# Supplementary material for: Hepatitis C virus enters liver cells using the CD81 receptor complex proteins calpain-5 and CBLB
Source: PLoS Pathog. 2018 Jul 19;14(7):e1007111. doi: 10.1371/journal.ppat.1007111 (PMC6053247; doi:10.1371/journal.ppat.1007111)
Supplement: S1 Table — Protein abundances in human hepatoma cell CD81 co-IPs. Listed are all detected proteins and the intensity differences of CD81-specific and control co-IPs for the experimental condition. Please refer to Excel file. (XLSX) [file ppat.1007111.s010.xlsx]

## Sheet: human hepatoma cell CD81 co-IPs
Gene names	LunetN3hCD81_CD81_NP40_x-y_LunetN3_CD81_NP40	LunetN3hCD81_CD81_brij58_x-y_LunetN3_CD81_brij58	LunetN3CD81HA_HA_NP40_x-y_LunetN3_HA_NP40	LunetN3CD81HA_CD81_NP40_x-y_LunetN3_CD81_NP40	LunetN3CD81HA_HA_brij58_x-y_LunetN3_HA_brij58	LunetN3CD81HA_CD81_brij58_x-y_LunetN3_CD81_brij58	LunetN3CD81HA_HA_bs3_brij58_x-y_LunetN3_HA_bs3_brij58	LunetN3CD81HA_CD81_bs3_brij58_x-y_LunetN3_CD81_bs3_brij58	LunetN3CD81HA_HA-LEL_brij58_x-y_LunetN3_HA-LEL_brij58	GOBP name	GOMF name	GOCC name	GOBP slim name	GOCC slim name	KEGG name	Pfam	membrane	Q-value	Score	Intensity	MS/MS Count	Peptides	Razor + unique peptides	Unique peptides	Protein IDs	Majority protein IDs	Protein names
CD81	2.60864	2.2435	2.92681	3.48968	2.77806	1.9641	2.16999	2.02151	2.04528	activation of MAPK activity;biological regulation;biosynthetic process;cell proliferation;cellular biosynthetic process;cellular lipid metabolic process;cellular macromolecule metabolic process;cellular metabolic process;cellular process;cellular protein metabolic process;entry into cell of other organism involved in symbiotic interaction;entry into host;entry into host cell;entry into other orga…	antigen binding;binding;MHC class II protein complex binding;MHC protein complex binding;protein binding	cell part;extracellular membrane-bounded organelle;extracellular organelle;extracellular region part;extracellular vesicular exosome;immunological synapse;integral to membrane;integral to plasma membrane;intrinsic to membrane;intrinsic to plasma membrane;membrane;membrane part;membrane-bounded organelle;membrane-bounded vesicle;organelle;plasma membrane;plasma membrane part;vesicle	biological regulation;biosynthetic process;cell proliferation;cellular lipid metabolic process;cellular metabolic process;cellular process;interspecies interaction between organisms;lipid metabolic process;localization;locomotion;macromolecule metabolic process;macromolecule modification;metabolic process;multi-organism process;phosphorus metabolic process;primary metabolic process;protein metabo…	cell part;extracellular organelle;membrane;organelle;plasma membrane;vesicle	B cell receptor signaling pathway;Hepatitis C;Malaria	Tetraspannin	+	0	323.31	44708000000	388	6	6	6	P60033;E9PJK1;E9PRJ8;H0YDL9;H0YDJ9;E9PIF1;A6NMH8;E9PM31;H0YEE2	P60033;E9PJK1;E9PRJ8;H0YDL9;H0YDJ9;E9PIF1;A6NMH8	CD81 antigen
TUBB2B	-0.1682	-0.144278	-0.148025	-0.934485	1.9187	-1.71145	0.00154781	-1.04328	-1.24626	cell migration;cell motility;cellular component assembly;cellular component assembly at cellular level;cellular component movement;cellular component organization;cellular component organization at cellular level;cellular component organization or biogenesis;cellular component organization or biogenesis at cellular level;cellular macromolecular complex assembly;cellular macromolecular complex sub…	binding;catalytic activity;GTP binding;GTPase activity;guanyl nucleotide binding;guanyl ribonucleotide binding;hydrolase activity;hydrolase activity, acting on acid anhydrides;hydrolase activity, acting on acid anhydrides, in phosphorus-containing anhydrides;nucleoside-triphosphatase activity;nucleotide binding;protein binding;purine nucleotide binding;purine ribonucleoside triphosphate binding;p…	cell part;cytoplasm;cytoskeletal part;intracellular membrane-bounded organelle;intracellular organelle;intracellular organelle part;intracellular part;macromolecular complex;membrane-bounded organelle;microtubule;nucleus;organelle;organelle part;protein complex	cell motility;cellular component assembly;cellular component movement;cellular component organization;cellular macromolecular complex assembly;cellular metabolic process;cellular process;locomotion;macromolecular complex assembly;macromolecule metabolic process;metabolic process;primary metabolic process;protein complex assembly;protein folding;protein metabolic process;protein polymerization	cell part;cytoplasm;intracellular membrane-bounded organelle;intracellular organelle;macromolecular complex;nucleus;organelle;protein complex	Gap junction;Pathogenic Escherichia coli infection;Phagosome	Tubulin;Tubulin_C	+	0	29.374	13478000000	43	27	6	1	Q9BVA1	Q9BVA1	Tubulin beta-2B chain
TMEM2	-0.429028	3.07968	0.0359397	0.48296	1.89568	2.8516	0.361002	0.621598	1.3216	developmental process;immune response;immune system process;multicellular organismal development;multicellular organismal process;response to stimulus	receptor activity	cell part;cytoplasmic part;cytosol;extracellular membrane-bounded organelle;extracellular organelle;extracellular region part;extracellular space;extracellular vesicular exosome;integral to membrane;intracellular part;intrinsic to membrane;membrane part;membrane-bounded organelle;membrane-bounded vesicle;organelle;vesicle	developmental process;immune system process;multicellular organismal development;multicellular organismal process;response to stimulus	cell part;cytosol;extracellular organelle;extracellular space;organelle;vesicle		G8;PA14;TIG		0	323.31	17169000000	445	64	64	64	Q9UHN6;Q9UHN6-2;F5H6B2;B4E1B9;H3BLX9;H3BLY0;Q86WI1	Q9UHN6;Q9UHN6-2	Transmembrane protein 2
GNB1	0.218866	1.75186	-0.111623	0.31431	1.64247	1.1655	1.32475	1.65738	1.80977	activation of adenylate cyclase activity;activation of adenylate cyclase activity by dopamine receptor signaling pathway;activation of adenylate cyclase activity by G-protein signaling pathway;activation of phospholipase C activity;activation of phospholipase C activity by G-protein coupled receptor protein signaling pathway coupled to IP3 second messenger;anatomical structure development;apoptos…	binding;catalytic activity;enzyme binding;GTPase activity;GTPase binding;hydrolase activity;hydrolase activity, acting on acid anhydrides;hydrolase activity, acting on acid anhydrides, in phosphorus-containing anhydrides;molecular transducer activity;nucleoside-triphosphatase activity;protein binding;protein complex binding;pyrophosphatase activity;signal transducer activity	cell body;cell part;cell projection;cell projection part;cilium part;cytoplasmic part;dendrite;extracellular membrane-bounded organelle;extracellular organelle;extracellular region part;extracellular vesicular exosome;extrinsic to internal side of plasma membrane;extrinsic to membrane;extrinsic to plasma membrane;heterotrimeric G-protein complex;intracellular;intracellular organelle part;intracel…	anatomical structure development;biological regulation;catabolic process;cell activation;cell communication;cell death;cell proliferation;cell-cell signaling;cellular homeostasis;cellular ion homeostasis;cellular metabolic process;cellular nitrogen compound metabolic process;cellular process;coagulation;death;detection of stimulus;developmental process;energy reserve metabolic process;generation …	cell body;cell part;cell projection;extracellular organelle;intracellular;macromolecular complex;membrane;neuron projection;organelle;photoreceptor inner segment;plasma membrane;protein complex;vesicle	Chemokine signaling pathway;Phototransduction;Taste transduction	WD40	+	0	323.31	12749000000	181	20	12	11	P62873;P62873-2;F6UT28;F6X3N5;B1AKQ8	P62873;P62873-2;F6UT28	Guanine nucleotide-binding protein G(I)/G(S)/G(T) subunit beta-1
APOE	0.398197	1.67783	0.190883	-0.360571	1.5998	1.84113	1.10415	0.790975	1.1935	acylglycerol metabolic process;aging;alcohol metabolic process;alpha-amino-3-hydroxy-5-methyl-4-isoxazole propionate receptor clustering;anatomical structure morphogenesis;artery morphogenesis;axon regeneration;axonogenesis;biological regulation;biosynthetic process;blood vessel morphogenesis;calcium ion homeostasis;carboxylic acid transport;catabolic process;cation homeostasis;cell communication…	antioxidant activity;beta-amyloid binding;binding;carbohydrate binding;cation binding;cholesterol transporter activity;cytoskeletal protein binding;enzyme activator activity;enzyme regulator activity;glycosaminoglycan binding;heparin binding;hydroxyapatite binding;identical protein binding;ion binding;lipid binding;lipid transporter activity;lipoprotein particle binding;lipoprotein particle recep…	blood microparticle;cell body;cell part;cell projection;chylomicron;cytoplasm;cytoplasmic membrane-bounded vesicle lumen;cytoplasmic part;cytoplasmic vesicle part;dendrite;early endosome;endocytic vesicle lumen;endosome;extracellular membrane-bounded organelle;extracellular organelle;extracellular region;extracellular region part;extracellular space;extracellular vesicular exosome;extrinsic to ex…	aging;alcohol metabolic process;anatomical structure morphogenesis;biological regulation;biosynthetic process;catabolic process;cell communication;cell death;cell differentiation;cell-cell signaling;cellular component assembly;cellular component morphogenesis;cellular component organization;cellular homeostasis;cellular ion homeostasis;cellular lipid metabolic process;cellular localization;cellul…	cell body;cell part;cell projection;cytoplasm;endosome;extracellular organelle;extracellular region;extracellular space;Golgi apparatus;intracellular membrane-bounded organelle;intracellular organelle;macromolecular complex;membrane;neuron projection;neuronal cell body;nucleus;organelle;plasma membrane;vesicle	Alzheimer's disease	Apolipoprotein	+	0	34.909	1557700000	51	11	11	11	P02649;H0Y7L5;E9PEV4;E7ERP7;CON__Q03247	P02649	Apolipoprotein E
S100P	0.301558	-0.0332327	-0.352921	0.444861	1.59105	0.038012	-0.146406	-0.441236	0.301312	cell migration;cell motility;cellular component movement;cellular process;endothelial cell migration;locomotion;response to chemical stimulus;response to organic substance;response to stimulus	binding;calcium ion binding;calcium-dependent protein binding;cation binding;ion binding;magnesium ion binding;metal ion binding;protein binding	cell part;cell projection membrane;cell projection part;cytoplasm;extracellular membrane-bounded organelle;extracellular organelle;extracellular region part;extracellular vesicular exosome;intracellular membrane-bounded organelle;intracellular organelle;intracellular part;membrane part;membrane-bounded organelle;membrane-bounded vesicle;microvillus membrane;nucleus;organelle;plasma membrane part;…	cell motility;cellular component movement;cellular process;locomotion;response to chemical stimulus;response to stimulus	cell part;cytoplasm;extracellular organelle;intracellular membrane-bounded organelle;intracellular organelle;nucleus;organelle;vesicle		S_100	+	0	33.341	2203200000	59	2	2	2	P25815	P25815	Protein S100-P
EGFR	-0.589677	1.923	0.210757	-0.00556612	1.47626	1.67969	0.52893	-0.247645	1.36061	activation of caspase activity;activation of MAPKK activity;activation of phospholipase A2 activity;activation of phospholipase A2 activity by calcium-mediated signaling;activation of phospholipase C activity;activation of protein kinase activity;alkanesulfonate metabolic process;ameboidal cell migration;anatomical structure development;anatomical structure formation involved in morphogenesis;ana…	actin binding;actin filament binding;adenyl nucleotide binding;adenyl ribonucleotide binding;ATP binding;binding;calcium ion binding;catalytic activity;cation binding;chromatin binding;cytoskeletal protein binding;DNA binding;double-stranded DNA binding;enzyme binding;epidermal growth factor receptor binding;epidermal growth factor-activated receptor activity;ErbB-3 class receptor binding;growth …	apical plasma membrane;basolateral plasma membrane;cell part;cell surface;cytoplasm;cytoplasmic membrane-bounded vesicle;cytoplasmic part;cytoplasmic vesicle;cytosol;endocytic vesicle;endoplasmic reticulum membrane;endoplasmic reticulum part;endosomal part;endosome;endosome membrane;extracellular region;extracellular region part;extracellular space;Golgi apparatus part;Golgi membrane;integral to …	anatomical structure development;anatomical structure formation involved in morphogenesis;anatomical structure morphogenesis;behavior;biological adhesion;biological regulation;biosynthetic process;carbohydrate metabolic process;cell activation;cell adhesion;cell communication;cell differentiation;cell maturation;cell motility;cell proliferation;cellular component morphogenesis;cellular component …	cell part;cell surface;cytoplasm;cytoplasmic membrane-bounded vesicle;cytosol;endosome;extracellular region;extracellular space;intracellular membrane-bounded organelle;intracellular organelle;macromolecular complex;membrane;mitochondrion;nucleoplasm;nucleus;organelle;plasma membrane;protein complex;receptor complex;vesicle	Adherens junction;Bladder cancer;Calcium signaling pathway;Cytokine-cytokine receptor interaction;Dorso-ventral axis formation;Endocytosis;Endometrial cancer;Epithelial cell signaling in Helicobacter pylori infection;ErbB signaling pathway;Focal adhesion;Gap junction;Glioma;GnRH signaling pathway;Hepatitis C;MAPK signaling pathway;MAPK signaling pathway - fly;Melanoma;Non-small cell lung cancer;P…	Cadherin;Furin-like;Pkinase_Tyr;Recep_L_domain;SH2;SH3_1	+	0	186.87	5665500000	213	30	30	30	P00533;E9PFD7;Q504U8;P00533-4;P00533-3;P00533-2;C9JYS6;P04626;Q15303;J3KTI5;B4DTR1;J3QLU9;P04626-3;P04626-2;P04626-5;P04626-4;Q15303-4;Q15303-3;Q15303-2;P07949;P42679;P42679-2;P07949-2;K7EQY5;H3BLT0;P42679-3;P04626-6	P00533;E9PFD7;Q504U8;P00533-4;P00533-3	Epidermal growth factor receptor
TFRC	0.71337	2.56995	-0.318068	0.588242	1.46216	2.02994	0.713548	1.06251	1.68069	biological regulation;cation homeostasis;cation transport;cell differentiation;cellular cation homeostasis;cellular chemical homeostasis;cellular component organization;cellular component organization or biogenesis;cellular developmental process;cellular homeostasis;cellular ion homeostasis;cellular iron ion homeostasis;cellular membrane organization;cellular metal ion homeostasis;cellular proces…	binding;cargo receptor activity;catalytic activity;double-stranded RNA binding;hydrolase activity;identical protein binding;nucleic acid binding;peptidase activity;protein binding;receptor activity;RNA binding;transferrin receptor activity	blood microparticle;cell part;cell surface;coated pit;cytoplasm;cytoplasmic membrane-bounded vesicle;cytoplasmic part;cytoplasmic vesicle;endosome;external side of plasma membrane;extracellular membrane-bounded organelle;extracellular organelle;extracellular region;extracellular region part;extracellular space;extracellular vesicular exosome;integral to membrane;integral to plasma membrane;intrac…	biological regulation;cell differentiation;cellular component organization;cellular homeostasis;cellular ion homeostasis;cellular membrane organization;cellular process;developmental process;endocytosis;establishment of localization;homeostatic process;ion transport;membrane invagination;membrane organization;protein transport;transmembrane transport;transport;vesicle-mediated transport;viral rep…	cell part;cell surface;cytoplasm;cytoplasmic membrane-bounded vesicle;endosome;extracellular organelle;extracellular region;extracellular space;intracellular membrane-bounded organelle;intracellular organelle;membrane;organelle;plasma membrane;vesicle	Endocytosis;Hematopoietic cell lineage;Phagosome	PA;Peptidase_M28;TFR_dimer	+	0	323.31	28235000000	511	46	46	46	P02786;G3V0E5;H7C3V5;F8WBE5;Q9UP52;Q9UP52-2;Q9UP52-3	P02786;G3V0E5	Transferrin receptor protein 1;Transferrin receptor protein 1, serum form
POTEKP	-0.0775986	0.512849	0.135903	0.287842	1.43632	-1.30124	-0.0905504	0.0730572	-0.280585	biological regulation;blood coagulation;cell activation;cellular process;coagulation;establishment of localization;establishment of localization in cell;exocytosis;hemostasis;multicellular organismal process;platelet activation;platelet degranulation;regulation of biological quality;regulation of body fluid levels;secretion;secretion by cell;transport;vesicle-mediated transport	adenyl nucleotide binding;adenyl ribonucleotide binding;ATP binding;binding;nucleotide binding;purine nucleotide binding;purine ribonucleoside triphosphate binding;purine ribonucleotide binding;ribonucleotide binding	cell part;cytoplasmic part;cytoskeleton;cytosol;extracellular region;intracellular non-membrane-bounded organelle;intracellular organelle;intracellular part;non-membrane-bounded organelle;organelle	biological regulation;cell activation;cellular process;coagulation;establishment of localization;exocytosis;multicellular organismal process;regulation of body fluid levels;secretion;transport;vesicle-mediated transport	cell part;cytoskeleton;cytosol;extracellular region;intracellular non-membrane-bounded organelle;intracellular organelle;organelle		Actin	+	0.002675	3.7541	693190000	6	8	1	1	Q9BYX7	Q9BYX7	Putative beta-actin-like protein 3
SEC13	-0.373251	0.214964	0.203336	-0.551726	1.43097	-0.900565	-0.249304	-0.15207	0.18854	antigen processing and presentation;antigen processing and presentation of exogenous antigen;antigen processing and presentation of exogenous peptide antigen;antigen processing and presentation of exogenous peptide antigen via MHC class II;antigen processing and presentation of peptide antigen;antigen processing and presentation of peptide antigen via MHC class I;antigen processing and presentati…	binding;protein binding	cell part;coated vesicle membrane;cytoplasmic part;cytoplasmic vesicle membrane;cytoplasmic vesicle part;cytosol;endoplasmic reticulum membrane;endoplasmic reticulum part;envelope;ER to Golgi transport vesicle membrane;extracellular membrane-bounded organelle;extracellular organelle;extracellular region part;extracellular vesicular exosome;Golgi apparatus part;Golgi membrane;intracellular organel…	carbohydrate metabolic process;cell cycle;cellular component organization;cellular metabolic process;cellular process;establishment of localization;Golgi vesicle transport;immune system process;macromolecule metabolic process;macromolecule modification;membrane organization;metabolic process;mitotic cell cycle;nucleobase-containing compound transport;organelle organization;peptidyl-amino acid mod…	cell part;cytosol;extracellular organelle;macromolecular complex;membrane;nuclear envelope;organelle;protein complex;vesicle	Protein processing in endoplasmic reticulum;RNA transport	WD40	+	0	82.084	2438000000	65	7	7	7	P55735;A8MXL6;P55735-2;P55735-3;E7ERC8	P55735;A8MXL6;P55735-2;P55735-3	Protein SEC13 homolog
SCARB1	-0.626924	2.41024	-0.0492296	-0.00670624	1.42944	1.53642	0.292145	0.491286	1.15242	adhesion to host;adhesion to other organism involved in symbiotic interaction;alcohol metabolic process;androgen biosynthetic process;androgen metabolic process;biological adhesion;biological regulation;biosynthetic process;blood vessel endothelial cell migration;carbohydrate transport;catabolic process;cell adhesion;cell migration;cell motility;cell proliferation;cell recognition;cell surface re…	1-phosphatidylinositol binding;apolipoprotein A-I binding;apolipoprotein binding;binding;cargo receptor activity;high-density lipoprotein particle binding;high-density lipoprotein particle receptor activity;lipid binding;lipopolysaccharide binding;lipopolysaccharide receptor activity;lipoprotein particle binding;lipoprotein particle receptor activity;low-density lipoprotein particle binding;molec…	caveola;cell part;cell projection membrane;cell projection part;cell surface;cytoplasmic part;cytoplasmic vesicle membrane;cytoplasmic vesicle part;endocytic vesicle membrane;extracellular membrane-bounded organelle;extracellular organelle;extracellular region part;extracellular vesicular exosome;integral to membrane;integral to plasma membrane;intracellular organelle part;intracellular part;intr…	alcohol metabolic process;biological adhesion;biological regulation;biosynthetic process;carbohydrate transport;catabolic process;cell adhesion;cell motility;cell proliferation;cell recognition;cellular component movement;cellular component organization;cellular membrane organization;cellular metabolic process;cellular process;detection of stimulus;endocytosis;establishment of localization;homeos…	cell part;cell surface;extracellular organelle;membrane;organelle;plasma membrane;vesicle	Bile secretion;Fat digestion and absorption;Hepatitis C;Phagosome;Vitamin digestion and absorption	CD36	+	0	48.838	3829400000	80	11	11	11	Q8WTV0-2;B7ZKQ9;Q8WTV0-4;Q8WTV0-5;Q8WTV0;F5H4X0;Q8WTV0-3;F5H5E8	Q8WTV0-2;B7ZKQ9;Q8WTV0-4;Q8WTV0-5;Q8WTV0;F5H4X0;Q8WTV0-3	Scavenger receptor class B member 1
SRP14	0.651407	-0.377655	0.0482922	0.270267	1.35539	-0.983036	0.828099	-0.268289	0.408896	biosynthetic process;cellular biosynthetic process;cellular macromolecule biosynthetic process;cellular macromolecule metabolic process;cellular metabolic process;cellular process;cellular protein metabolic process;cotranslational protein targeting to membrane;establishment of localization;establishment of localization in cell;establishment of protein localization;establishment of protein localiz…	7S RNA binding;binding;endoplasmic reticulum signal peptide binding;nucleic acid binding;peptide binding;protein binding;RNA binding;signal sequence binding	cell part;cytoplasm;cytoplasmic part;cytosol;extracellular membrane-bounded organelle;extracellular organelle;extracellular region part;extracellular vesicular exosome;intercellular bridge;intracellular membrane-bounded organelle;intracellular non-membrane-bounded organelle;intracellular organelle;intracellular organelle part;intracellular part;macromolecular complex;membrane-bounded organelle;me…	biosynthetic process;cellular metabolic process;cellular process;establishment of localization;macromolecule metabolic process;metabolic process;primary metabolic process;protein metabolic process;protein targeting;protein transport;response to chemical stimulus;response to drug;response to stimulus;translation;transport	cell part;cytoplasm;cytosol;extracellular organelle;intracellular membrane-bounded organelle;intracellular non-membrane-bounded organelle;intracellular organelle;macromolecular complex;nucleolus;nucleus;organelle;ribonucleoprotein complex;signal recognition particle;vesicle	Protein export	SRP14	+	0	193.23	3702800000	88	5	5	5	P37108;H0YLA2	P37108;H0YLA2	Signal recognition particle 14 kDa protein
TALDO1	0.546329	0.634781	-1.21904	0.0424747	1.33872	0.0505238	0.188968	0.0686173	0.447206	alcohol biosynthetic process;alcohol catabolic process;alcohol metabolic process;biosynthetic process;carbohydrate biosynthetic process;carbohydrate catabolic process;carbohydrate metabolic process;catabolic process;cellular aldehyde metabolic process;cellular biosynthetic process;cellular carbohydrate biosynthetic process;cellular carbohydrate catabolic process;cellular carbohydrate metabolic pr…	binding;carbohydrate binding;catalytic activity;monosaccharide binding;sedoheptulose-7-phosphate:D-glyceraldehyde-3-phosphate glyceronetransferase activity;sugar binding;transferase activity;transferase activity, transferring aldehyde or ketonic groups	cell part;cytoplasm;cytoplasmic part;cytosol;extracellular membrane-bounded organelle;extracellular organelle;extracellular region part;extracellular vesicular exosome;intracellular membrane-bounded organelle;intracellular organelle;intracellular part;membrane-bounded organelle;membrane-bounded vesicle;nucleus;organelle;vesicle	alcohol metabolic process;biosynthetic process;carbohydrate metabolic process;catabolic process;cellular aldehyde metabolic process;cellular metabolic process;cellular nitrogen compound metabolic process;cellular process;cofactor metabolic process;energy reserve metabolic process;generation of precursor metabolites and energy;heterocycle metabolic process;metabolic process;nitrogen compound metab…	cell part;cytoplasm;cytosol;extracellular organelle;intracellular membrane-bounded organelle;intracellular organelle;nucleus;organelle;vesicle	Pentose phosphate pathway	Transaldolase	+	0	11.012	620090000	19	4	4	4	P37837;F2Z393	P37837;F2Z393	Transaldolase
PRDX2	0.279745	0.246979	-0.449011	-0.28432	1.30859	-0.599273	0.146218	0.137451	0.153549	biological regulation;catabolic process;cellular catabolic process;cellular metabolic process;cellular process;cellular response to chemical stimulus;cellular response to hydrogen peroxide;cellular response to oxidative stress;cellular response to oxygen radical;cellular response to reactive oxygen species;cellular response to stimulus;cellular response to stress;cellular response to superoxide;h…	antioxidant activity;catalytic activity;oxidoreductase activity;oxidoreductase activity, acting on paired donors, with incorporation or reduction of molecular oxygen;oxidoreductase activity, acting on peroxide as acceptor;peroxidase activity;peroxiredoxin activity;thioredoxin peroxidase activity	cell part;cytoplasm;cytoplasmic part;cytosol;extracellular membrane-bounded organelle;extracellular organelle;extracellular region part;extracellular vesicular exosome;intracellular part;membrane-bounded organelle;membrane-bounded vesicle;organelle;vesicle	biological regulation;catabolic process;cellular metabolic process;cellular process;metabolic process;response to chemical stimulus;response to oxidative stress;response to stimulus;response to stress	cell part;cytoplasm;cytosol;extracellular organelle;organelle;vesicle		1-cysPrx_C;AhpC-TSA		0	29.641	2658200000	90	11	10	10	P32119;A6NIW5;P32119-2	P32119;A6NIW5	Peroxiredoxin-2
TF	0.388247	2.47949	0.199326	0.233643	1.29609	1.80977	-0.163705	0.212242	0.816983	anatomical structure homeostasis;biological regulation;blood coagulation;cation homeostasis;cation transport;cell activation;cellular cation homeostasis;cellular chemical homeostasis;cellular homeostasis;cellular ion homeostasis;cellular iron ion homeostasis;cellular metal ion homeostasis;cellular process;chemical homeostasis;coagulation;establishment of localization;establishment of localization…	binding;cation binding;ferric iron binding;ion binding;iron ion binding;metal ion binding;protein binding;transition metal ion binding	apical plasma membrane;basal part of cell;basal plasma membrane;blood microparticle;cell part;cell surface;coated pit;cytoplasmic membrane-bounded vesicle;cytoplasmic membrane-bounded vesicle lumen;cytoplasmic part;cytoplasmic vesicle;cytoplasmic vesicle part;early endosome;endocytic vesicle;endosomal part;endosome;endosome membrane;extracellular membrane-bounded organelle;extracellular organelle…	biological regulation;cell activation;cellular homeostasis;cellular ion homeostasis;cellular process;coagulation;establishment of localization;exocytosis;homeostatic process;ion transport;multicellular organismal process;protein transport;regulation of body fluid levels;secretion;transmembrane transport;transport;vesicle-mediated transport	basal part of cell;cell part;cell surface;cytoplasmic membrane-bounded vesicle;endosome;extracellular organelle;extracellular region;extracellular space;intracellular membrane-bounded organelle;intracellular organelle;membrane;organelle;vesicle	Mineral absorption	Transferrin	+	0	296.54	10042000000	265	35	34	34	P02787;H7C5E8;F8WEK9;F8WCI6;C9JB55;F8WC57;C9JVG0	P02787	Serotransferrin
C2orf72	-0.34163	2.03758	0.098804	-0.0593348	1.28523	2.32162	0.598239	0.837207	0.928646							DUF4630		0	153.38	2916600000	117	15	15	15	A6NCS6	A6NCS6	Uncharacterized protein C2orf72
GNB2	-0.0271997	1.50992	0.319683	0.0406466	1.28181	1.31863	1.22816	1.95935	1.90993	biological regulation;catabolic process;cell communication;cell surface receptor linked signaling pathway;cell-cell signaling;cellular catabolic process;cellular metabolic process;cellular nitrogen compound catabolic process;cellular nitrogen compound metabolic process;cellular process;cellular response to chemical stimulus;cellular response to endogenous stimulus;cellular response to glucagon st…	binding;calcium channel regulator activity;catalytic activity;channel regulator activity;enzyme binding;GTPase activity;GTPase binding;hydrolase activity;hydrolase activity, acting on acid anhydrides;hydrolase activity, acting on acid anhydrides, in phosphorus-containing anhydrides;molecular transducer activity;nucleoside-triphosphatase activity;protein binding;protein complex binding;pyrophospha…	cell body;cell part;cell projection;cytoplasmic part;extracellular membrane-bounded organelle;extracellular organelle;extracellular region part;extracellular space;extracellular vesicular exosome;intracellular organelle part;intracellular part;lysosomal membrane;macromolecular complex;membrane;membrane-bounded organelle;membrane-bounded vesicle;neuron projection;organelle;organelle membrane;organ…	biological regulation;catabolic process;cell communication;cell-cell signaling;cellular metabolic process;cellular nitrogen compound metabolic process;cellular process;energy reserve metabolic process;generation of precursor metabolites and energy;heterocycle metabolic process;metabolic process;nitrogen compound metabolic process;nucleobase-containing compound catabolic process;nucleobase-contain…	cell body;cell part;cell projection;extracellular organelle;extracellular space;macromolecular complex;membrane;neuron projection;organelle;plasma membrane;protein complex;vesicle	Chemokine signaling pathway;Taste transduction	WD40	+	0	323.31	29506000000	377	22	22	9	P62879;E7EP32;C9JXA5;C9JIS1;P62879-2;C9JZN1;C9JD14;P16520;F5H8J8;F5H100;F5H0S8;E9PCP0;P16520-2	P62879;E7EP32;C9JXA5;C9JIS1;P62879-2;C9JZN1	Guanine nucleotide-binding protein G(I)/G(S)/G(T) subunit beta-2
CXADR	0.260674	1.29825	-0.0508575	0.760273	1.27374	0.589192	-0.451951	0.605807	0.452297	actin cytoskeleton organization;actin cytoskeleton reorganization;actin filament-based process;anatomical structure development;anatomical structure homeostasis;biological adhesion;biological regulation;blood coagulation;cardiac muscle fiber development;cell activation;cell adhesion;cell chemotaxis;cell development;cell junction organization;cell migration;cell motility;cell-cell adhesion;cell-ce…	beta-catenin binding;binding;cell adhesion molecule binding;connexin binding;identical protein binding;integrin binding;PDZ domain binding;protein binding;protein complex binding;protein domain specific binding;receptor activity;receptor binding;viral receptor activity	acrosomal vesicle;adherens junction;anchoring junction;apicolateral plasma membrane;basolateral plasma membrane;cell body;cell junction;cell part;cell projection;cell projection part;cell-cell contact zone;cell-cell junction;cytoplasmic membrane-bounded vesicle;cytoplasmic part;cytoplasmic vesicle;extracellular region;extracellular region part;extracellular space;filopodium;growth cone;integral t…	anatomical structure development;biological adhesion;biological regulation;cell activation;cell adhesion;cell development;cell junction organization;cell motility;cellular component movement;cellular component organization;cellular process;coagulation;cytoskeleton organization;developmental process;establishment of localization;homeostatic process;immune system process;locomotion;mitochondrion or…	cell body;cell part;cell projection;cytoplasmic membrane-bounded vesicle;extracellular region;extracellular space;filopodium;intracellular membrane-bounded organelle;intracellular organelle;macromolecular complex;membrane;neuron projection;nucleus;organelle;plasma membrane;protein complex;site of polarized growth;synapse;vesicle	Viral myocarditis	V-set	+	0	23.975	696470000	17	8	8	8	P78310;P78310-7;P78310-2;P78310-6;P78310-5;P78310-4	P78310;P78310-7;P78310-2;P78310-6;P78310-5	Coxsackievirus and adenovirus receptor
PLIN2	0.299962	2.17381	-0.43556	0.414922	1.26237	1.98381	1.0749	1.42975	1.82689	carboxylic acid transport;cellular lipid metabolic process;cellular metabolic process;cellular process;establishment of localization;fatty acid transport;lipid localization;lipid metabolic process;lipid storage;lipid transport;localization;long-chain fatty acid transport;macromolecule localization;metabolic process;monocarboxylic acid transport;organic acid transport;organic substance transport;p…		cell part;cytoplasm;cytoplasmic part;endoplasmic reticulum;extracellular region;intracellular membrane-bounded organelle;intracellular organelle;intracellular part;lipid particle;membrane;membrane-bounded organelle;nucleus;organelle;plasma membrane	cellular lipid metabolic process;cellular metabolic process;cellular process;establishment of localization;lipid metabolic process;lipid transport;localization;metabolic process;organic acid transport;primary metabolic process;response to chemical stimulus;response to drug;response to stimulus;small molecule metabolic process;transport	cell part;cytoplasm;endoplasmic reticulum;extracellular region;intracellular membrane-bounded organelle;intracellular organelle;lipid particle;membrane;nucleus;organelle;plasma membrane		Perilipin	+	0	252.57	10024000000	188	23	23	23	Q99541;Q5SYF5;Q5SYF3;Q5SYF4	Q99541	Perilipin-2
ATP1B1	-0.0319834	1.56324	1.09843	-0.334962	1.25056	1.12815	0.781673	-0.169941	0.554947	biological adhesion;biological regulation;blood coagulation;cation transport;cell adhesion;cell migration;cell motility;cellular component movement;cellular process;coagulation;establishment of localization;hemostasis;immune system process;ion transmembrane transport;ion transport;leukocyte migration;locomotion;metal ion transport;monovalent inorganic cation transport;multicellular organismal pro…	active transmembrane transporter activity;antigen binding;ATPase activity;ATPase activity, coupled;ATPase activity, coupled to movement of substances;ATPase activity, coupled to transmembrane movement of ions;ATPase activity, coupled to transmembrane movement of ions, phosphorylative mechanism;ATPase activity, coupled to transmembrane movement of substances;binding;catalytic activity;cation trans…	apical plasma membrane;basolateral plasma membrane;caveola;cell part;extracellular membrane-bounded organelle;extracellular organelle;extracellular region part;extracellular vesicular exosome;macromolecular complex;membrane;membrane part;membrane raft;membrane-bounded organelle;membrane-bounded vesicle;organelle;plasma membrane;plasma membrane part;protein complex;sodium:potassium-exchanging ATPa…	biological adhesion;biological regulation;cell adhesion;cell motility;cellular component movement;cellular process;coagulation;establishment of localization;immune system process;ion transport;locomotion;multicellular organismal process;regulation of body fluid levels;response to chemical stimulus;response to stimulus;response to stress;transmembrane transport;transport	cell part;extracellular organelle;macromolecular complex;membrane;organelle;plasma membrane;protein complex;vesicle	Aldosterone-regulated sodium reabsorption;Bile secretion;Carbohydrate digestion and absorption;Cardiac muscle contraction;Endocrine and other factor-regulated calcium reabsorption;Gastric acid secretion;Mineral absorption;Pancreatic secretion;Protein digestion and absorption;Proximal tubule bicarbonate reclamation;Salivary secretion	Na_K-ATPase	+	0	39.375	2140100000	57	7	7	7	P05026;P05026-2;V9GYR2	P05026;P05026-2;V9GYR2	Sodium/potassium-transporting ATPase subunit beta-1
UCHL1	0.699829	0.599123	-0.660973	-0.565939	1.24892	0.111438	-0.277201	-1.02364	-0.175304	adult behavior;adult locomotory behavior;adult walking behavior;anatomical structure development;axon cargo transport;axon target recognition;axon transport of mitochondrion;behavior;biological regulation;catabolic process;cell communication;cell death;cell development;cell proliferation;cellular catabolic process;cellular component movement;cellular developmental process;cellular macromolecule c…	adrenergic receptor binding;alpha-2A adrenergic receptor binding;binding;catalytic activity;cysteine-type endopeptidase activity;cysteine-type peptidase activity;endopeptidase activity;exopeptidase activity;G-protein-coupled receptor binding;hydrolase activity;hydrolase activity, acting on ester bonds;ligase activity;omega peptidase activity;peptidase activity;peptidase activity, acting on L-amin…	axon;cell body;cell part;cell projection;cytoplasm;cytoplasmic part;cytosol;endoplasmic reticulum membrane;endoplasmic reticulum part;extracellular membrane-bounded organelle;extracellular organelle;extracellular region part;extracellular vesicular exosome;intracellular;intracellular membrane-bounded organelle;intracellular organelle;intracellular organelle part;intracellular part;membrane;membra…	anatomical structure development;behavior;biological regulation;catabolic process;cell communication;cell death;cell development;cell proliferation;cellular component movement;cellular metabolic process;cellular process;cytoskeleton-dependent intracellular transport;death;developmental process;establishment of localization;macromolecule metabolic process;macromolecule modification;metabolic proce…	cell body;cell part;cell projection;cytoplasm;cytosol;extracellular organelle;intracellular;intracellular membrane-bounded organelle;intracellular organelle;membrane;neuron projection;neuronal cell body;nucleus;organelle;vesicle	Parkinson's disease	Peptidase_C12	+	0	105.4	2399300000	61	12	12	12	P09936;D6RE83;D6R956;D6R974;D6RF53	P09936;D6RE83;D6R956;D6R974	Ubiquitin carboxyl-terminal hydrolase isozyme L1
GNAQ	-0.041863	2.21539	-0.388238	0.422688	1.19892	1.38002	0.726386	0.794914	0.689706	activation of adenylate cyclase activity;activation of adenylate cyclase activity by G-protein signaling pathway;activation of phospholipase C activity;activation of phospholipase C activity by dopamine receptor signaling pathway;activation of phospholipase C activity by G-protein coupled receptor protein signaling pathway coupled to IP3 second messenger;anatomical structure development;anatomica…	binding;catalytic activity;cation binding;enzyme activator activity;enzyme regulator activity;G-protein beta/gamma-subunit complex binding;G-protein-coupled receptor binding;GTP binding;GTPase activator activity;GTPase activity;GTPase regulator activity;guanyl nucleotide binding;guanyl ribonucleotide binding;hydrolase activity;hydrolase activity, acting on acid anhydrides;hydrolase activity, acti…	cell part;cytoplasm;cytoplasmic part;extracellular membrane-bounded organelle;extracellular organelle;extracellular region part;extracellular vesicular exosome;extrinsic to internal side of plasma membrane;extrinsic to membrane;extrinsic to plasma membrane;heterotrimeric G-protein complex;intracellular organelle part;intracellular part;lysosomal membrane;macromolecular complex;membrane;membrane p…	anatomical structure development;anatomical structure morphogenesis;behavior;biological regulation;cell activation;cell development;cell maturation;cellular homeostasis;cellular ion homeostasis;cellular process;coagulation;developmental maturation;developmental process;homeostatic process;multicellular organismal process;pigmentation;post-embryonic development;regulation of body fluid levels;regu…	cell part;cytoplasm;extracellular organelle;macromolecular complex;membrane;organelle;plasma membrane;protein complex;vesicle	African trypanosomiasis;Alzheimer's disease;Amoebiasis;Calcium signaling pathway;Chagas disease (American trypanosomiasis);Endocrine and other factor-regulated calcium reabsorption;Gap junction;Gastric acid secretion;GnRH signaling pathway;Huntington's disease;Long-term depression;Long-term potentiation;Melanogenesis;Pancreatic secretion;Phototransduction - fly;Salivary secretion;Vascular smooth …	G-alpha	+	0	48.371	2024300000	78	19	12	12	P50148;B1AM21	P50148;B1AM21	Guanine nucleotide-binding protein G(q) subunit alpha
PPIF	0.423499	0.457647	-0.454025	0.409001	1.17431	-0.676458	-0.19107	0.102437	0.147985	apoptotic mitochondrial changes;biological regulation;cellular component organization;cellular component organization at cellular level;cellular component organization or biogenesis;cellular component organization or biogenesis at cellular level;cellular macromolecule metabolic process;cellular membrane organization;cellular metabolic process;cellular process;cellular protein metabolic process;ce…	binding;catalytic activity;cis-trans isomerase activity;cyclosporin A binding;drug binding;isomerase activity;peptide binding;peptidyl-prolyl cis-trans isomerase activity;protein binding	cell part;cytoplasmic part;intracellular organelle lumen;intracellular organelle part;intracellular part;membrane;membrane-enclosed lumen;mitochondrial inner membrane;mitochondrial matrix;mitochondrial membrane;mitochondrial part;organelle inner membrane;organelle lumen;organelle membrane;organelle part	biological regulation;cellular component organization;cellular membrane organization;cellular metabolic process;cellular process;macromolecule metabolic process;membrane organization;metabolic process;mitochondrion organization;organelle organization;primary metabolic process;protein folding;protein metabolic process;regulation of organelle organization;regulation of transport;response to chemica…	cell part;membrane	Toxoplasmosis	Pro_isomerase	+	0	96.439	3476300000	105	9	9	9	P30405;R4GN99;H0Y548;P30405-2	P30405	Peptidyl-prolyl cis-trans isomerase F, mitochondrial
FTL	0.402246	0.140731	0.764162	-0.844017	1.15962	-0.359664	0.683571	0.292831	0.762703	biological regulation;cation homeostasis;cation transport;cell death;cellular cation homeostasis;cellular chemical homeostasis;cellular component organization;cellular component organization or biogenesis;cellular homeostasis;cellular ion homeostasis;cellular iron ion homeostasis;cellular metal ion homeostasis;cellular process;chemical homeostasis;death;establishment of localization;establishment…	binding;cation binding;ferric iron binding;identical protein binding;ion binding;iron ion binding;metal ion binding;protein binding;transition metal ion binding	cell part;cytoplasmic part;cytosol;extracellular membrane-bounded organelle;extracellular organelle;extracellular region part;extracellular vesicular exosome;ferritin complex;intracellular ferritin complex;intracellular part;macromolecular complex;membrane;membrane-bounded organelle;membrane-bounded vesicle;organelle;protein complex;vesicle	biological regulation;cell death;cellular component organization;cellular homeostasis;cellular ion homeostasis;cellular process;death;establishment of localization;Golgi vesicle transport;homeostatic process;ion transport;membrane organization;transmembrane transport;transport;vesicle-mediated transport	cell part;cytosol;extracellular organelle;macromolecular complex;membrane;organelle;protein complex;vesicle	Mineral absorption;Porphyrin and chlorophyll metabolism	Ferritin	+	0	64.326	4951900000	126	7	7	7	P02792	P02792	Ferritin light chain
NDUFAF2	-0.258006	0.699897	-0.895658	-1.15046	1.14893	0.537183	-0.00553989	-0.816152	-0.377797	biological regulation;negative regulation of biological process;negative regulation of cellular process;negative regulation of hormone secretion;negative regulation of insulin secretion;negative regulation of insulin secretion involved in cellular response to glucose stimulus;negative regulation of peptide hormone secretion;negative regulation of peptide secretion;negative regulation of secretion…		cell part;cytoplasmic part;intracellular membrane-bounded organelle;intracellular organelle;intracellular part;membrane-bounded organelle;mitochondrion;organelle	biological regulation;regulation of transport	cell part;intracellular membrane-bounded organelle;intracellular organelle;mitochondrion;organelle			+	0.000411	7.6117	6751200000	15	3	3	3	Q8N183;H0YA50;D6RA56	Q8N183;H0YA50	Mimitin, mitochondrial
MPP6	-0.121387	0.50701	0.404376	-0.44997	1.14474	0.499345	-0.0735574	0.826289	0.174891	biological regulation;cellular component assembly;cellular component organization;cellular component organization or biogenesis;cellular metabolic process;cellular nitrogen compound metabolic process;cellular process;cellular response to stimulus;macromolecular complex assembly;macromolecular complex subunit organization;metabolic process;nitrogen compound metabolic process;nucleobase-containing …	binding;catalytic activity;guanylate kinase activity;kinase activity;nucleobase-containing compound kinase activity;nucleotide kinase activity;phosphotransferase activity, phosphate group as acceptor;protein binding;transferase activity;transferase activity, transferring phosphorus-containing groups	cell part;extracellular membrane-bounded organelle;extracellular organelle;extracellular region part;extracellular vesicular exosome;integral to membrane;integral to plasma membrane;intrinsic to membrane;intrinsic to plasma membrane;membrane;membrane part;membrane-bounded organelle;membrane-bounded vesicle;organelle;plasma membrane;plasma membrane part;vesicle	biological regulation;cellular component assembly;cellular component organization;cellular metabolic process;cellular nitrogen compound metabolic process;cellular process;macromolecular complex assembly;metabolic process;nitrogen compound metabolic process;nucleobase-containing compound metabolic process;nucleobase-containing small molecule metabolic process;nucleotide metabolic process;phosphoru…	cell part;extracellular organelle;membrane;organelle;plasma membrane;vesicle		Guanylate_kin;L27;PDZ;SH3_2	+	0	21.311	540920000	11	9	9	9	Q9NZW5;B8ZZG1;C9J4Q3;Q14168;Q14168-3;C9JGI8;Q14168-5;Q14168-6;Q14168-2;Q14168-4	Q9NZW5;B8ZZG1	MAGUK p55 subfamily member 6
GPI	0.459595	1.62724	-0.601919	-1.27522	1.13556	0.163022	0.132069	0.462337	0.575883	alcohol biosynthetic process;alcohol catabolic process;alcohol metabolic process;aldehyde biosynthetic process;aldehyde catabolic process;anatomical structure development;anatomical structure formation involved in morphogenesis;angiogenesis;behavior;biological regulation;biosynthetic process;carbohydrate biosynthetic process;carbohydrate catabolic process;carbohydrate metabolic process;catabolic …	binding;carbohydrate binding;catalytic activity;DNA binding;glucose-6-phosphate isomerase activity;intramolecular oxidoreductase activity;intramolecular oxidoreductase activity, interconverting aldoses and ketoses;intramolecular transferase activity;isomerase activity;monosaccharide binding;nucleic acid binding;nucleic acid binding transcription factor activity;protein binding;sequence-specific D…	cell part;cell projection;cytoplasm;cytoplasmic part;cytosol;extracellular membrane-bounded organelle;extracellular organelle;extracellular region part;extracellular space;extracellular vesicular exosome;intracellular membrane-bounded organelle;intracellular organelle;intracellular part;membrane;membrane-bounded organelle;membrane-bounded vesicle;neuron projection;nucleus;organelle;plasma membran…	alcohol metabolic process;anatomical structure development;anatomical structure formation involved in morphogenesis;behavior;biological regulation;biosynthetic process;carbohydrate metabolic process;catabolic process;cell development;cellular aldehyde metabolic process;cellular metabolic process;cellular nitrogen compound metabolic process;cellular process;developmental process;generation of prec…	cell part;cell projection;cytoplasm;cytosol;extracellular organelle;extracellular space;intracellular membrane-bounded organelle;intracellular organelle;membrane;neuron projection;nucleus;organelle;plasma membrane;vesicle	Amino sugar and nucleotide sugar metabolism;Glycolysis / Gluconeogenesis;Pentose phosphate pathway;Starch and sucrose metabolism	Homeobox;PGI	+	0	193.28	7593100000	163	20	20	20	P06744;P06744-2;K7EQ48;K7EPY4;K7EP41;K7ELR7;K7ENA0;K7ERC6;K7ERK8;CON__Q3ZBD7;K7EIL4;Q8N196	P06744;P06744-2;K7EQ48;K7EPY4;K7EP41	Glucose-6-phosphate isomerase
GNAI3	0.401046	2.30225	0.100257	0.462401	1.13514	1.46629	0.50973	0.568239	1.1145	biological regulation;blood coagulation;cAMP-mediated signaling;cell activation;cell communication;cell cycle;cell division;cell surface receptor linked signaling pathway;cell-cell signaling;cellular component organization;cellular component organization at cellular level;cellular component organization or biogenesis;cellular component organization or biogenesis at cellular level;cellular membran…	binding;catalytic activity;cation binding;G-protein beta/gamma-subunit complex binding;G-protein-coupled receptor binding;GTP binding;GTPase activity;guanyl nucleotide binding;guanyl ribonucleotide binding;hydrolase activity;hydrolase activity, acting on acid anhydrides;hydrolase activity, acting on acid anhydrides, in phosphorus-containing anhydrides;ion binding;metabotropic serotonin receptor b…	cell part;centrosome;cytoplasm;cytoplasmic membrane-bounded vesicle;cytoplasmic part;cytoplasmic vesicle;cytoskeletal part;extracellular membrane-bounded organelle;extracellular organelle;extracellular region part;extracellular vesicular exosome;extrinsic to internal side of plasma membrane;extrinsic to membrane;extrinsic to plasma membrane;Golgi apparatus;heterotrimeric G-protein complex;intrace…	biological regulation;cell activation;cell communication;cell cycle;cell division;cell-cell signaling;cellular component organization;cellular membrane organization;cellular process;coagulation;establishment of localization;membrane fusion;membrane organization;multicellular organismal process;organelle fusion;organelle organization;regulation of body fluid levels;response to stimulus;signal tran…	cell part;centrosome;cytoplasm;cytoplasmic membrane-bounded vesicle;extracellular organelle;Golgi apparatus;intracellular membrane-bounded organelle;intracellular non-membrane-bounded organelle;intracellular organelle;macromolecular complex;membrane;microtubule organizing center;midbody;organelle;plasma membrane;protein complex;vesicle	Axon guidance;Chagas disease (American trypanosomiasis);Chemokine signaling pathway;Gap junction;Gastric acid secretion;Leukocyte transendothelial migration;Long-term depression;Melanogenesis;Progesterone-mediated oocyte maturation;Tight junction;Toxoplasmosis	G-alpha	+	0	58.684	2431100000	63	14	9	8	P08754	P08754	Guanine nucleotide-binding protein G(k) subunit alpha
GNAI2	0.101006	1.72908	0.272894	0.0710201	1.10453	1.34197	1.04201	1.13878	1.41569	activation of MAPKK activity;activation of protein kinase activity;adenosine receptor signaling pathway;aging;anatomical structure development;behavior;biological regulation;blood coagulation;calcium ion homeostasis;cAMP-mediated signaling;cation homeostasis;cell activation;cell communication;cell cycle;cell development;cell division;cell projection organization;cell proliferation;cell surface re…	acyl binding;binding;catalytic activity;cation binding;corticotropin-releasing hormone receptor 1 binding;corticotropin-releasing hormone receptor binding;enzyme binding;GDP binding;G-protein beta/gamma-subunit complex binding;G-protein coupled photoreceptor activity;G-protein coupled receptor activity;G-protein-coupled receptor binding;GTP binding;GTPase activity;guanyl nucleotide binding;guanyl…	acrosomal vesicle;apical plasma membrane;axoneme;cell body;cell part;cell projection;cell projection part;centrosome;cilium;cilium part;cytoplasm;cytoplasmic membrane-bounded vesicle;cytoplasmic part;cytoplasmic vesicle;cytoskeletal part;cytosol;extracellular membrane-bounded organelle;extracellular organelle;extracellular region part;extracellular vesicular exosome;extrinsic to internal side of …	aging;anatomical structure development;behavior;biological regulation;cell activation;cell communication;cell cycle;cell development;cell division;cell proliferation;cell-cell signaling;cellular component organization;cellular homeostasis;cellular ion homeostasis;cellular metabolic process;cellular process;coagulation;detection of stimulus;developmental process;homeostatic process;macromolecule m…	cell body;cell part;cell projection;centrosome;cilium;cytoplasm;cytoplasmic membrane-bounded vesicle;cytosol;extracellular organelle;intracellular;intracellular membrane-bounded organelle;intracellular non-membrane-bounded organelle;intracellular organelle;macromolecular complex;membrane;microtubule organizing center;midbody;neuron projection;neuronal cell body;nucleus;organelle;photoreceptor inn…	Axon guidance;Chagas disease (American trypanosomiasis);Chemokine signaling pathway;Gap junction;Gastric acid secretion;Leukocyte transendothelial migration;Long-term depression;Melanogenesis;Phototransduction;Progesterone-mediated oocyte maturation;Tight junction;Toxoplasmosis	G-alpha	+	0	259.16	11180000000	235	19	19	13	P04899;P04899-4;P04899-6;P04899-3;P04899-5;P04899-2;P09471-2;P09471;P19087;A8MTJ3;P11488;H3BTM2	P04899;P04899-4;P04899-6;P04899-3;P04899-5;P04899-2	Guanine nucleotide-binding protein G(i) subunit alpha-2
ITM2B	-0.0516238	0.564201	-0.0903549	0.333534	1.08938	0.276368	0.515759	0.256594	0.872876	anatomical structure development;biological regulation;developmental process;negative regulation of amyloid precursor protein biosynthetic process;negative regulation of biological process;negative regulation of biosynthetic process;negative regulation of cellular biosynthetic process;negative regulation of cellular macromolecule biosynthetic process;negative regulation of cellular metabolic proc…	adenyl nucleotide binding;adenyl ribonucleotide binding;ATP binding;beta-amyloid binding;binding;nucleotide binding;protein binding;purine nucleotide binding;purine ribonucleoside triphosphate binding;purine ribonucleotide binding;ribonucleotide binding	cell part;cytoplasmic part;cytoplasmic vesicle membrane;cytoplasmic vesicle part;endosomal part;endosome membrane;extracellular membrane-bounded organelle;extracellular organelle;extracellular region;extracellular region part;extracellular space;extracellular vesicular exosome;Golgi apparatus;Golgi apparatus part;Golgi membrane;Golgi-associated vesicle membrane;integral to membrane;integral to or…	anatomical structure development;biological regulation;developmental process	cell part;extracellular organelle;extracellular region;extracellular space;Golgi apparatus;intracellular membrane-bounded organelle;intracellular organelle;membrane;organelle;plasma membrane;vesicle		BRICHOS	+	0.009145	2.9864	268310000	5	1	1	1	Q9Y287;Q9Y287-2	Q9Y287;Q9Y287-2	Integral membrane protein 2B;BRI2, membrane form;BRI2 intracellular domain;BRI2C, soluble form;Bri23 peptide
SNAP23	-0.0447226	2.05637	-0.141353	0.497352	1.07997	1.32942	0.356115	0.466083	0.925963	cellular component organization;cellular component organization or biogenesis;cellular process;establishment of localization;establishment of localization in cell;establishment of protein localization;exocytosis;Golgi vesicle transport;intracellular transport;membrane fusion;membrane organization;post-Golgi vesicle-mediated transport;protein transport;secretion;secretion by cell;transport;vesicle…	binding;protein binding	azurophil granule;cell junction;cell part;cell projection;cytoplasmic membrane-bounded vesicle;cytoplasmic part;cytoplasmic vesicle;extracellular membrane-bounded organelle;extracellular organelle;extracellular region part;extracellular vesicular exosome;intracellular membrane-bounded organelle;intracellular organelle;intracellular part;lysosome;lytic vacuole;membrane;membrane-bounded organelle;m…	cellular component organization;cellular process;establishment of localization;exocytosis;Golgi vesicle transport;membrane fusion;membrane organization;protein transport;secretion;transport;vesicle-mediated transport	cell part;cell projection;cytoplasmic membrane-bounded vesicle;extracellular organelle;intracellular membrane-bounded organelle;intracellular organelle;lysosome;membrane;neuron projection;nucleus;organelle;plasma membrane;synapse;vacuole;vesicle	SNARE interactions in vesicular transport	SNAP-25;SNARE	+	0	57.091	1641800000	37	11	11	11	O00161;O00161-2;H3BM38;H3BNE1;H3BR18;H3BPJ0;H3BV99;H3BP15;H3BQY9;H3BR99;H3BNG6;H3BU94	O00161;O00161-2;H3BM38;H3BNE1;H3BR18;H3BPJ0	Synaptosomal-associated protein 23;Synaptosomal-associated protein
CD46	-0.383803	1.79932	0.0329947	-0.26579	1.07724	1.03711	0.0445008	0.321967	0.897513	activation of immune response;adaptive immune response;adaptive immune response based on somatic recombination of immune receptors built from immunoglobulin superfamily domains;biological regulation;cellular process;complement activation;complement activation, classical pathway;cytokine production;defense response;extracellular sequestering of receptor ligand;fertilization;humoral immune response…	binding;cadherin binding;cell adhesion molecule binding;protein binding;receptor activity	basolateral plasma membrane;cell part;cell surface;cytoplasmic part;cytoplasmic vesicle part;extracellular membrane-bounded organelle;extracellular organelle;extracellular region part;extracellular vesicular exosome;Golgi apparatus;inner acrosomal membrane;integral to membrane;integral to plasma membrane;intracellular membrane-bounded organelle;intracellular organelle;intracellular organelle part…	biological regulation;cellular process;cytokine production;immune system process;macromolecule metabolic process;metabolic process;multicellular organismal process;primary metabolic process;protein metabolic process;proteolysis;response to stimulus;response to stress;viral reproduction	cell part;cell surface;extracellular organelle;Golgi apparatus;intracellular membrane-bounded organelle;intracellular organelle;membrane;organelle;plasma membrane;vesicle	Complement and coagulation cascades;Measles	Sushi	+	0	27.822	1566100000	46	10	10	3	P15529;P15529-15;P15529-12;P15529-14;P15529-11;P15529-13;P15529-10;P15529-9;P15529-8	P15529;P15529-15;P15529-12;P15529-14;P15529-11;P15529-13;P15529-10;P15529-9;P15529-8	Membrane cofactor protein
F11R	-0.10301	1.69348	-0.0726109	0.655771	1.07634	1.55753	0.517934	0.554257	0.79261	biological adhesion;biological regulation;blood coagulation;cell adhesion;cell differentiation;cell junction assembly;cell junction organization;cell migration;cell motility;cell surface receptor linked signaling pathway;cell-cell junction assembly;cell-cell junction organization;cellular component assembly;cellular component assembly at cellular level;cellular component movement;cellular compone…	binding;protein binding	cell junction;cell part;cell-cell junction;cytoskeleton;extracellular membrane-bounded organelle;extracellular organelle;extracellular region part;extracellular vesicular exosome;integral to membrane;intracellular non-membrane-bounded organelle;intracellular organelle;intracellular part;intrinsic to membrane;membrane;membrane part;membrane-bounded organelle;membrane-bounded vesicle;microtubule cy…	biological adhesion;biological regulation;cell adhesion;cell differentiation;cell junction organization;cell motility;cellular component assembly;cellular component movement;cellular component organization;cellular process;coagulation;developmental process;extracellular matrix organization;extracellular structure organization;immune system process;locomotion;multicellular organismal process;regul…	cell part;cytoskeleton;extracellular organelle;intracellular non-membrane-bounded organelle;intracellular organelle;membrane;organelle;plasma membrane;vesicle	Cell adhesion molecules (CAMs);Epithelial cell signaling in Helicobacter pylori infection;Leukocyte transendothelial migration;Tight junction	V-set	+	0	51.075	1401600000	60	11	11	11	Q9Y624;Q9Y624-2	Q9Y624;Q9Y624-2	Junctional adhesion molecule A
ANXA6	0.660284	1.11662	0.294646	-0.0854883	1.0595	0.560015	-0.216493	-0.143061	0.431124	biological regulation;calcium ion transport;cation transport;cellular component assembly;cellular component organization;cellular component organization or biogenesis;cellular process;divalent inorganic cation transport;divalent metal ion transport;establishment of localization;ion transmembrane transport;ion transport;macromolecular complex assembly;macromolecular complex subunit organization;me…	binding;calcium ion binding;calcium-dependent phospholipid binding;calcium-dependent protein binding;cation binding;channel activity;cholesterol binding;gated channel activity;GTP binding;guanyl nucleotide binding;guanyl ribonucleotide binding;identical protein binding;ion binding;ion channel activity;ion transmembrane transporter activity;ligand-gated channel activity;ligand-gated ion channel ac…	cell part;cytoplasmic membrane-bounded vesicle;cytoplasmic part;cytoplasmic vesicle;endosomal part;endosome membrane;extracellular membrane-bounded organelle;extracellular organelle;extracellular region part;extracellular vesicular exosome;intracellular membrane-bounded organelle;intracellular organelle;intracellular organelle part;intracellular part;late endosome membrane;lysosomal membrane;mela…	biological regulation;cellular component assembly;cellular component organization;cellular process;establishment of localization;ion transport;macromolecular complex assembly;protein complex assembly;transmembrane transport;transport	cell part;cytoplasmic membrane-bounded vesicle;extracellular organelle;intracellular membrane-bounded organelle;intracellular organelle;membrane;organelle;vesicle		Annexin	+	0	323.31	98577000000	1245	56	56	23	P08133;P08133-2;E7EMC6;E5RJF5;E5RK63;E5RFF0;E5RI05;E5RJR0;E5RIU8	P08133;P08133-2;E7EMC6	Annexin A6;Annexin
ITGB1	0.37956	2.5963	-0.67802	0.564854	1.05265	2.22757	1.00139	1.11537	1.33282	actin cytoskeleton organization;actin filament-based process;actomyosin structure organization;anatomical structure homeostasis;anatomical structure morphogenesis;axon guidance;B cell activation;B cell differentiation;biological adhesion;biological regulation;blood coagulation;blood vessel endothelial cell migration;calcium ion homeostasis;calcium-independent cell-matrix adhesion;cardiac cell dif…	actin binding;binding;cation binding;cell adhesion molecule binding;cytoskeletal protein binding;ion binding;metal ion binding;peptide binding;protein binding;protein dimerization activity;protein heterodimerization activity;receptor activity;viral receptor activity	acrosomal vesicle;adherens junction;alpha3-beta1 integrin complex;alpha7-beta1 integrin complex;alpha8-beta1 integrin complex;alpha9-beta1 integrin complex;anchoring junction;basement membrane;cell division site part;cell junction;cell part;cell projection;cell surface;cell-cell contact zone;cell-cell junction;cell-substrate adherens junction;cell-substrate junction;cleavage furrow;cytoplasm;cyto…	anatomical structure morphogenesis;biological adhesion;biological regulation;cell activation;cell adhesion;cell communication;cell differentiation;cell junction organization;cell morphogenesis;cell motility;cellular component assembly;cellular component morphogenesis;cellular component movement;cellular component organization;cellular homeostasis;cellular ion homeostasis;cellular membrane organiz…	cell part;cell projection;cell surface;cytoplasm;cytoplasmic membrane-bounded vesicle;endosome;extracellular organelle;filopodium;intracellular membrane-bounded organelle;intracellular organelle;macromolecular complex;membrane;organelle;plasma membrane;protein complex;receptor complex;synapse;vesicle	Arrhythmogenic right ventricular cardiomyopathy (ARVC);Axon guidance;Bacterial invasion of epithelial cells;Cell adhesion molecules (CAMs);Dilated cardiomyopathy;ECM-receptor interaction;Focal adhesion;Hypertrophic cardiomyopathy (HCM);Leishmaniasis;Leukocyte transendothelial migration;Pathogenic Escherichia coli infection;Pathways in cancer;Phagosome;Regulation of actin cytoskeleton;Shigellosis;…	EGF_2;Integrin_b_cyt;Integrin_B_tail;Integrin_beta	+	0	209.47	14701000000	315	26	26	26	P05556;P05556-2;P05556-5;P05556-4;P05556-3;C9JPK5;Q5T3E6;E9PLR6;E7EUI6;E7EQW5;E7ERX5;C9JJP8;Q5T3E5;E9PQJ2;H7C4N8;C9JNE0	P05556;P05556-2;P05556-5;P05556-4;P05556-3	Integrin beta-1
IL1RAP	-0.0262108	2.23209	0.0511551	0.396676	1.04149	1.82677	0.214064	0.23664	0.966729	cellular component assembly;cellular component organization;cellular component organization or biogenesis;cytokine biosynthetic process;cytokine metabolic process;defense response;immune response;immune system process;inflammatory response;interleukin-2 biosynthetic process;macromolecular complex assembly;macromolecular complex subunit organization;macromolecule metabolic process;metabolic proces…	binding;cytokine binding;cytokine receptor activity;growth factor binding;interleukin-1 binding;interleukin-1 receptor activity;molecular transducer activity;protein binding;receptor activity;signal transducer activity;signaling receptor activity;transmembrane signaling receptor activity	cell part;extracellular region;integral to membrane;integral to plasma membrane;intrinsic to membrane;intrinsic to plasma membrane;membrane;membrane part;plasma membrane;plasma membrane part	cellular component assembly;cellular component organization;immune system process;macromolecular complex assembly;macromolecule metabolic process;metabolic process;primary metabolic process;protein complex assembly;protein metabolic process;response to stimulus;response to stress	cell part;extracellular region;membrane;plasma membrane	Apoptosis;Cytokine-cytokine receptor interaction	ig;TIR	+	0	33.089	1695100000	51	11	11	11	Q9NPH3;Q9NPH3-5;Q9NPH3-2;Q9NPH3-3;C9J1D9;C9J9W1;C9JT28;H7C3W4	Q9NPH3;Q9NPH3-5;Q9NPH3-2	Interleukin-1 receptor accessory protein
PGD	0.108567	0.299572	-0.602948	-0.395964	1.03591	-0.0961876	-0.124385	-0.397694	0.439084	alcohol biosynthetic process;alcohol catabolic process;alcohol metabolic process;aldonic acid metabolic process;biosynthetic process;carbohydrate biosynthetic process;carbohydrate catabolic process;carbohydrate metabolic process;carboxylic acid metabolic process;catabolic process;cellular biosynthetic process;cellular carbohydrate biosynthetic process;cellular carbohydrate catabolic process;cellu…	binding;catalytic activity;coenzyme binding;cofactor binding;NADP binding;nucleotide binding;oxidoreductase activity;oxidoreductase activity, acting on CH-OH group of donors;oxidoreductase activity, acting on the CH-OH group of donors, NAD or NADP as acceptor;phosphogluconate dehydrogenase (decarboxylating) activity	cell part;cytoplasmic part;cytosol;extracellular membrane-bounded organelle;extracellular organelle;extracellular region part;extracellular vesicular exosome;intracellular membrane-bounded organelle;intracellular organelle;intracellular part;membrane-bounded organelle;membrane-bounded vesicle;nucleus;organelle;vesicle	alcohol metabolic process;biosynthetic process;carbohydrate metabolic process;catabolic process;cellular ketone metabolic process;cellular metabolic process;cellular nitrogen compound metabolic process;cellular process;cofactor metabolic process;heterocycle metabolic process;metabolic process;nitrogen compound metabolic process;nucleobase-containing compound metabolic process;nucleobase-containin…	cell part;cytosol;extracellular organelle;intracellular membrane-bounded organelle;intracellular organelle;nucleus;organelle;vesicle	Glutathione metabolism;Pentose phosphate pathway	6PGD;NAD_binding_2	+	0	35.046	2817900000	79	12	12	12	P52209;P52209-2;K7EMN2;K7EM49;K7EPF6;K7ELN9	P52209;P52209-2;K7EMN2;K7EM49	6-phosphogluconate dehydrogenase, decarboxylating
BCAM	0.535382	2.14576	0.0557895	-0.0260358	1.02115	1.36261	0.625954	0.837176	1.21049	biological adhesion;biological regulation;cell adhesion;cell-matrix adhesion;cell-substrate adhesion;cellular process;cellular response to stimulus;regulation of biological process;regulation of cellular process;response to stimulus;signal transduction	binding;extracellular matrix binding;laminin binding;laminin receptor activity;molecular transducer activity;protein binding;receptor activity;signal transducer activity;signaling receptor activity;transmembrane signaling receptor activity	cell part;external side of plasma membrane;extracellular membrane-bounded organelle;extracellular organelle;extracellular region part;extracellular vesicular exosome;integral to membrane;integral to plasma membrane;intrinsic to membrane;intrinsic to plasma membrane;membrane;membrane part;membrane-bounded organelle;membrane-bounded vesicle;organelle;plasma membrane;plasma membrane part;vesicle	biological adhesion;biological regulation;cell adhesion;cellular process;response to stimulus;signal transduction	cell part;extracellular organelle;membrane;organelle;plasma membrane;vesicle		C2-set_2;I-set	+	0	176.37	4537100000	152	22	22	22	P50895;K7ENU8;K7ERB7	P50895;K7ENU8	Basal cell adhesion molecule
ACTG1	0.12372	0.401533	0.218987	0.18128	1.01641	-0.188028	-0.292475	-0.775185	-0.188525	actin cytoskeleton organization;actin filament-based process;actomyosin structure organization;adherens junction organization;anatomical structure homeostasis;axon guidance;biological regulation;cell junction assembly;cell junction organization;cell-cell junction organization;cellular component assembly;cellular component assembly at cellular level;cellular component movement;cellular component o…	adenyl nucleotide binding;adenyl ribonucleotide binding;ATP binding;binding;identical protein binding;nucleotide binding;protein binding;purine nucleotide binding;purine ribonucleoside triphosphate binding;purine ribonucleotide binding;ribonucleotide binding;structural constituent of cytoskeleton;structural molecule activity	blood microparticle;cell part;contractile fiber;cytoplasm;cytoplasmic part;cytoskeletal part;cytoskeleton;cytosol;extracellular membrane-bounded organelle;extracellular organelle;extracellular region part;extracellular space;extracellular vesicular exosome;filamentous actin;intracellular membrane-bounded organelle;intracellular non-membrane-bounded organelle;intracellular organelle;intracellular …	biological regulation;cell junction organization;cellular component assembly;cellular component movement;cellular component organization;cellular process;cytoskeleton organization;homeostatic process;immune system process;locomotion;membrane organization;organelle organization;response to chemical stimulus;response to external stimulus;response to stimulus;response to stress	cell part;cytoplasm;cytoskeleton;cytosol;extracellular organelle;extracellular space;intracellular membrane-bounded organelle;intracellular non-membrane-bounded organelle;intracellular organelle;macromolecular complex;membrane;nucleus;organelle;protein complex;vesicle	Adherens junction;Arrhythmogenic right ventricular cardiomyopathy (ARVC);Bacterial invasion of epithelial cells;Dilated cardiomyopathy;Focal adhesion;Hypertrophic cardiomyopathy (HCM);Leukocyte transendothelial migration;Pathogenic Escherichia coli infection;Phagosome;Phototransduction - fly;Regulation of actin cytoskeleton;Shigellosis;Tight junction;Vibrio cholerae infection;Viral myocarditis	Actin	+	0	225.28	38619000000	181	54	2	0	P63261;I3L3I0;I3L1U9;I3L4N8;Q5T8M7;I3L3R2;J3KT65;C9JUM1;F8WCH0	P63261;I3L3I0;I3L1U9;I3L4N8	Actin, cytoplasmic 2;Actin, cytoplasmic 2, N-terminally processed
SCRIB	1.09905	0.939548	0.603145	-0.473839	0.999039	1.0329	-0.500369	0.172698	0.328446	activation of Rac GTPase activity;activation of Ras GTPase activity;activation of Rho GTPase activity;anatomical structure formation involved in morphogenesis;anatomical structure morphogenesis;apoptosis;apoptosis involved in morphogenesis;astrocyte cell migration;asymmetric protein localization;biological adhesion;biological regulation;cell adhesion;cell death;cell migration;cell motility;cell p…	binding;protein binding	adherens junction;anchoring junction;basolateral plasma membrane;cell junction;cell part;cell projection;cell-cell adherens junction;cell-cell junction;cytoplasm;cytoplasmic part;extracellular membrane-bounded organelle;extracellular organelle;extracellular region part;extracellular vesicular exosome;intracellular part;lamellipodium;macromolecular complex;membrane;membrane part;membrane-bounded o…	anatomical structure formation involved in morphogenesis;anatomical structure morphogenesis;biological adhesion;biological regulation;cell adhesion;cell death;cell motility;cell proliferation;cellular component movement;cellular component organization;cellular membrane organization;cellular process;death;developmental process;endocytosis;establishment of localization;establishment or maintenance …	cell part;cell projection;cytoplasm;extracellular organelle;macromolecular complex;membrane;organelle;plasma membrane;protein complex;vesicle		LRR_1;LRR_4;LRR_8;PDZ	+	0	155.67	3242200000	69	30	30	30	Q14160;Q14160-3;Q14160-2;H0YCG0;Q9BTT6;H0YDF9;Q5T0G3;Q9BTT6-2	Q14160;Q14160-3;Q14160-2;H0YCG0	Protein scribble homolog
NT5E	1.47329	2.2115	0.123216	0.458631	0.996987	1.39576	-0.0175376	0.426915	0.911305	adenosine biosynthetic process;adenosine metabolic process;AMP catabolic process;AMP metabolic process;biological regulation;biosynthetic process;catabolic process;cellular aromatic compound metabolic process;cellular biosynthetic process;cellular catabolic process;cellular macromolecule metabolic process;cellular metabolic process;cellular nitrogen compound biosynthetic process;cellular nitrogen…	5'-nucleotidase activity;binding;catalytic activity;cation binding;hydrolase activity;hydrolase activity, acting on ester bonds;ion binding;metal ion binding;nucleotidase activity;nucleotide binding;phosphatase activity;phosphoric ester hydrolase activity	anchored to membrane;cell part;cytoplasm;extracellular membrane-bounded organelle;extracellular organelle;extracellular region part;extracellular vesicular exosome;intracellular part;intrinsic to membrane;membrane;membrane part;membrane-bounded organelle;membrane-bounded vesicle;organelle;plasma membrane;vesicle	biological regulation;biosynthetic process;catabolic process;cellular aromatic compound metabolic process;cellular metabolic process;cellular nitrogen compound metabolic process;cellular process;DNA metabolic process;heterocycle metabolic process;macromolecule metabolic process;metabolic process;nitrogen compound metabolic process;nucleobase-containing compound catabolic process;nucleobase-contai…	cell part;cytoplasm;extracellular organelle;membrane;organelle;plasma membrane;vesicle	Nicotinate and nicotinamide metabolism;Purine metabolism;Pyrimidine metabolism	5_nucleotid_C;Metallophos	+	0	74.837	2544800000	66	12	12	12	P21589;P21589-2;H0Y7R7;Q96B60;H0Y3X5	P21589;P21589-2	5-nucleotidase
GNAS	-0.0197835	2.44438	0.158288	-0.550539	0.988387	1.59721	0.922582	0.805213	0.766663	activation of adenylate cyclase activity;activation of adenylate cyclase activity by adrenergic receptor signaling pathway;activation of adenylate cyclase activity by dopamine receptor signaling pathway;activation of adenylate cyclase activity by G-protein signaling pathway;adrenergic receptor signaling pathway;anatomical structure development;anatomical structure formation involved in morphogene…	adenylate cyclase activity;adrenergic receptor binding;beta-2 adrenergic receptor binding;binding;catalytic activity;cation binding;corticotropin-releasing hormone receptor 1 binding;corticotropin-releasing hormone receptor binding;cyclase activity;D1 dopamine receptor binding;dopamine receptor binding;glutamate receptor binding;G-protein beta/gamma-subunit complex binding;G-protein-coupled recep…	cell part;cell projection;cytoplasm;cytoplasmic part;cytosol;dendrite;extracellular membrane-bounded organelle;extracellular organelle;extracellular region part;extracellular vesicular exosome;extrinsic to internal side of plasma membrane;extrinsic to membrane;extrinsic to plasma membrane;Golgi apparatus part;Golgi membrane;heterotrimeric G-protein complex;intracellular organelle part;intracellul…	anatomical structure development;anatomical structure formation involved in morphogenesis;anatomical structure morphogenesis;biological adhesion;biological regulation;biosynthetic process;cell adhesion;cellular metabolic process;cellular nitrogen compound metabolic process;cellular process;coagulation;developmental process;DNA metabolic process;DNA modification;energy reserve metabolic process;es…	cell part;cell projection;cytoplasm;cytosol;extracellular organelle;macromolecular complex;membrane;neuron projection;organelle;plasma membrane;protein complex;vesicle	Amoebiasis;Bile secretion;Calcium signaling pathway;Chagas disease (American trypanosomiasis);Dilated cardiomyopathy;Endocrine and other factor-regulated calcium reabsorption;Gap junction;Gastric acid secretion;GnRH signaling pathway;Long-term depression;Melanogenesis;Pancreatic secretion;Salivary secretion;Taste transduction;Vascular smooth muscle contraction;Vasopressin-regulated water reabsorp…	G-alpha	+	0	106.4	3275200000	91	14	13	1	P63092;Q5JWF2;P63092-4;S4R3E3;Q5JWE9;Q5JWD1;H0Y7E8;S4R3V9	P63092;Q5JWF2;P63092-4	Guanine nucleotide-binding protein G(s) subunit alpha isoforms short;Guanine nucleotide-binding protein G(s) subunit alpha isoforms XLas
ABCB6	0.033546	0.758137	-0.0611796	0.0964212	0.987085	1.22278	0.313148	0.449824	0.397457	anatomical structure development;biological regulation;biosynthetic process;brain development;cation homeostasis;cellular biosynthetic process;cellular cation homeostasis;cellular chemical homeostasis;cellular homeostasis;cellular ion homeostasis;cellular iron ion homeostasis;cellular metabolic process;cellular metal ion homeostasis;cellular nitrogen compound biosynthetic process;cellular nitroge…	active transmembrane transporter activity;adenyl nucleotide binding;adenyl ribonucleotide binding;ATP binding;ATPase activity;ATPase activity, coupled;ATPase activity, coupled to movement of substances;ATPase activity, coupled to transmembrane movement of substances;binding;catalytic activity;cation binding;cofactor transporter activity;efflux transmembrane transporter activity;heme binding;heme …	ATP-binding cassette (ABC) transporter complex;cell part;cytoplasmic part;endoplasmic reticulum;endosome;envelope;extracellular membrane-bounded organelle;extracellular organelle;extracellular region part;extracellular vesicular exosome;Golgi apparatus;integral to membrane;integral to mitochondrial membrane;integral to mitochondrial outer membrane;integral to organelle membrane;intracellular memb…	anatomical structure development;biological regulation;biosynthetic process;cellular homeostasis;cellular ion homeostasis;cellular metabolic process;cellular nitrogen compound metabolic process;cellular process;cofactor metabolic process;cofactor transport;developmental process;establishment of localization;heterocycle metabolic process;homeostatic process;metabolic process;nitrogen compound meta…	ATP-binding cassette (ABC) transporter complex;cell part;endoplasmic reticulum;endosome;extracellular organelle;Golgi apparatus;intracellular membrane-bounded organelle;intracellular organelle;macromolecular complex;membrane;mitochondrial envelope;mitochondrion;organelle;plasma membrane;protein complex;vesicle	ABC transporters	ABC_membrane;ABC_tran	+	0	44.733	491070000	18	4	4	4	Q9NP58;H7BXK9;Q9NP58-4	Q9NP58;H7BXK9;Q9NP58-4	ATP-binding cassette sub-family B member 6, mitochondrial
MRPL12;SLC25A10	0.444106	1.09382	-0.218643	0.292365	0.986217	0.284047	0.302422	0.267121	0.466384	biological regulation;biosynthetic process;cellular biosynthetic process;cellular component organization;cellular component organization at cellular level;cellular component organization or biogenesis;cellular component organization or biogenesis at cellular level;cellular macromolecule biosynthetic process;cellular macromolecule metabolic process;cellular metabolic process;cellular nitrogen comp…	binding;nucleic acid binding;protein binding;RNA binding;structural constituent of ribosome;structural molecule activity	cell part;cytoplasmic part;integral to membrane;intracellular membrane-bounded organelle;intracellular non-membrane-bounded organelle;intracellular organelle;intracellular organelle part;intracellular part;intrinsic to membrane;large ribosomal subunit;macromolecular complex;membrane;membrane part;membrane-bounded organelle;mitochondrial large ribosomal subunit;mitochondrial membrane;mitochondrial…	biological regulation;biosynthetic process;cellular component organization;cellular metabolic process;cellular nitrogen compound metabolic process;cellular process;establishment of localization;macromolecule metabolic process;metabolic process;mitochondrion organization;nitrogen compound metabolic process;nucleobase-containing compound metabolic process;organelle organization;primary metabolic pr…	cell part;intracellular membrane-bounded organelle;intracellular non-membrane-bounded organelle;intracellular organelle;macromolecular complex;membrane;mitochondrion;organelle;ribonucleoprotein complex;ribosome	Proximal tubule bicarbonate reclamation	Mito_carr;Ribosomal_L12	+	0	55.795	1988300000	54	16	16	4	B4DLN1;B4E1E9;P52815;I3L1E8	B4DLN1;B4E1E9
NOMO1;NOMO2;NOMO3	0.260593	1.03096	-0.0518398	-0.563996	0.981553	0.305126	0.127604	0.487701	-0.35776		binding;carbohydrate binding;protein binding	cell part;cytoplasmic part;endoplasmic reticulum membrane;endoplasmic reticulum part;integral to membrane;intracellular organelle part;intracellular part;intrinsic to membrane;membrane;membrane part;organelle membrane;organelle part		cell part;membrane			+	0	36.902	1234600000	41	12	12	12	Q15155;Q5JPE7;P69849;J3KN36;Q5JPE7-2;Q5JPE7-3;H3BPS9	Q15155;Q5JPE7;P69849;J3KN36;Q5JPE7-2;Q5JPE7-3	Nodal modulator 1;Nodal modulator 2;Nodal modulator 3
GNA11	-0.0641742	2.12339	-0.253727	0.806497	0.977782	1.85608	1.36219	1.03379	1.40441	activation of phospholipase C activity;activation of phospholipase C activity by dopamine receptor signaling pathway;activation of phospholipase C activity by G-protein coupled receptor protein signaling pathway coupled to IP3 second messenger;anatomical structure development;biological regulation;blood coagulation;cAMP-mediated signaling;cell activation;cell surface receptor linked signaling pat…	binding;catalytic activity;cation binding;G-protein beta/gamma-subunit complex binding;G-protein-coupled receptor binding;GTP binding;GTPase activity;guanyl nucleotide binding;guanyl ribonucleotide binding;hydrolase activity;hydrolase activity, acting on acid anhydrides;hydrolase activity, acting on acid anhydrides, in phosphorus-containing anhydrides;ion binding;metabotropic serotonin receptor b…	cell part;cytoplasm;cytoplasmic part;extracellular membrane-bounded organelle;extracellular organelle;extracellular region part;extracellular vesicular exosome;extrinsic to internal side of plasma membrane;extrinsic to membrane;extrinsic to plasma membrane;heterotrimeric G-protein complex;intracellular organelle part;intracellular part;lysosomal membrane;macromolecular complex;membrane;membrane p…	anatomical structure development;biological regulation;cell activation;cellular homeostasis;cellular ion homeostasis;cellular process;coagulation;developmental process;homeostatic process;multicellular organismal process;pigmentation;regulation of body fluid levels;response to stimulus;signal transduction	cell part;cytoplasm;extracellular organelle;macromolecular complex;membrane;organelle;plasma membrane;protein complex;vesicle	Amoebiasis;Calcium signaling pathway;Chagas disease (American trypanosomiasis);Gap junction;GnRH signaling pathway;Long-term depression;Vascular smooth muscle contraction	G-alpha	+	0	211.47	8824300000	225	21	21	14	P29992;K7EL62;O95837	P29992;K7EL62	Guanine nucleotide-binding protein subunit alpha-11
MAP2K1	0.398856	0.35471	-0.494267	0.497829	0.970428	0.563124	-0.0504932	-0.48632	-0.257455	activation of immune response;activation of innate immune response;activation of MAPK activity;activation of MAPKK activity;activation of protein kinase activity;aging;anatomical structure development;axon guidance;biological regulation;blood vessel development;cell aging;cell cycle arrest;cell cycle phase;cell cycle process;cell differentiation;cell motility;cell proliferation;cell surface recep…	adenyl nucleotide binding;adenyl ribonucleotide binding;ATP binding;binding;catalytic activity;enzyme activator activity;enzyme regulator activity;hydrolase activity;hydrolase activity, acting on ester bonds;kinase activator activity;kinase activity;kinase regulator activity;MAP kinase kinase activity;molecular transducer activity;nucleotide binding;PDZ domain binding;phosphatase activity;phospho…	adherens junction;anchoring junction;cell cortex;cell junction;cell part;cell projection cytoplasm;cell projection part;cell-cell junction;cell-substrate adherens junction;cell-substrate junction;cytoplasm;cytoplasmic part;cytoskeletal part;cytosol;dendrite cytoplasm;early endosome;endoplasmic reticulum;endosome;extracellular membrane-bounded organelle;extracellular organelle;extracellular region…	aging;anatomical structure development;biological regulation;cell differentiation;cell motility;cell proliferation;cellular component assembly;cellular component movement;cellular component organization;cellular localization;cellular metabolic process;cellular process;cytoskeleton-dependent intracellular transport;developmental process;establishment of localization;Golgi organization;immune syste…	cell cortex;cell part;cytoplasm;cytosol;endoplasmic reticulum;endosome;extracellular organelle;extracellular region;Golgi apparatus;intracellular membrane-bounded organelle;intracellular organelle;macromolecular complex;membrane;microbody;microtubule organizing center;mitochondrion;nucleus;organelle;plasma membrane;protein complex;vesicle	Acute myeloid leukemia;B cell receptor signaling pathway;Bladder cancer;Chemokine signaling pathway;Chronic myeloid leukemia;Colorectal cancer;Dorso-ventral axis formation;Endometrial cancer;ErbB signaling pathway;Fc epsilon RI signaling pathway;Fc gamma R-mediated phagocytosis;Focal adhesion;Gap junction;Glioma;GnRH signaling pathway;Insulin signaling pathway;Long-term depression;Long-term poten…	Pkinase	+	0	48.152	685320000	15	8	8	8	Q02750;Q02750-2;P36507;G5E9C7	Q02750;Q02750-2	Dual specificity mitogen-activated protein kinase kinase 1
EEF1B2	0.459195	0.466257	-0.0850334	-0.0437145	0.957846	0.124071	-0.588982	0.800149	-0.230641	biosynthetic process;cellular biosynthetic process;cellular macromolecule biosynthetic process;cellular macromolecule metabolic process;cellular metabolic process;cellular process;cellular protein metabolic process;gene expression;macromolecule biosynthetic process;macromolecule metabolic process;metabolic process;primary metabolic process;protein metabolic process;translation;translational elong…	binding;nucleic acid binding;protein binding;RNA binding;translation elongation factor activity;translation factor activity, nucleic acid binding	cell part;cytoplasmic part;cytosol;eukaryotic translation elongation factor 1 complex;intracellular part;macromolecular complex;protein complex	biosynthetic process;cellular metabolic process;cellular process;macromolecule metabolic process;metabolic process;primary metabolic process;protein metabolic process;translation;translational elongation	cell part;cytosol;macromolecular complex;protein complex		EF-1_beta_acid;EF1_GNE		0	251.95	11431000000	182	15	11	11	P24534;C9JZW3;F2Z2G2;F8WF65	P24534	Elongation factor 1-beta
TJP2	1.33914	0.944934	0.117067	0.243159	0.952612	0.267607	-0.170723	-0.557869	0.508657	apoptosis;biological regulation;cell death;cellular component disassembly;cellular component disassembly at cellular level;cellular component disassembly involved in apoptosis;cellular component organization;cellular component organization at cellular level;cellular component organization or biogenesis;cellular component organization or biogenesis at cellular level;cellular metabolic process;cell…	binding;catalytic activity;guanylate kinase activity;kinase activity;nucleobase-containing compound kinase activity;nucleotide kinase activity;phosphotransferase activity, phosphate group as acceptor;protein binding;transferase activity;transferase activity, transferring phosphorus-containing groups	adherens junction;anchoring junction;cell junction;cell part;cell-cell junction;cytoplasm;cytoplasmic part;cytosol;intracellular organelle part;intracellular part;membrane;nuclear part;nucleoplasm;occluding junction;organelle part;plasma membrane;tight junction	biological regulation;cell death;cellular component disassembly;cellular component organization;cellular metabolic process;cellular nitrogen compound metabolic process;cellular process;death;metabolic process;nitrogen compound metabolic process;nucleobase-containing compound metabolic process;nucleobase-containing small molecule metabolic process;nucleotide metabolic process;phosphorus metabolic …	cell part;cytoplasm;cytosol;membrane;nucleoplasm;plasma membrane	Tight junction;Vibrio cholerae infection	Guanylate_kin;PDZ;SH3_2	+	0	323.31	117510000000	1686	96	96	1	Q9UDY2;Q9UDY2-2;Q9UDY2-5	Q9UDY2;Q9UDY2-2;Q9UDY2-5	Tight junction protein ZO-2
PSME1	0.508789	0.794525	-0.087636	0.409041	0.935557	0.448582	0.0627146	-0.205006	0.148924	anaphase-promoting complex-dependent proteasomal ubiquitin-dependent protein catabolic process;antigen processing and presentation;antigen processing and presentation of exogenous antigen;antigen processing and presentation of exogenous peptide antigen;antigen processing and presentation of exogenous peptide antigen via MHC class I;antigen processing and presentation of exogenous peptide antigen …	endopeptidase activator activity;endopeptidase regulator activity;enzyme activator activity;enzyme regulator activity;peptidase activator activity;peptidase regulator activity	cell part;cytoplasm;cytoplasmic part;cytosol;extracellular membrane-bounded organelle;extracellular organelle;extracellular region part;extracellular vesicular exosome;intracellular organelle part;intracellular part;macromolecular complex;membrane-bounded organelle;membrane-bounded vesicle;nuclear part;nucleoplasm;organelle;organelle part;proteasome activator complex;proteasome complex;protein co…	biological regulation;catabolic process;cell cycle;cell death;cellular metabolic process;cellular nitrogen compound metabolic process;cellular process;death;immune system process;macromolecule metabolic process;macromolecule modification;metabolic process;mitotic cell cycle;mRNA metabolic process;nitrogen compound metabolic process;nucleobase-containing compound metabolic process;primary metaboli…	cell part;cytoplasm;cytosol;extracellular organelle;macromolecular complex;nucleoplasm;organelle;proteasome complex;protein complex;vesicle	Antigen processing and presentation;Proteasome	PA28_alpha;PA28_beta		0	13.821	760200000	39	5	5	5	Q06323;Q06323-2;Q06323-3;H0YKK6;H0YLU2	Q06323;Q06323-2;Q06323-3	Proteasome activator complex subunit 1
ATP2B2	0.056953	1.68829	0.0565906	-0.146126	0.928673	1.23045	0.0508714	0.270856	0.387605	amine metabolic process;anatomical structure development;auditory receptor cell stereocilium organization;behavior;biological regulation;biomineral tissue development;blood coagulation;body fluid secretion;calcium ion homeostasis;calcium ion transmembrane transport;calcium ion transport;cation homeostasis;cation transport;cell differentiation;cell differentiation in hindbrain;cell projection orga…	active transmembrane transporter activity;adenyl nucleotide binding;adenyl ribonucleotide binding;ATP binding;ATPase activity;ATPase activity, coupled;ATPase activity, coupled to movement of substances;ATPase activity, coupled to transmembrane movement of ions;ATPase activity, coupled to transmembrane movement of ions, phosphorylative mechanism;ATPase activity, coupled to transmembrane movement o…	apical plasma membrane;cell body;cell part;cell projection;cilium;cytoplasm;cytoplasmic part;endoplasmic reticulum;integral to membrane;intracellular membrane-bounded organelle;intracellular organelle;intracellular part;intrinsic to membrane;membrane;membrane part;membrane-bounded organelle;neuronal cell body;organelle;plasma membrane;plasma membrane part	amine metabolic process;anatomical structure development;behavior;biological regulation;cell differentiation;cellular aromatic compound metabolic process;cellular component organization;cellular homeostasis;cellular ion homeostasis;cellular metabolic process;cellular nitrogen compound metabolic process;cellular process;coagulation;detection of stimulus;developmental process;establishment of local…	cell body;cell part;cell projection;cilium;cytoplasm;endoplasmic reticulum;intracellular membrane-bounded organelle;intracellular organelle;membrane;neuronal cell body;organelle;plasma membrane	Calcium signaling pathway;Pancreatic secretion;Salivary secretion	ATP_Ca_trans_C;Cation_ATPase_C;Cation_ATPase_N;E1-E2_ATPase;Hydrolase	+	0	38.82	524860000	15	16	6	6	Q01814;Q01814-6;Q01814-8;Q01814-5;H0Y7S3;Q01814-2;Q01814-4;Q01814-7;Q01814-3	Q01814;Q01814-6;Q01814-8;Q01814-5;H0Y7S3;Q01814-2;Q01814-4;Q01814-7;Q01814-3	Plasma membrane calcium-transporting ATPase 2
PPP1CB	0.30719	0.00436211	0.777479	-0.416629	0.925406	-1.01069	-0.517522	-0.0895395	-0.0228806	acylglycerol catabolic process;acylglycerol metabolic process;biological regulation;carbohydrate metabolic process;catabolic process;cell cycle;cell cycle process;cell division;cell surface receptor linked signaling pathway;cellular carbohydrate metabolic process;cellular catabolic process;cellular glucan metabolic process;cellular lipid catabolic process;cellular lipid metabolic process;cellular…	binding;catalytic activity;cation binding;enzyme binding;hydrolase activity;hydrolase activity, acting on ester bonds;ion binding;kinase binding;metal ion binding;myosin phosphatase activity;myosin-light-chain-phosphatase activity;phosphatase activity;phosphoprotein phosphatase activity;phosphoric ester hydrolase activity;protein binding;protein kinase binding;protein serine/threonine phosphatase…	cell part;cytoplasm;extracellular membrane-bounded organelle;extracellular organelle;extracellular region part;extracellular vesicular exosome;histone methyltransferase complex;intracellular membrane-bounded organelle;intracellular non-membrane-bounded organelle;intracellular organelle;intracellular organelle part;intracellular part;macromolecular complex;membrane-bounded organelle;membrane-bound…	biological regulation;carbohydrate metabolic process;catabolic process;cell cycle;cell division;cellular lipid metabolic process;cellular metabolic process;cellular process;energy reserve metabolic process;generation of precursor metabolites and energy;glycerol ether metabolic process;lipid metabolic process;macromolecule metabolic process;macromolecule modification;metabolic process;mitotic cell…	cell part;cytoplasm;extracellular organelle;histone methyltransferase complex;intracellular membrane-bounded organelle;intracellular non-membrane-bounded organelle;intracellular organelle;macromolecular complex;nucleolus;nucleoplasm;nucleus;organelle;protein complex;protein serine/threonine phosphatase complex;vesicle	Focal adhesion;Insulin signaling pathway;Long-term potentiation;Meiosis - yeast;Oocyte meiosis;Regulation of actin cytoskeleton;Vascular smooth muscle contraction	Metallophos	+	0	48.003	4206000000	104	15	5	5	P62140;E7ETD8;C9JP48;C9J9S3	P62140;E7ETD8	Serine/threonine-protein phosphatase PP1-beta catalytic subunit;Serine/threonine-protein phosphatase
STOM	-0.0710726	0.816356	0.752409	-1.73604	0.91433	0.348178	0.00907516	0.0578837	0.42887	cellular component assembly;cellular component organization;cellular component organization or biogenesis;macromolecular complex assembly;macromolecular complex subunit organization;protein complex assembly;protein complex subunit organization;protein homooligomerization;protein oligomerization		blood microparticle;cell part;cytoplasm;cytoplasmic membrane-bounded vesicle;cytoplasmic part;cytoplasmic vesicle;cytoskeleton;extracellular membrane-bounded organelle;extracellular organelle;extracellular region part;extracellular space;extracellular vesicular exosome;integral to membrane;integral to plasma membrane;intracellular membrane-bounded organelle;intracellular non-membrane-bounded orga…	cellular component assembly;cellular component organization;macromolecular complex assembly;protein complex assembly	cell part;cytoplasm;cytoplasmic membrane-bounded vesicle;cytoskeleton;extracellular organelle;extracellular space;intracellular membrane-bounded organelle;intracellular non-membrane-bounded organelle;intracellular organelle;membrane;organelle;vesicle		Band_7	+	0	240.22	16770000000	159	16	16	16	P27105;B4E2V5;P27105-2	P27105;B4E2V5	Erythrocyte band 7 integral membrane protein
HSP90AA1	0.186274	0.768965	-0.711174	-0.534921	0.907248	-0.466893	0.131653	-0.468813	0.220869	ATP catabolic process;ATP metabolic process;axon guidance;biological regulation;catabolic process;cell cycle;cell cycle process;cellular catabolic process;cellular component assembly;cellular component assembly at cellular level;cellular component organization;cellular component organization at cellular level;cellular component organization or biogenesis;cellular component organization or biogene…	adenyl nucleotide binding;adenyl ribonucleotide binding;antigen binding;ATP binding;ATPase activity;binding;catalytic activity;enzyme regulator activity;hydrolase activity;hydrolase activity, acting on acid anhydrides;hydrolase activity, acting on acid anhydrides, in phosphorus-containing anhydrides;identical protein binding;MHC class II protein complex binding;MHC protein complex binding;nitric-…	cell part;cytoplasm;cytoplasmic membrane-bounded vesicle;cytoplasmic membrane-bounded vesicle lumen;cytoplasmic part;cytoplasmic vesicle;cytoplasmic vesicle part;cytosol;endocytic vesicle lumen;extracellular membrane-bounded organelle;extracellular organelle;extracellular region;extracellular region part;extracellular vesicular exosome;intracellular membrane-bounded organelle;intracellular organe…	biological regulation;catabolic process;cell cycle;cellular component assembly;cellular component organization;cellular macromolecular complex assembly;cellular membrane organization;cellular metabolic process;cellular nitrogen compound metabolic process;cellular process;establishment of localization;heterocycle metabolic process;immune system process;locomotion;macromolecular complex assembly;ma…	cell part;cytoplasm;cytoplasmic membrane-bounded vesicle;cytosol;extracellular organelle;extracellular region;intracellular membrane-bounded organelle;intracellular organelle;membrane;mitochondrion;nucleus;organelle;plasma membrane;vesicle	Antigen processing and presentation;NOD-like receptor signaling pathway;Pathways in cancer;Plant-pathogen interaction;Progesterone-mediated oocyte maturation;Prostate cancer;Protein processing in endoplasmic reticulum	HATPase_c;HSP90	+	0	323.31	21156000000	512	50	33	33	P07900;P07900-2;G3V2J8;Q14568;Q58FG0;Q58FG1	P07900;P07900-2	Heat shock protein HSP 90-alpha
DNM2	1.14504	2.06914	0.688865	0.219332	0.904527	0.430652	-0.0401907	-0.305995	0.667887	antigen processing and presentation;antigen processing and presentation of exogenous antigen;antigen processing and presentation of exogenous peptide antigen;antigen processing and presentation of exogenous peptide antigen via MHC class II;antigen processing and presentation of peptide antigen;antigen processing and presentation of peptide antigen via MHC class II;antigen processing and presentat…	binding;catalytic activity;cytoskeletal protein binding;enzyme binding;GTP binding;GTPase activity;guanyl nucleotide binding;guanyl ribonucleotide binding;hydrolase activity;hydrolase activity, acting on acid anhydrides;hydrolase activity, acting on acid anhydrides, in phosphorus-containing anhydrides;identical protein binding;kinase binding;microtubule binding;nucleoside-triphosphatase activity;…	cell junction;cell part;cell projection;cell projection part;cytoplasm;cytoplasmic part;cytoplasmic vesicle membrane;cytoplasmic vesicle part;cytoskeletal part;cytosol;dendritic spine;endocytic vesicle membrane;extracellular membrane-bounded organelle;extracellular organelle;extracellular region part;extracellular vesicular exosome;Golgi apparatus;Golgi apparatus part;Golgi membrane;intracellular…	biological regulation;catabolic process;cell death;cellular component assembly;cellular component organization;cellular membrane organization;cellular metabolic process;cellular nitrogen compound metabolic process;cellular process;death;endocytosis;endosome organization;establishment of localization;Golgi vesicle transport;heterocycle metabolic process;immune system process;ion transport;macromol…	cell part;cell projection;cytoplasm;cytosol;extracellular organelle;Golgi apparatus;intracellular membrane-bounded organelle;intracellular organelle;macromolecular complex;membrane;midbody;mitochondrion;neuron projection;organelle;plasma membrane;protein complex;vesicle	Bacterial invasion of epithelial cells;Endocrine and other factor-regulated calcium reabsorption;Endocytosis;Fc gamma R-mediated phagocytosis	Dynamin_M;Dynamin_N;GED;PH	+	0	34.344	3724200000	23	15	15	15	P50570-3;P50570-2;P50570;P50570-5;P50570-4;Q05193;Q05193-5;Q05193-3;Q05193-4;Q05193-2;Q9UQ16;Q9UQ16-3;Q9UQ16-4;K7EMQ3;E5RHK8;Q9UQ16-5;Q9UQ16-2;E5RIK2;K7EPK9	P50570-3;P50570-2;P50570;P50570-5;P50570-4	Dynamin-2
PCNA	-0.102587	0.866471	0.453021	-0.490439	0.903825	0.190755	0.251048	-0.392595	0.237813	anatomical structure development;anatomical structure homeostasis;base-excision repair;biological regulation;biosynthetic process;cell cycle;cell cycle process;cell differentiation;cell proliferation;cellular biosynthetic process;cellular component organization;cellular component organization at cellular level;cellular component organization or biogenesis;cellular component organization or biogen…	binding;catalytic activity;dinucleotide insertion or deletion binding;DNA binding;DNA insertion or deletion binding;DNA N-glycosylase activity;DNA polymerase binding;DNA polymerase processivity factor activity;double-stranded DNA binding;enzyme binding;enzyme regulator activity;hydrolase activity;hydrolase activity, acting on glycosyl bonds;hydrolase activity, hydrolyzing N-glycosyl compounds;ide…	cell part;centrosome;chromosomal part;cytoplasm;cytoplasmic part;cytoskeletal part;DNA replication factor C complex;extracellular membrane-bounded organelle;extracellular organelle;extracellular region part;extracellular vesicular exosome;intracellular membrane-bounded organelle;intracellular non-membrane-bounded organelle;intracellular organelle;intracellular organelle part;intracellular part;ma…	anatomical structure development;biological regulation;biosynthetic process;cell cycle;cell differentiation;cell proliferation;cellular component organization;cellular metabolic process;cellular nitrogen compound metabolic process;cellular process;chromosome organization;developmental process;DNA metabolic process;DNA recombination;DNA repair;DNA replication;homeostatic process;macromolecule meta…	cell part;centrosome;cytoplasm;DNA replication factor C complex;extracellular organelle;intracellular membrane-bounded organelle;intracellular non-membrane-bounded organelle;intracellular organelle;macromolecular complex;microtubule organizing center;nucleoplasm;nucleus;organelle;protein complex;vesicle	Base excision repair;Cell cycle;DNA replication;Mismatch repair;Nucleotide excision repair	PCNA_C;PCNA_N	+	0	37.722	1015600000	19	7	7	7	P12004	P12004	Proliferating cell nuclear antigen
PLXNB2	-0.148699	1.30782	-0.219602	0.353888	0.901206	1.14124	0.0315571	0.253782	0.129016	anatomical structure development;anatomical structure formation involved in morphogenesis;biological regulation;brain development;cell proliferation;cell surface receptor linked signaling pathway;cellular process;cellular response to stimulus;developmental process;neural precursor cell proliferation;neural tube closure;neuroblast proliferation;organ development;positive regulation of axonogenesis…	binding;enzyme activator activity;enzyme regulator activity;GTPase activator activity;GTPase regulator activity;molecular transducer activity;nucleoside-triphosphatase regulator activity;protein binding;receptor activity;semaphorin receptor activity;signal transducer activity;signaling receptor activity;transmembrane signaling receptor activity	cell part;extracellular membrane-bounded organelle;extracellular organelle;extracellular region part;extracellular vesicular exosome;integral to membrane;integral to plasma membrane;intracellular;intrinsic to membrane;intrinsic to plasma membrane;membrane part;membrane-bounded organelle;membrane-bounded vesicle;organelle;plasma membrane part;vesicle	anatomical structure development;anatomical structure formation involved in morphogenesis;biological regulation;cell proliferation;cellular process;developmental process;regulation of protein modification process;response to stimulus;signal transduction	cell part;extracellular organelle;intracellular;organelle;vesicle	Axon guidance	Plexin_cytopl;PSI;Sema;TIG		0	37.607	527300000	19	14	14	14	O15031;E2PU09;A6QRG9;A6QRH1	O15031	Plexin-B2
TMED4	-0.208845	0.044363	0.128242	-0.216728	0.901021	0.0394907	-0.682773	0.0255785	-0.0123959	biological regulation;cellular process;cellular response to stimulus;establishment of localization;establishment of protein localization;positive regulation of biological process;positive regulation of cell communication;positive regulation of cellular process;positive regulation of I-kappaB kinase/NF-kappaB cascade;positive regulation of intracellular protein kinase cascade;positive regulation o…	molecular transducer activity;signal transducer activity	cell part;cytoplasmic part;endoplasmic reticulum membrane;endoplasmic reticulum part;extracellular membrane-bounded organelle;extracellular organelle;extracellular region part;extracellular vesicular exosome;integral to membrane;intracellular organelle part;intracellular part;intrinsic to membrane;membrane;membrane part;membrane-bounded organelle;membrane-bounded vesicle;organelle;organelle membr…	biological regulation;cellular process;establishment of localization;protein transport;response to stimulus;signal transduction;transport	cell part;extracellular organelle;membrane;organelle;vesicle		EMP24_GP25L	+	0	129.34	411850000	4	4	3	3	Q7Z7H5;Q7Z7H5-3;Q7Z7H5-2	Q7Z7H5;Q7Z7H5-3;Q7Z7H5-2	Transmembrane emp24 domain-containing protein 4
AP2A1	0.359203	0.364145	0.399869	-0.212377	0.900441	-0.155887	-0.282835	-0.248249	0.220107	antigen processing and presentation;antigen processing and presentation of exogenous antigen;antigen processing and presentation of exogenous peptide antigen;antigen processing and presentation of exogenous peptide antigen via MHC class II;antigen processing and presentation of peptide antigen;antigen processing and presentation of peptide antigen via MHC class II;antigen processing and presentat…	binding;enzyme binding;kinase binding;protein binding;protein kinase binding;protein transporter activity;substrate-specific transporter activity;transporter activity	AP-2 adaptor complex;apical plasma membrane;AP-type membrane coat adaptor complex;basolateral plasma membrane;cell part;clathrin adaptor complex;clathrin coat;clathrin coat of trans-Golgi network vesicle;clathrin coated vesicle membrane;clathrin vesicle coat;clathrin-coated endocytic vesicle membrane;coated vesicle membrane;cytoplasmic part;cytoplasmic vesicle membrane;cytoplasmic vesicle part;cy…	biological regulation;cell communication;cell-cell signaling;cellular component organization;cellular membrane organization;cellular process;endocytosis;endosome transport;establishment of localization;Golgi vesicle transport;immune system process;locomotion;membrane invagination;membrane organization;protein transport;response to chemical stimulus;response to external stimulus;response to stimul…	AP-type membrane coat adaptor complex;cell part;cytosol;macromolecular complex;membrane;plasma membrane;protein complex	Endocrine and other factor-regulated calcium reabsorption;Endocytosis;Huntington's disease	Adaptin_N;Alpha_adaptin_C;Alpha_adaptinC2	+	0	323.31	61097000000	912	56	56	40	O95782;O95782-2;M0R2D9;E9PPY8;E9PPZ3;E9PS94	O95782;O95782-2	AP-2 complex subunit alpha-1
PFN1	0.147357	0.24514	-1.22398	-0.0199547	0.898155	-0.374044	-0.290075	-0.524706	0.0387449	actin cytoskeleton organization;actin filament-based process;anatomical structure formation involved in morphogenesis;biological regulation;blood coagulation;cell activation;cell death;cellular component organization;cellular component organization at cellular level;cellular component organization or biogenesis;cellular component organization or biogenesis at cellular level;cellular process;cellu…	actin binding;adenyl nucleotide binding;adenyl-nucleotide exchange factor activity;ATPase regulator activity;binding;cytoskeletal protein binding;enzyme regulator activity;lipid binding;nucleoside-triphosphatase regulator activity;nucleotide binding;phosphatidylinositol binding;phosphatidylinositol-4,5-bisphosphate binding;phospholipid binding;proline-rich region binding;protein binding;purine nu…	blood microparticle;cell part;cell projection;cytoplasmic part;cytoskeleton;cytosol;extracellular membrane-bounded organelle;extracellular organelle;extracellular region part;extracellular vesicular exosome;intracellular membrane-bounded organelle;intracellular non-membrane-bounded organelle;intracellular organelle;intracellular part;membrane;membrane-bounded organelle;membrane-bounded vesicle;ne…	anatomical structure formation involved in morphogenesis;biological regulation;cell activation;cell death;cellular component organization;cellular process;coagulation;cytoskeleton organization;death;developmental process;establishment of localization;exocytosis;multicellular organismal process;organelle organization;regulation of body fluid levels;regulation of DNA metabolic process;regulation of…	cell part;cell projection;cytoskeleton;cytosol;extracellular organelle;intracellular membrane-bounded organelle;intracellular non-membrane-bounded organelle;intracellular organelle;membrane;neuron projection;nucleus;organelle;synapse;vesicle	Regulation of actin cytoskeleton;Shigellosis	Profilin	+	0	124.82	4791800000	153	10	10	10	P07737;K7EJ44;I3L3D5;CON__P02584	P07737;K7EJ44;I3L3D5	Profilin-1
PSAT1	0.553146	0.80381	-0.494353	0.339757	0.89692	0.324024	-0.0270114	-0.0190225	0.123975	amine biosynthetic process;amine metabolic process;biosynthetic process;carboxylic acid biosynthetic process;carboxylic acid metabolic process;cellular amine metabolic process;cellular amino acid biosynthetic process;cellular amino acid metabolic process;cellular biosynthetic process;cellular ketone metabolic process;cellular metabolic process;cellular nitrogen compound biosynthetic process;cellu…	binding;catalytic activity;cofactor binding;O-phospho-L-serine:2-oxoglutarate aminotransferase activity;pyridoxal phosphate binding;transaminase activity;transferase activity;transferase activity, transferring nitrogenous groups;vitamin B6 binding;vitamin binding	cell part;cytoplasmic part;cytosol;extracellular membrane-bounded organelle;extracellular organelle;extracellular region part;extracellular vesicular exosome;intracellular part;membrane-bounded organelle;membrane-bounded vesicle;organelle;vesicle	amine metabolic process;biosynthetic process;cellular amino acid metabolic process;cellular ketone metabolic process;cellular metabolic process;cellular nitrogen compound metabolic process;cellular process;heterocycle metabolic process;metabolic process;nitrogen compound metabolic process;organic acid metabolic process;primary metabolic process;small molecule metabolic process;vitamin metabolic p…	cell part;cytosol;extracellular organelle;organelle;vesicle	Glycine, serine and threonine metabolism;Methane metabolism;Vitamin B6 metabolism	Aminotran_5		0	30.766	874980000	33	11	11	11	Q9Y617;Q9Y617-2	Q9Y617;Q9Y617-2	Phosphoserine aminotransferase
SNRPC	0.0168538	-1.2759	-0.0921922	-0.0736551	0.893362	-0.579471	0.362343	0.461803	-0.0889864	cellular component assembly;cellular component assembly at cellular level;cellular component organization;cellular component organization at cellular level;cellular component organization or biogenesis;cellular component organization or biogenesis at cellular level;cellular macromolecular complex assembly;cellular macromolecular complex subunit organization;cellular macromolecule metabolic proces…	binding;cation binding;identical protein binding;ion binding;metal ion binding;mRNA binding;nucleic acid binding;protein binding;protein dimerization activity;protein homodimerization activity;RNA binding;single-stranded RNA binding;transition metal ion binding;zinc ion binding	Cajal body;cell part;commitment complex;intracellular membrane-bounded organelle;intracellular organelle;intracellular organelle part;intracellular part;macromolecular complex;membrane-bounded organelle;nuclear body;nuclear part;nucleoplasm part;nucleus;organelle;organelle part;prespliceosome;ribonucleoprotein complex;small nuclear ribonucleoprotein complex;spliceosomal complex;U1 snRNP;U2-type p…	cellular component assembly;cellular component organization;cellular macromolecular complex assembly;cellular metabolic process;cellular nitrogen compound metabolic process;cellular process;macromolecular complex assembly;macromolecule metabolic process;metabolic process;mRNA metabolic process;mRNA processing;nitrogen compound metabolic process;nucleobase-containing compound metabolic process;pri…	cell part;intracellular membrane-bounded organelle;intracellular organelle;macromolecular complex;nucleus;organelle;ribonucleoprotein complex;small nuclear ribonucleoprotein complex;spliceosomal complex	Spliceosome	zf-U1	+	0	28.619	597350000	27	3	3	3	P09234	P09234	U1 small nuclear ribonucleoprotein C
AP1B1	0.203803	0.317112	0.267761	-0.245317	0.890228	0.365924	-0.854035	-0.860141	0.24736	antigen processing and presentation;antigen processing and presentation of exogenous antigen;antigen processing and presentation of exogenous peptide antigen;antigen processing and presentation of exogenous peptide antigen via MHC class II;antigen processing and presentation of peptide antigen;antigen processing and presentation of peptide antigen via MHC class II;antigen processing and presentat…	binding;enzyme binding;kinase binding;protein binding;protein kinase binding;protein transporter activity;substrate-specific transporter activity;transporter activity	AP-type membrane coat adaptor complex;cell part;clathrin adaptor complex;clathrin coated vesicle membrane;coated vesicle membrane;cytoplasmic part;cytoplasmic vesicle membrane;cytoplasmic vesicle part;cytosol;Golgi apparatus part;Golgi membrane;intracellular organelle part;intracellular part;lysosomal membrane;macromolecular complex;membrane;membrane part;organelle membrane;organelle part;protein…	biological regulation;cellular component organization;cellular process;establishment of localization;Golgi vesicle transport;immune system process;membrane organization;protein transport;transport;vesicle-mediated transport;viral reproduction	AP-type membrane coat adaptor complex;cell part;cytosol;macromolecular complex;membrane;protein complex	Lysosome	Adaptin_N;Alpha_adaptinC2;B2-adapt-app_C	+	0	323.31	10339000000	199	46	21	1	Q10567-3;Q10567-4	Q10567-3;Q10567-4	AP-1 complex subunit beta-1
TCEB2	-0.308549	0.133996	-0.289188	0.0206652	0.890224	-0.0780549	-0.238346	-0.0352345	0.456268	biological regulation;biosynthetic process;cellular biosynthetic process;cellular component assembly;cellular component organization;cellular component organization or biogenesis;cellular macromolecule biosynthetic process;cellular macromolecule metabolic process;cellular metabolic process;cellular nitrogen compound metabolic process;cellular process;cellular protein metabolic process;cellular re…	binding;enzyme binding;nucleic acid binding;protein binding;RNA binding;translation elongation factor activity;translation factor activity, nucleic acid binding;ubiquitin protein ligase binding	cell part;Cul2-RING ubiquitin ligase complex;Cul5-RING ubiquitin ligase complex;cullin-RING ubiquitin ligase complex;cytoplasmic part;cytosol;elongin complex;extracellular membrane-bounded organelle;extracellular organelle;extracellular region part;extracellular vesicular exosome;intracellular organelle part;intracellular part;macromolecular complex;membrane-bounded organelle;membrane-bounded ves…	biological regulation;biosynthetic process;cellular component assembly;cellular component organization;cellular metabolic process;cellular nitrogen compound metabolic process;cellular process;macromolecular complex assembly;macromolecule metabolic process;macromolecule modification;metabolic process;nitrogen compound metabolic process;nucleobase-containing compound metabolic process;primary metab…	cell part;cytosol;extracellular organelle;macromolecular complex;nucleoplasm;organelle;protein complex;transcription elongation factor complex;ubiquitin ligase complex;vesicle	Pathways in cancer;Renal cell carcinoma;Ubiquitin mediated proteolysis	ubiquitin		0	50.711	2540600000	78	6	6	6	Q15370;Q15370-2;B8ZZU8;I3L0M9	Q15370;Q15370-2;B8ZZU8;I3L0M9	Transcription elongation factor B polypeptide 2
RAP2C;RAP2B;RAP2A	-0.21325	0.857602	-0.182697	-0.797515	0.884559	0.902284	0.53154	0.426577	0.38676	actin cytoskeleton organization;actin cytoskeleton reorganization;actin filament-based process;biological regulation;catabolic process;cellular catabolic process;cellular component organization;cellular component organization at cellular level;cellular component organization or biogenesis;cellular component organization or biogenesis at cellular level;cellular localization;cellular macromolecule …	binding;catalytic activity;GDP binding;GTP binding;GTPase activity;guanyl nucleotide binding;guanyl ribonucleotide binding;hydrolase activity;hydrolase activity, acting on acid anhydrides;hydrolase activity, acting on acid anhydrides, in phosphorus-containing anhydrides;nucleoside-triphosphatase activity;nucleotide binding;protein binding;protein binding transcription factor activity;purine nucle…	cell part;cytoplasm;cytoplasmic part;cytosol;endosomal part;endosome;endosome membrane;extracellular membrane-bounded organelle;extracellular organelle;extracellular region part;extracellular vesicular exosome;intracellular membrane-bounded organelle;intracellular organelle;intracellular organelle part;intracellular part;membrane;membrane-bounded organelle;membrane-bounded vesicle;midbody;organel…	biological regulation;catabolic process;cellular component organization;cellular localization;cellular metabolic process;cellular nitrogen compound metabolic process;cellular process;cytoskeleton organization;establishment of localization;heterocycle metabolic process;localization;metabolic process;nitrogen compound metabolic process;nucleobase-containing compound catabolic process;nucleobase-con…	cell part;cytoplasm;cytosol;endosome;extracellular organelle;intracellular membrane-bounded organelle;intracellular organelle;membrane;midbody;organelle;plasma membrane;vesicle		Ras	+	0	14.984	632060000	17	4	4	4	Q9Y3L5;P61225;P10114;F6U784	Q9Y3L5;P61225;P10114;F6U784	Ras-related protein Rap-2c;Ras-related protein Rap-2b;Ras-related protein Rap-2a
MTTP	0.786216	1.28778	-0.562434	0.296008	0.878774	0.679676	-0.00290108	0.443577	0.121751	acylglycerol metabolic process;biological regulation;cellular lipid metabolic process;cellular macromolecule metabolic process;cellular metabolic process;cellular process;cellular protein metabolic process;chemical homeostasis;cholesterol homeostasis;establishment of localization;establishment of protein localization;glycerol ether metabolic process;glycerolipid metabolic process;homeostatic proc…	binding;lipid binding;lipid transporter activity;substrate-specific transporter activity;transporter activity	basolateral plasma membrane;brush border membrane;cell part;cell projection membrane;cell projection part;cytoplasmic part;endoplasmic reticulum;endoplasmic reticulum lumen;endoplasmic reticulum part;Golgi apparatus;intracellular membrane-bounded organelle;intracellular organelle;intracellular organelle lumen;intracellular organelle part;intracellular part;macromolecular complex;membrane part;mem…	biological regulation;cellular lipid metabolic process;cellular metabolic process;cellular process;establishment of localization;glycerol ether metabolic process;homeostatic process;lipid metabolic process;macromolecule metabolic process;macromolecule modification;metabolic process;primary metabolic process;protein lipidation;protein metabolic process;protein modification process;protein transpor…	cell part;endoplasmic reticulum;Golgi apparatus;intracellular membrane-bounded organelle;intracellular organelle;macromolecular complex;organelle;protein complex;receptor complex;vesicle	Fat digestion and absorption	Vitellogenin_N	+	0	104.06	3048500000	97	18	18	18	P55157;E9PBP6;D6REL9;P55157-2	P55157;E9PBP6	Microsomal triglyceride transfer protein large subunit
CD276	0.180017	1.6663	-0.161658	0.194131	0.875096	1.21669	0.453369	0.281278	-0.159639	biological regulation;cell activation;cell proliferation;cellular process;immune response;immune system process;leukocyte activation;lymphocyte activation;negative regulation of biological process;negative regulation of biosynthetic process;negative regulation of cell activation;negative regulation of cell proliferation;negative regulation of cellular biosynthetic process;negative regulation of c…	binding;protein binding;receptor binding	cell part;external side of plasma membrane;extracellular membrane-bounded organelle;extracellular organelle;extracellular region part;extracellular vesicular exosome;integral to membrane;intrinsic to membrane;membrane;membrane part;membrane-bounded organelle;membrane-bounded vesicle;organelle;plasma membrane part;vesicle	biological regulation;cell activation;cell proliferation;cellular process;immune system process;response to stimulus	cell part;extracellular organelle;membrane;organelle;vesicle	Cell adhesion molecules (CAMs)	C2-set_2;V-set	+	0	19.417	752830000	22	5	5	5	Q5ZPR3;Q5ZPR3-4;Q5ZPR3-3;H0YL10;Q5ZPR3-2;H0YN29;H0YK40;H0YK59	Q5ZPR3;Q5ZPR3-4;Q5ZPR3-3;H0YL10;Q5ZPR3-2	CD276 antigen
EPHB4	-0.68644	1.18953	-0.357668	-0.0612745	0.873342	1.22114	0.55325	0.118967	1.02093	activation of immune response;activation of innate immune response;activation of Rac GTPase activity;activation of Ras GTPase activity;activation of Rho GTPase activity;adaptive immune response;adult behavior;adult locomotory behavior;adult walking behavior;amine transport;anatomical structure development;anatomical structure formation involved in morphogenesis;anatomical structure morphogenesis;…	adenyl nucleotide binding;adenyl ribonucleotide binding;ATP binding;axon guidance receptor activity;binding;catalytic activity;cation binding;chemorepellent activity;ephrin receptor activity;GPI-linked ephrin receptor activity;identical protein binding;ion binding;kinase activity;lipid binding;metal ion binding;molecular transducer activity;non-membrane spanning protein tyrosine kinase activity;n…	adherens junction;anchoring junction;axon;axon part;axon terminus;axonal growth cone;cell body;cell junction;cell part;cell projection;cell projection membrane;cell projection part;cell surface;cell-substrate adherens junction;cell-substrate junction;cytoplasm;cytoplasmic part;cytoplasmic vesicle;cytoskeletal part;cytosol;dendrite;dendritic spine;early endosome;early endosome membrane;endoplasmic…	amine transport;anatomical structure development;anatomical structure formation involved in morphogenesis;anatomical structure morphogenesis;behavior;biological adhesion;biological regulation;biosynthetic process;cell activation;cell adhesion;cell communication;cell development;cell differentiation;cell maturation;cell morphogenesis;cell motility;cell proliferation;cell recognition;cellular compo…	cell body;cell part;cell projection;cell surface;cytoplasm;cytosol;endoplasmic reticulum;endosome;extracellular organelle;extracellular region;filopodium;Golgi apparatus;intracellular membrane-bounded organelle;intracellular organelle;lysosome;membrane;neuron projection;neuronal cell body;nucleus;organelle;plasma membrane;site of polarized growth;synapse;vacuole;vesicle	Axon guidance;B cell receptor signaling pathway;Fc epsilon RI signaling pathway;Osteoclast differentiation;Primary immunodeficiency	BTK;EphA2_TM;Ephrin_lbd;fn3;GCC2_GCC3;PH;Pkinase_Tyr;SAM_1;SAM_2;SH2;SH3_1	+	0	53.82	1719700000	50	17	17	17	P54760;Q96L35;P54760-2;P54753;P54760-4;P29317;P29323;Q15375;P54762;Q9UF33;Q9UF33-2;P29323-2;J3KR66;B1AKC9;P54760-3;Q9UF33-3;P54762-5;P29323-3;Q15375-2;Q15375-4;Q06187;P29320;P54756;P54764;P29322;Q5JY90;F8W9W0;C9JXA2;E9PG71;F8VP57;Q06187-2;P54764-2;P54756-3;P54756-2	P54760;Q96L35	Ephrin type-B receptor 4
DENND1A	1.53079	0.939435	0.983794	0.57389	0.868462	0.770084	0.238829	0.0077219	0.615388	biological regulation;cellular component organization;cellular component organization or biogenesis;cellular membrane organization;cellular process;endocytosis;establishment of localization;establishment of protein localization;membrane invagination;membrane organization;positive regulation of catalytic activity;positive regulation of GTPase activity;positive regulation of hydrolase activity;posi…	enzyme regulator activity;GTPase regulator activity;guanyl-nucleotide exchange factor activity;nucleoside-triphosphatase regulator activity;Rab guanyl-nucleotide exchange factor activity;Ras guanyl-nucleotide exchange factor activity;small GTPase regulator activity	cell body;cell junction;cell part;cell projection;clathrin coated vesicle membrane;clathrin-coated vesicle;coated vesicle;coated vesicle membrane;cytoplasmic membrane-bounded vesicle;cytoplasmic part;cytoplasmic vesicle;cytoplasmic vesicle membrane;cytoplasmic vesicle part;dendrite;intracellular membrane-bounded organelle;intracellular organelle;intracellular organelle part;intracellular part;mem…	biological regulation;cellular component organization;cellular membrane organization;cellular process;endocytosis;establishment of localization;membrane invagination;membrane organization;protein transport;transport;vesicle-mediated transport	cell body;cell part;cell projection;cytoplasmic membrane-bounded vesicle;intracellular membrane-bounded organelle;intracellular organelle;membrane;neuron projection;neuronal cell body;organelle;vesicle		dDENN;DENN;uDENN	+	0	124.38	3419700000	80	23	23	23	Q8TEH3;Q8TEH3-6;Q8TEH3-7;Q8TEH3-2;Q8TEH3-3;Q8TEH3-5;Q8TEH3-4	Q8TEH3;Q8TEH3-6;Q8TEH3-7	DENN domain-containing protein 1A
ALCAM	-0.256054	2.58072	0.209626	0.249977	0.859389	2.20328	0.139437	0.362786	0.801349	axon guidance;biological adhesion;biological regulation;cell adhesion;cellular process;cellular response to stimulus;chemotaxis;locomotion;motor axon guidance;regulation of biological process;regulation of cellular process;response to chemical stimulus;response to external stimulus;response to stimulus;signal transduction;taxis	binding;protein binding;receptor binding	axon;cell body;cell part;cell projection;external side of plasma membrane;extracellular membrane-bounded organelle;extracellular organelle;extracellular region part;extracellular vesicular exosome;integral to membrane;intrinsic to membrane;membrane;membrane part;membrane-bounded organelle;membrane-bounded vesicle;neuron projection;neuronal cell body;organelle;plasma membrane part;vesicle	biological adhesion;biological regulation;cell adhesion;cellular process;locomotion;response to chemical stimulus;response to external stimulus;response to stimulus;signal transduction	cell body;cell part;cell projection;extracellular organelle;membrane;neuron projection;neuronal cell body;organelle;vesicle	Cell adhesion molecules (CAMs)	C2-set_2;V-set	+	0	89.382	2742400000	103	21	21	21	Q13740;Q13740-2;F5GXJ9;H7C543;Q13740-4;Q13740-3	Q13740;Q13740-2;F5GXJ9	CD166 antigen
IGF2	-0.715298	-0.887907	-0.735437	0.52555	0.858636	-0.650326	-0.294473	-0.559344	0.108849	alcohol metabolic process;anatomical structure development;anatomical structure morphogenesis;behavior;biological regulation;blood coagulation;carbohydrate metabolic process;cell activation;cell differentiation;cell surface receptor linked signaling pathway;cellular carbohydrate metabolic process;cellular developmental process;cellular macromolecule metabolic process;cellular metabolic process;ce…	binding;enzyme activator activity;enzyme regulator activity;growth factor activity;insulin receptor binding;insulin-like growth factor receptor binding;kinase activator activity;kinase regulator activity;protein binding;protein complex binding;protein kinase activator activity;protein kinase regulator activity;protein serine/threonine kinase activator activity;receptor activator activity;receptor…	cell part;cytoplasmic membrane-bounded vesicle lumen;cytoplasmic part;cytoplasmic vesicle part;extracellular membrane-bounded organelle;extracellular organelle;extracellular region;extracellular region part;extracellular space;extracellular vesicular exosome;intracellular organelle part;intracellular part;membrane;membrane-bounded organelle;membrane-bounded vesicle;membrane-enclosed lumen;organel…	alcohol metabolic process;anatomical structure development;anatomical structure morphogenesis;behavior;biological regulation;carbohydrate metabolic process;cell activation;cell differentiation;cellular metabolic process;cellular nitrogen compound metabolic process;cellular process;coagulation;developmental process;establishment of localization;exocytosis;macromolecule metabolic process;metabolic …	cell part;extracellular organelle;extracellular region;extracellular space;membrane;organelle;plasma membrane;vesicle		IGF2_C;Insulin	+	0	107.06	3223700000	86	13	13	13	P01344;P01344-3;P01344-2	P01344;P01344-3;P01344-2	Insulin-like growth factor II;Insulin-like growth factor II;Insulin-like growth factor II Ala-25 Del;Preptin
RAB5C	-0.275502	0.728187	-0.145356	-0.660697	0.8499	-0.316607	0.0203819	-0.343866	0.164927	biological regulation;catabolic process;cellular catabolic process;cellular component organization;cellular component organization at cellular level;cellular component organization or biogenesis;cellular component organization or biogenesis at cellular level;cellular metabolic process;cellular nitrogen compound catabolic process;cellular nitrogen compound metabolic process;cellular process;cellul…	acetyltransferase activity;binding;catalytic activity;GDP binding;GTP binding;GTPase activity;guanyl nucleotide binding;guanyl ribonucleotide binding;histone acetyltransferase activity;hydrolase activity;hydrolase activity, acting on acid anhydrides;hydrolase activity, acting on acid anhydrides, in phosphorus-containing anhydrides;lysine N-acetyltransferase activity;N-acetyltransferase activity;N…	cell part;cytoplasmic membrane-bounded vesicle;cytoplasmic part;cytoplasmic vesicle;early endosome membrane;endocytic vesicle;endosomal part;endosome membrane;extracellular membrane-bounded organelle;extracellular organelle;extracellular region part;extracellular vesicular exosome;intracellular membrane-bounded organelle;intracellular organelle;intracellular organelle part;intracellular part;lipi…	biological regulation;catabolic process;cellular component organization;cellular metabolic process;cellular nitrogen compound metabolic process;cellular process;endosome organization;establishment of localization;heterocycle metabolic process;metabolic process;nitrogen compound metabolic process;nucleobase-containing compound catabolic process;nucleobase-containing compound metabolic process;nucl…	cell part;cytoplasmic membrane-bounded vesicle;extracellular organelle;intracellular membrane-bounded organelle;intracellular organelle;lipid particle;membrane;nucleus;organelle;plasma membrane;vesicle	Amoebiasis;Endocytosis;ko05152;Phagosome;Vasopressin-regulated water reabsorption	PCAF_N;Ras	+	0	19.171	1060700000	43	5	5	3	P51148;P51148-2;K7ERI8;K7ERQ8;F8VVZ0;F8VUA5;F8VVK3;K7ENY4;K7EIP6;F8WCY6;F8WD79;F8VPW9;F8VSF8;F8VWZ7;F8VWU4	P51148;P51148-2;K7ERI8;K7ERQ8	Ras-related protein Rab-5C
GNS	0.342228	0.538617	0.848606	0.114595	0.833688	0.36181	-0.267658	0.255469	-0.209227	amine metabolic process;aminoglycan catabolic process;aminoglycan metabolic process;carbohydrate catabolic process;carbohydrate metabolic process;catabolic process;cellular catabolic process;cellular metabolic process;cellular process;glycosaminoglycan catabolic process;glycosaminoglycan metabolic process;keratan sulfate catabolic process;keratan sulfate metabolic process;macromolecule catabolic …	binding;catalytic activity;cation binding;hydrolase activity;hydrolase activity, acting on ester bonds;ion binding;metal ion binding;N-acetylglucosamine-6-sulfatase activity;protein binding;sulfuric ester hydrolase activity	cell part;cytoplasmic part;extracellular membrane-bounded organelle;extracellular organelle;extracellular region part;extracellular vesicular exosome;intracellular membrane-bounded organelle;intracellular organelle;intracellular organelle lumen;intracellular organelle part;intracellular part;lysosomal lumen;lysosome;lytic vacuole;membrane-bounded organelle;membrane-bounded vesicle;membrane-enclos…	amine metabolic process;carbohydrate metabolic process;catabolic process;cellular metabolic process;cellular process;macromolecule metabolic process;metabolic process;nitrogen compound metabolic process;polysaccharide metabolic process;primary metabolic process;small molecule metabolic process;sulfur compound metabolic process	cell part;extracellular organelle;intracellular membrane-bounded organelle;intracellular organelle;lysosome;organelle;vacuole;vesicle	Glycosaminoglycan degradation;Lysosome	Sulfatase	+	0	20.504	604350000	14	4	4	4	P15586;H7C3P4;F6S8M0;P15586-2;F5H4C6;H0YFA9	P15586;H7C3P4;F6S8M0;P15586-2;F5H4C6;H0YFA9	N-acetylglucosamine-6-sulfatase
DAB2	0.383569	0.115889	0.533296	0.36282	0.831302	-0.220623	0.105058	-0.329975	0.798656	activation of JUN kinase activity;activation of MAPK activity;anatomical structure development;anatomical structure morphogenesis;apoptosis;biological regulation;cell death;cell differentiation;cell morphogenesis;cell morphogenesis involved in differentiation;cell proliferation;cell surface receptor linked signaling pathway;cellular component assembly;cellular component assembly at cellular level…	binding;binding, bridging;cargo receptor activity;clathrin adaptor activity;clathrin binding;lipid binding;phosphatidylinositol binding;phosphatidylinositol-4,5-bisphosphate binding;phospholipid binding;protein binding;protein binding, bridging;protein C-terminus binding;receptor activity;SMAD binding	apical plasma membrane;cell part;clathrin coat;clathrin coat of coated pit;clathrin coated vesicle membrane;coated pit;coated vesicle membrane;cytoplasmic part;cytoplasmic vesicle membrane;cytoplasmic vesicle part;extracellular membrane-bounded organelle;extracellular organelle;extracellular region part;extracellular vesicular exosome;intracellular membrane-bounded organelle;intracellular non-mem…	anatomical structure development;anatomical structure morphogenesis;biological regulation;cell death;cell differentiation;cell morphogenesis;cell proliferation;cellular component assembly;cellular component morphogenesis;cellular component organization;cellular macromolecular complex assembly;cellular membrane organization;cellular metabolic process;cellular process;death;developmental process;em…	cell part;extracellular organelle;intracellular membrane-bounded organelle;intracellular non-membrane-bounded organelle;intracellular organelle;macromolecular complex;membrane;nucleolus;nucleus;organelle;plasma membrane;protein complex;vesicle	Endocytosis	PID	+	0	260.36	9566000000	217	23	23	23	P98082;P98082-3;P98082-2;D6RFF7;D6REB1;D6RIA5	P98082;P98082-3;P98082-2	Disabled homolog 2
ASGR2	0.135375	1.09094	-0.141759	0.200172	0.830239	0.0729151	0.430173	-0.204832	-0.312206	anatomical structure development;biological regulation;biomineral tissue development;bone mineralization;cell surface receptor linked signaling pathway;cellular component organization;cellular component organization or biogenesis;cellular macromolecule metabolic process;cellular membrane organization;cellular metabolic process;cellular process;cellular response to stimulus;chemical homeostasis;de…	asialoglycoprotein receptor activity;binding;carbohydrate binding;cargo receptor activity;protein binding;receptor activity	cell part;integral to membrane;intrinsic to membrane;membrane part	anatomical structure development;biological regulation;cellular component organization;cellular membrane organization;cellular metabolic process;cellular process;developmental process;endocytosis;establishment of localization;homeostatic process;macromolecule metabolic process;membrane invagination;membrane organization;metabolic process;regulation of protein stability;response to stimulus;signal…	cell part		Lectin_C;Lectin_N		0.002385	4.0458	174900000	8	2	2	2	P07307;P07307-3;P07307-2	P07307;P07307-3;P07307-2	Asialoglycoprotein receptor 2
GLB1	-0.392159	0.591276	-0.359262	-0.57661	0.829779	0.255109	0.682064	-0.27757	0.121768	alcohol catabolic process;alcohol metabolic process;amine metabolic process;aminoglycan catabolic process;aminoglycan metabolic process;carbohydrate catabolic process;carbohydrate metabolic process;catabolic process;cellular carbohydrate catabolic process;cellular carbohydrate metabolic process;cellular catabolic process;cellular lipid metabolic process;cellular metabolic process;cellular process…	beta-galactosidase activity;binding;carbohydrate binding;catalytic activity;galactosidase activity;galactoside binding;hydrolase activity;hydrolase activity, acting on glycosyl bonds;hydrolase activity, hydrolyzing O-glycosyl compounds;monosaccharide binding;protein binding;sugar binding	cell part;cytoplasm;cytoplasmic part;extracellular membrane-bounded organelle;extracellular organelle;extracellular region part;extracellular vesicular exosome;Golgi apparatus;intracellular membrane-bounded organelle;intracellular organelle;intracellular organelle lumen;intracellular organelle part;intracellular part;lysosomal lumen;membrane-bounded organelle;membrane-bounded vesicle;membrane-enc…	alcohol metabolic process;amine metabolic process;carbohydrate metabolic process;catabolic process;cellular lipid metabolic process;cellular metabolic process;cellular process;lipid metabolic process;macromolecule metabolic process;metabolic process;nitrogen compound metabolic process;polysaccharide metabolic process;primary metabolic process;small molecule metabolic process;sulfur compound metab…	cell part;cytoplasm;extracellular organelle;Golgi apparatus;intracellular membrane-bounded organelle;intracellular organelle;organelle;vesicle	Galactose metabolism;Glycosaminoglycan degradation;Glycosphingolipid biosynthesis - ganglio series;Lysosome;Other glycan degradation;Sphingolipid metabolism	BetaGal_dom4_5;Glyco_hydro_35	+	0	19.004	186830000	5	4	4	4	P16278;E7EQ29;P16278-2;P16278-3;C9J4G9	P16278;E7EQ29;P16278-2;P16278-3	Beta-galactosidase
AIP	-0.149031	0.235489	-0.238414	-1.01363	0.824762	0.13564	0.068655	-0.0307312	0.0256271	biological regulation;cellular macromolecule metabolic process;cellular metabolic process;cellular process;cellular protein metabolic process;cellular response to stimulus;establishment of localization;establishment of localization in cell;establishment of protein localization;establishment of protein localization in mitochondrion;establishment of protein localization to organelle;intracellular p…	binding;GAF domain binding;molecular transducer activity;protein binding;protein binding transcription factor activity;protein domain specific binding;signal transducer activity;transcription coactivator activity;transcription cofactor activity;transcription factor binding;transcription factor binding transcription factor activity;unfolded protein binding	cell part;cytoplasm;cytoplasmic part;cytosol;intracellular membrane-bounded organelle;intracellular organelle;intracellular part;membrane;membrane-bounded organelle;nucleus;organelle	biological regulation;cellular metabolic process;cellular process;establishment of localization;macromolecule metabolic process;metabolic process;primary metabolic process;protein folding;protein maturation;protein metabolic process;protein targeting;protein transport;response to stimulus;signal transduction;transport;xenobiotic metabolic process	cell part;cytoplasm;cytosol;intracellular membrane-bounded organelle;intracellular organelle;membrane;nucleus;organelle		FKBP_C	+	0.00045	9.9584	335390000	15	5	5	5	O00170;E9PMH2;V9GYQ3	O00170;E9PMH2	AH receptor-interacting protein
AHCY	0.624109	0.501445	-0.517159	0.182602	0.822643	0.192971	-0.468753	-0.41279	-0.247499	amine metabolic process;carboxylic acid metabolic process;cellular amine metabolic process;cellular amino acid metabolic process;cellular ketone metabolic process;cellular metabolic process;cellular nitrogen compound metabolic process;cellular process;metabolic process;methylation;nitrogen compound metabolic process;one-carbon metabolic process;organic acid metabolic process;oxoacid metabolic pro…	adenosylhomocysteinase activity;catalytic activity;hydrolase activity;hydrolase activity, acting on ether bonds;trialkylsulfonium hydrolase activity	cell part;cytoplasm;cytoplasmic membrane-bounded vesicle;cytoplasmic part;cytoplasmic vesicle;cytosol;extracellular membrane-bounded organelle;extracellular organelle;extracellular region part;extracellular vesicular exosome;intracellular membrane-bounded organelle;intracellular organelle;intracellular part;melanosome;membrane-bounded organelle;membrane-bounded vesicle;organelle;pigment granule;v…	amine metabolic process;cellular amino acid metabolic process;cellular ketone metabolic process;cellular metabolic process;cellular nitrogen compound metabolic process;cellular process;metabolic process;nitrogen compound metabolic process;one-carbon metabolic process;organic acid metabolic process;primary metabolic process;small molecule metabolic process;sulfur compound metabolic process;xenobio…	cell part;cytoplasm;cytoplasmic membrane-bounded vesicle;cytosol;extracellular organelle;intracellular membrane-bounded organelle;intracellular organelle;organelle;vesicle	Cysteine and methionine metabolism	AdoHcyase;AdoHcyase_NAD	+	0	85.502	6575500000	158	17	17	17	P23526;P23526-2	P23526;P23526-2	Adenosylhomocysteinase
LRRC40	-0.804873	-0.600453	0.563382	-2.18711	0.815978	-1.33728	0.056911	0.11743	-0.332443			cell part;membrane		cell part;membrane		LRR_1;LRR_4;LRR_8	+	0.000415	7.8069	1801400000	5	4	4	4	Q9H9A6	Q9H9A6	Leucine-rich repeat-containing protein 40
SLC44A1	-0.436613	1.35501	-0.209745	-0.00951385	0.805663	1.30105	0.667869	0.760772	0.727378	alcohol metabolic process;amine metabolic process;amine transport;biosynthetic process;cation transport;cellular amine metabolic process;cellular biogenic amine metabolic process;cellular biosynthetic process;cellular lipid metabolic process;cellular metabolic process;cellular nitrogen compound metabolic process;cellular process;choline transport;establishment of localization;ethanolamine-contain…	active transmembrane transporter activity;amine transmembrane transporter activity;choline transmembrane transporter activity;substrate-specific transmembrane transporter activity;substrate-specific transporter activity;transmembrane transporter activity;transporter activity	cell part;cytoplasmic part;extracellular membrane-bounded organelle;extracellular organelle;extracellular region part;extracellular vesicular exosome;integral to membrane;intracellular organelle part;intracellular part;intrinsic to membrane;membrane;membrane part;membrane-bounded organelle;membrane-bounded vesicle;mitochondrial membrane;mitochondrial outer membrane;mitochondrial part;organelle;or…	alcohol metabolic process;amine metabolic process;amine transport;biosynthetic process;cellular lipid metabolic process;cellular metabolic process;cellular nitrogen compound metabolic process;cellular process;establishment of localization;ion transport;lipid metabolic process;metabolic process;nitrogen compound metabolic process;primary metabolic process;small molecule metabolic process;transmemb…	cell part;extracellular organelle;membrane;organelle;plasma membrane;vesicle		Choline_transpo	+	0	54.523	3739400000	73	9	9	9	Q8WWI5;Q8WWI5-3;Q8WWI5-2	Q8WWI5;Q8WWI5-3;Q8WWI5-2	Choline transporter-like protein 1
MPZL1	-0.577387	0.960503	0.016151	-0.276396	0.802842	0.827926	0.0978017	0.00551987	0.625848	biological regulation;cell communication;cell surface receptor linked signaling pathway;cell-cell signaling;cellular process;cellular response to stimulus;enzyme linked receptor protein signaling pathway;regulation of biological process;regulation of cellular process;response to stimulus;signal transduction;signaling;transmembrane receptor protein tyrosine kinase signaling pathway	binding;protein binding;structural molecule activity	cell part;integral to membrane;integral to plasma membrane;intrinsic to membrane;intrinsic to plasma membrane;membrane;membrane part;plasma membrane part	biological regulation;cell communication;cell-cell signaling;cellular process;response to stimulus;signal transduction;signaling	cell part;membrane	Cell adhesion molecules (CAMs)	V-set	+	0	13.735	649990000	21	4	4	4	O95297;O95297-2;O95297-4;O95297-3;Q9UEL6	O95297;O95297-2;O95297-4;O95297-3;Q9UEL6	Myelin protein zero-like protein 1
ATP1B3	0.399388	0.74675	0.407371	0.360459	0.796364	0.838325	0.022768	0.159665	-0.0811791	biological regulation;blood coagulation;cation transport;cell migration;cell motility;cellular component movement;cellular process;coagulation;establishment of localization;hemostasis;immune system process;ion transmembrane transport;ion transport;leukocyte migration;locomotion;metal ion transport;monovalent inorganic cation transport;multicellular organismal process;potassium ion transport;regul…	active transmembrane transporter activity;ATPase activity;ATPase activity, coupled;ATPase activity, coupled to movement of substances;ATPase activity, coupled to transmembrane movement of ions;ATPase activity, coupled to transmembrane movement of ions, phosphorylative mechanism;ATPase activity, coupled to transmembrane movement of substances;catalytic activity;cation transmembrane transporter act…	caveola;cell part;cytoplasm;cytoplasmic membrane-bounded vesicle;cytoplasmic part;cytoplasmic vesicle;extracellular membrane-bounded organelle;extracellular organelle;extracellular region part;extracellular vesicular exosome;intracellular membrane-bounded organelle;intracellular organelle;intracellular part;macromolecular complex;melanosome;membrane;membrane part;membrane raft;membrane-bounded or…	biological regulation;cell motility;cellular component movement;cellular process;coagulation;establishment of localization;immune system process;ion transport;locomotion;multicellular organismal process;regulation of body fluid levels;transmembrane transport;transport	cell part;cytoplasm;cytoplasmic membrane-bounded vesicle;extracellular organelle;intracellular membrane-bounded organelle;intracellular organelle;macromolecular complex;membrane;organelle;plasma membrane;protein complex;vesicle	Aldosterone-regulated sodium reabsorption;Bile secretion;Carbohydrate digestion and absorption;Cardiac muscle contraction;Endocrine and other factor-regulated calcium reabsorption;Gastric acid secretion;Mineral absorption;Pancreatic secretion;Protein digestion and absorption;Proximal tubule bicarbonate reclamation;Salivary secretion	Na_K-ATPase	+	0	14.962	324680000	13	5	5	5	P54709;C9JA36;P54709-2;C9JXZ1;H7C4L9;H7C547;F8WBY4	P54709;C9JA36;P54709-2;C9JXZ1	Sodium/potassium-transporting ATPase subunit beta-3
CPD	-0.151445	2.66445	0.355281	0.44787	0.791361	1.26206	-0.243623	-0.231921	0.114651		binding;carboxypeptidase activity;catalytic activity;cation binding;exopeptidase activity;hydrolase activity;ion binding;metal ion binding;metallocarboxypeptidase activity;metalloexopeptidase activity;metallopeptidase activity;peptidase activity;peptidase activity, acting on L-amino acid peptides;serine hydrolase activity;serine-type carboxypeptidase activity;serine-type exopeptidase activity;ser…	cell part;extracellular membrane-bounded organelle;extracellular organelle;extracellular region part;extracellular vesicular exosome;integral to membrane;intrinsic to membrane;membrane;membrane part;membrane-bounded organelle;membrane-bounded vesicle;organelle;vesicle		cell part;extracellular organelle;membrane;organelle;vesicle		Peptidase_M14	+	0	264.34	5319400000	179	43	43	43	O75976;O75976-2;J3QQJ4;J3QRJ9	O75976;O75976-2	Carboxypeptidase D
ALDH1A1	0.551199	1.16548	-0.917379	-0.767494	0.789582	-0.272483	0.0534563	-0.266523	-0.00266838	9-cis-retinoic acid biosynthetic process;9-cis-retinoic acid metabolic process;alcohol metabolic process;anatomical structure development;anatomical structure maturation;anatomical structure morphogenesis;anterior/posterior pattern specification;apocarotenoid metabolic process;appendage morphogenesis;behavior;biological regulation;biosynthetic process;blood vessel development;camera-type eye deve…	3-chloroallyl aldehyde dehydrogenase activity;aldehyde dehydrogenase (NAD) activity;aldehyde dehydrogenase [NAD(P)+] activity;androgen binding;binding;catalytic activity;coenzyme binding;cofactor binding;enzyme activator activity;enzyme regulator activity;GTPase activator activity;GTPase regulator activity;hormone binding;identical protein binding;isoprenoid binding;lipid binding;NAD binding;NAD+…	cell part;cytoplasm;cytoplasmic part;cytosol;extracellular membrane-bounded organelle;extracellular organelle;extracellular region part;extracellular vesicular exosome;intracellular part;membrane-bounded organelle;membrane-bounded vesicle;organelle;perinuclear region of cytoplasm;vesicle	alcohol metabolic process;anatomical structure development;anatomical structure morphogenesis;behavior;biological regulation;biosynthetic process;cell communication;cell development;cell differentiation;cellular aldehyde metabolic process;cellular ketone metabolic process;cellular lipid metabolic process;cellular metabolic process;cellular process;developmental maturation;developmental process;ho…	cell part;cytoplasm;cytosol;extracellular organelle;organelle;vesicle	beta-Alanine metabolism;Drug metabolism - cytochrome P450;Glycolysis / Gluconeogenesis;Histidine metabolism;Metabolism of xenobiotics by cytochrome P450;Phenylalanine metabolism;Retinol metabolism;Tyrosine metabolism	Aldedh		0	268.11	12029000000	374	30	26	26	P00352;Q5SYQ9;Q5SYQ8;Q5SYQ7;P47895;O94788;H0Y2X5;H0YMG7;O94788-4;O94788-2;O94788-3	P00352	Retinal dehydrogenase 1
ALDOA	0.360221	0.883829	-0.94866	-0.293242	0.787778	0.249814	-0.671705	-0.661029	0.150955	actin cytoskeleton organization;actin filament organization;actin filament-based process;alcohol biosynthetic process;alcohol catabolic process;alcohol metabolic process;anatomical structure homeostasis;ATP biosynthetic process;ATP metabolic process;biological regulation;biosynthetic process;blood coagulation;carbohydrate biosynthetic process;carbohydrate catabolic process;carbohydrate metabolic …	actin binding;aldehyde-lyase activity;binding;carbohydrate binding;carbon-carbon lyase activity;catalytic activity;cytoskeletal protein binding;fructose binding;fructose-bisphosphate aldolase activity;identical protein binding;lyase activity;monosaccharide binding;protein binding;sugar binding;tubulin binding	actin cytoskeleton;cell part;contractile fiber part;cytoplasmic membrane-bounded vesicle lumen;cytoplasmic part;cytoplasmic vesicle part;cytoskeleton;cytosol;extracellular membrane-bounded organelle;extracellular organelle;extracellular region;extracellular region part;extracellular space;extracellular vesicular exosome;I band;intracellular membrane-bounded organelle;intracellular non-membrane-bo…	alcohol metabolic process;biological regulation;biosynthetic process;carbohydrate metabolic process;catabolic process;cell activation;cellular component assembly;cellular component organization;cellular homeostasis;cellular metabolic process;cellular nitrogen compound metabolic process;cellular process;coagulation;cytoskeleton organization;establishment of localization;exocytosis;generation of pr…	cell part;cytoskeleton;cytosol;extracellular organelle;extracellular region;extracellular space;intracellular membrane-bounded organelle;intracellular non-membrane-bounded organelle;intracellular organelle;membrane;nucleus;organelle;vesicle	Carbon fixation in photosynthetic organisms;Fructose and mannose metabolism;Glycolysis / Gluconeogenesis;Pentose phosphate pathway	Glycolytic	+	0	323.31	34085000000	677	34	34	29	P04075;J3KPS3;P04075-2;H3BQN4;H3BPS8;H3BUH7;H3BR04;H3BMQ8;H3BU78;H3BR68	P04075;J3KPS3;P04075-2;H3BQN4;H3BPS8;H3BUH7	Fructose-bisphosphate aldolase A
SCP2	0.145041	0.235664	-0.921207	-0.818673	0.78572	-0.284268	0.855325	0.147672	0.288375	bile acid biosynthetic process;bile acid metabolic process;biological regulation;biosynthetic process;C21-steroid hormone biosynthetic process;C21-steroid hormone metabolic process;carboxylic acid biosynthetic process;carboxylic acid catabolic process;carboxylic acid metabolic process;catabolic process;cellular biosynthetic process;cellular catabolic process;cellular component organization;cellul…	binding;C-acyltransferase activity;carboxylic acid binding;catalytic activity;cholesterol binding;coenzyme binding;cofactor binding;fatty acid binding;fatty-acyl-CoA binding;lipid binding;lipid transporter activity;monocarboxylic acid binding;oleic acid binding;phosphatidylinositol transporter activity;phospholipid transporter activity;propanoyl-CoA C-acyltransferase activity;protein binding;rece…	cell part;cytoplasm;cytoplasmic part;extracellular membrane-bounded organelle;extracellular organelle;extracellular region part;extracellular vesicular exosome;intracellular membrane-bounded organelle;intracellular organelle;intracellular organelle lumen;intracellular organelle part;intracellular part;macromolecular complex;membrane;membrane-bounded organelle;membrane-bounded vesicle;membrane-enc…	biological regulation;biosynthetic process;catabolic process;cellular component organization;cellular ketone metabolic process;cellular lipid metabolic process;cellular localization;cellular membrane organization;cellular metabolic process;cellular process;establishment of localization;hormone metabolic process;lipid metabolic process;lipid transport;localization;membrane organization;metabolic p…	cell part;cytoplasm;extracellular organelle;intracellular membrane-bounded organelle;intracellular organelle;macromolecular complex;membrane;microbody;mitochondrion;nucleus;organelle;peroxisome;protein complex;vesicle	Peroxisome;PPAR signaling pathway;Primary bile acid biosynthesis	SCP2;Thiolase_C;Thiolase_N	+	0	136.95	3829300000	95	23	23	23	P22307;P22307-7;P22307-8;P22307-4;E9PLD1;P22307-2;P22307-6;P22307-3;H0YF61;H0YCB0;H0YD06;P22307-5	P22307;P22307-7;P22307-8;P22307-4	Non-specific lipid-transfer protein
PICALM	0.217279	-0.10323	0.136043	-0.343999	0.78378	0.0945921	0.208092	-0.263749	0.112277	anatomical structure development;anatomical structure morphogenesis;axonogenesis;biological regulation;cargo loading into vesicle;cation homeostasis;cell part morphogenesis;cell projection morphogenesis;cell projection organization;cell proliferation;cellular component assembly;cellular component assembly at cellular level;cellular component morphogenesis;cellular component organization;cellular …	1-phosphatidylinositol binding;binding;binding, bridging;clathrin adaptor activity;clathrin binding;clathrin heavy chain binding;enzyme binding;kinase binding;lipid binding;phosphatidylinositol binding;phospholipid binding;protein binding;protein binding, bridging;protein kinase binding	cell body;cell part;clathrin coat;clathrin-coated vesicle;coated pit;coated vesicle;cytoplasmic membrane-bounded vesicle;cytoplasmic part;cytoplasmic vesicle;Golgi apparatus;intracellular membrane-bounded organelle;intracellular organelle;intracellular part;macromolecular complex;membrane;membrane coat;membrane part;membrane-bounded organelle;membrane-bounded vesicle;neuronal cell body;nucleus;or…	anatomical structure development;anatomical structure morphogenesis;biological regulation;cell proliferation;cellular component assembly;cellular component morphogenesis;cellular component organization;cellular macromolecular complex assembly;cellular membrane organization;cellular metabolic process;cellular process;developmental maturation;developmental process;endocytosis;endosome transport;est…	cell body;cell part;cytoplasmic membrane-bounded vesicle;Golgi apparatus;intracellular membrane-bounded organelle;intracellular organelle;macromolecular complex;membrane;neuronal cell body;nucleus;organelle;plasma membrane;protein complex;vesicle		ANTH	+	0	323.31	6526100000	171	22	22	16	Q13492;Q13492-2;Q13492-5;Q13492-3;Q13492-4;E9PI56;E9PKP6;E9PLJ8;H0YCY1;E9PJT1;E9PK13;O60641;E5RFU0;E5RHK9;E5RFC6;E5RK51;E5RIJ5;E5RGY9;E9PDG8;O60641-3;O60641-4	Q13492;Q13492-2;Q13492-5;Q13492-3;Q13492-4	Phosphatidylinositol-binding clathrin assembly protein
AP1G1	1.08372	0.80504	0.574162	0.356697	0.782514	-1.10962	-0.248816	-0.961622	0.663371	antigen processing and presentation;antigen processing and presentation of exogenous antigen;antigen processing and presentation of exogenous peptide antigen;antigen processing and presentation of exogenous peptide antigen via MHC class II;antigen processing and presentation of peptide antigen;antigen processing and presentation of peptide antigen via MHC class II;antigen processing and presentat…	binding;cytoskeletal protein binding;enzyme binding;GTPase binding;GTP-dependent protein binding;kinesin binding;protein binding;protein transporter activity;Rab GTPase binding;Ras GTPase binding;small GTPase binding;substrate-specific transporter activity;transporter activity	AP-type membrane coat adaptor complex;cell part;clathrin adaptor complex;clathrin coated vesicle membrane;clathrin-coated vesicle;coated vesicle;coated vesicle membrane;cytoplasm;cytoplasmic membrane-bounded vesicle;cytoplasmic part;cytoplasmic vesicle;cytoplasmic vesicle membrane;cytoplasmic vesicle part;cytosol;endosome;Golgi apparatus;Golgi apparatus part;Golgi membrane;intracellular membrane-…	biological regulation;cellular component organization;cellular process;endosome transport;establishment of localization;Golgi vesicle transport;immune system process;membrane organization;organelle organization;pigment granule organization;protein transport;regulation of transport;transport;vacuolar transport;vesicle organization;vesicle-mediated transport;viral reproduction	AP-type membrane coat adaptor complex;cell part;cytoplasm;cytoplasmic membrane-bounded vesicle;cytosol;endosome;Golgi apparatus;intracellular membrane-bounded organelle;intracellular organelle;macromolecular complex;membrane;organelle;protein complex;vesicle	Lysosome	Adaptin_N;Alpha_adaptinC2	+	0	19.393	30460000000	27	9	9	9	O43747;O43747-2;H3BR36;H3BUN9;H3BNR4;B3KNW1;H3BN75;H3BS13;H3BV30;H3BRM7;H3BN71;B4DGE1	O43747;O43747-2	AP-1 complex subunit gamma-1
ADAM10	-0.017643	2.40041	-0.319014	0.239359	0.782149	1.6393	0.240874	0.313787	0.176702	biological regulation;cell activation;cell communication;cell death;cell surface receptor linked signaling pathway;cell-cell signaling;cellular component disassembly;cellular component disassembly at cellular level;cellular component organization;cellular component organization at cellular level;cellular component organization or biogenesis;cellular component organization or biogenesis at cellula…	binding;catalytic activity;cation binding;endopeptidase activity;enzyme binding;hydrolase activity;identical protein binding;integrin binding;ion binding;kinase binding;metal ion binding;metalloendopeptidase activity;metallopeptidase activity;peptidase activity;peptidase activity, acting on L-amino acid peptides;protein binding;protein complex binding;protein dimerization activity;protein homodim…	cell part;cell surface;cytoplasm;cytoplasmic membrane-bounded vesicle;cytoplasmic part;cytoplasmic vesicle;cytoskeletal part;endoplasmic reticulum part;extracellular membrane-bounded organelle;extracellular organelle;extracellular region part;extracellular vesicular exosome;Golgi apparatus;Golgi apparatus part;Golgi-associated vesicle;integral to membrane;intracellular membrane-bounded organelle;…	biological regulation;cell activation;cell communication;cell death;cell-cell signaling;cellular component disassembly;cellular component organization;cellular metabolic process;cellular process;death;developmental process;embryo development;extracellular matrix organization;extracellular structure organization;immune system process;macromolecule metabolic process;macromolecule modification;metab…	cell part;cell surface;cytoplasm;cytoplasmic membrane-bounded vesicle;extracellular organelle;Golgi apparatus;intracellular membrane-bounded organelle;intracellular organelle;membrane;nucleus;organelle;plasma membrane;vesicle	Alzheimer's disease;Epithelial cell signaling in Helicobacter pylori infection	Disintegrin;Pep_M12B_propep	+	0	96.056	2430300000	91	14	14	14	O14672;O14672-2;H0YNC5	O14672;O14672-2	Disintegrin and metalloproteinase domain-containing protein 10
YWHAQ	0.112281	0.726962	-0.312817	-0.509933	0.779417	0.35028	-0.00614882	0.0596805	0.438586	anatomical structure development;apoptosis;biological regulation;cell death;cellular component organization;cellular component organization or biogenesis;cellular process;cellular response to stimulus;death;developmental process;establishment of localization;establishment of localization in cell;establishment of protein localization;intracellular protein transport;intracellular signal transductio…	binding;protein binding;protein N-terminus binding	cell part;cytoplasm;cytoplasmic part;cytoplasmic vesicle membrane;cytoplasmic vesicle part;cytosol;extracellular membrane-bounded organelle;extracellular organelle;extracellular region part;extracellular vesicular exosome;intracellular organelle part;intracellular part;macromolecular complex;membrane;membrane-bounded organelle;membrane-bounded vesicle;organelle;organelle membrane;organelle part;p…	anatomical structure development;biological regulation;cell death;cellular component organization;cellular process;death;developmental process;establishment of localization;membrane organization;protein targeting;protein transport;response to stimulus;signal transduction;transport	cell part;cytoplasm;cytosol;extracellular organelle;macromolecular complex;membrane;organelle;protein complex;vesicle	Cell cycle;Neurotrophin signaling pathway;Oocyte meiosis	2003-03-14	+	0	255.78	2372700000	76	12	9	8	P27348;E9PG15	P27348;E9PG15	14-3-3 protein theta
VAPA	1.02443	1.79749	-0.0801511	-0.615875	0.777253	0.407753	0.242663	-0.117265	0.894135	biological regulation;biosynthetic process;cell death;cell projection organization;cellular biosynthetic process;cellular component organization;cellular component organization at cellular level;cellular component organization or biogenesis;cellular component organization or biogenesis at cellular level;cellular lipid metabolic process;cellular localization;cellular macromolecule localization;cel…	binding;molecular transducer activity;protein binding;protein dimerization activity;protein heterodimerization activity;signal transducer activity;structural molecule activity	cell part;cytoplasmic part;cytoskeletal part;endoplasmic reticulum;endoplasmic reticulum membrane;endoplasmic reticulum part;integral to membrane;intracellular membrane-bounded organelle;intracellular organelle;intracellular organelle part;intracellular part;intrinsic to membrane;macromolecular complex;membrane;membrane part;membrane-bounded organelle;microtubule;organelle;organelle membrane;orga…	biological regulation;biosynthetic process;cell death;cellular component organization;cellular lipid metabolic process;cellular localization;cellular metabolic process;cellular process;death;lipid metabolic process;localization;membrane fusion;membrane organization;metabolic process;primary metabolic process;response to stimulus;signal transduction;small molecule metabolic process	cell part;endoplasmic reticulum;intracellular membrane-bounded organelle;intracellular organelle;macromolecular complex;membrane;organelle;plasma membrane;protein complex;vesicle	Tight junction	Motile_Sperm	+	0	136.89	7507100000	177	16	16	15	Q9P0L0;Q9P0L0-2;J3QKM9	Q9P0L0;Q9P0L0-2	Vesicle-associated membrane protein-associated protein A
SLC3A2	0.27531	2.22881	0.0244374	0.0971141	0.776279	1.6205	0.64153	1.0926	0.101805	amine transport;amino acid import;amino acid transport;aromatic amino acid transport;biological regulation;blood coagulation;branched-chain aliphatic amino acid transport;calcium ion transport;carbohydrate metabolic process;carboxylic acid transport;cation transport;cell growth;cell migration;cell motility;cellular component movement;cellular process;coagulation;divalent inorganic cation transpor…	active transmembrane transporter activity;amine transmembrane transporter activity;amino acid transmembrane transporter activity;antiporter activity;binding;calcium ion transmembrane transporter activity;calcium:cation antiporter activity;calcium:sodium antiporter activity;carboxylic acid transmembrane transporter activity;catalytic activity;cation binding;cation transmembrane transporter activit…	apical plasma membrane;cell junction;cell part;cytoplasm;cytoplasmic membrane-bounded vesicle;cytoplasmic part;cytoplasmic vesicle;extracellular membrane-bounded organelle;extracellular organelle;extracellular region part;extracellular vesicular exosome;integral to membrane;intracellular membrane-bounded organelle;intracellular organelle;intracellular part;intrinsic to membrane;melanosome;membran…	amine transport;amino acid transport;biological regulation;carbohydrate metabolic process;cell growth;cell motility;cellular component movement;cellular process;coagulation;establishment of localization;growth;immune system process;ion transport;locomotion;metabolic process;multicellular organismal process;organic acid transport;primary metabolic process;regulation of body fluid levels;response t…	cell part;cytoplasm;cytoplasmic membrane-bounded vesicle;extracellular organelle;intracellular membrane-bounded organelle;intracellular organelle;membrane;nucleus;organelle;plasma membrane;vesicle	Protein digestion and absorption	Alpha-amylase;DUF3459	+	0	223.74	3653800000	135	17	17	17	P08195;P08195-3;F5GZS6;J3KPF3;P08195-2;P08195-4;F5GZI0;F5H0E2;H0YFS2;H0YFX4;F5H867	P08195;P08195-3;F5GZS6;J3KPF3;P08195-2;P08195-4	4F2 cell-surface antigen heavy chain
NDUFA6	-0.703408	-0.111094	0.0187492	-0.700878	0.776269	0.283698	0.350785	0.15583	-0.479693	cellular metabolic process;cellular process;electron transport chain;generation of precursor metabolites and energy;metabolic process;mitochondrial electron transport, NADH to ubiquinone;oxidation-reduction process;respiratory electron transport chain;response to chemical stimulus;response to oxidative stress;response to stimulus;response to stress;small molecule metabolic process	catalytic activity;NADH dehydrogenase (quinone) activity;NADH dehydrogenase (ubiquinone) activity;NADH dehydrogenase activity;oxidoreductase activity;oxidoreductase activity, acting on NADH or NADPH;oxidoreductase activity, acting on NADH or NADPH, quinone or similar compound as acceptor	cell part;cytoplasmic part;intracellular membrane-bounded organelle;intracellular organelle;intracellular organelle part;intracellular part;macromolecular complex;membrane;membrane part;membrane-bounded organelle;mitochondrial inner membrane;mitochondrial membrane;mitochondrial membrane part;mitochondrial part;mitochondrial respiratory chain complex I;mitochondrion;NADH dehydrogenase complex;orga…	cellular metabolic process;cellular process;generation of precursor metabolites and energy;metabolic process;response to chemical stimulus;response to oxidative stress;response to stimulus;response to stress;small molecule metabolic process	cell part;intracellular membrane-bounded organelle;intracellular organelle;macromolecular complex;membrane;mitochondrion;NADH dehydrogenase complex;organelle;protein complex	Alzheimer's disease;Huntington's disease;Oxidative phosphorylation;Parkinson's disease	Complex1_LYR	+	0	16.795	978420000	16	5	5	5	P56556;R4GN43	P56556;R4GN43	NADH dehydrogenase [ubiquinone] 1 alpha subcomplex subunit 6
SNX8	0.20832	0.337058	0.185798	-1.17357	0.772735	0.20411	0.159082	-0.0846472	-0.181072	cellular process;early endosome to Golgi transport;endosome transport;establishment of localization;establishment of localization in cell;establishment of protein localization;Golgi vesicle transport;intracellular protein transport;intracellular transport;protein transport;retrograde transport, endosome to Golgi;transport;vesicle-mediated transport	binding;identical protein binding;lipid binding;phosphatidylinositol binding;phospholipid binding;protein binding	cell part;cytoplasmic part;early endosome membrane;endosomal part;endosome membrane;intracellular organelle part;intracellular part;membrane;organelle membrane;organelle part	cellular process;endosome transport;establishment of localization;Golgi vesicle transport;protein transport;transport;vesicle-mediated transport	cell part;membrane		PX	+	0	14.356	679830000	6	3	3	3	Q9Y5X2;C9J8E6;C9J014;C9J271	Q9Y5X2	Sorting nexin-8
ALDH2	0.0753856	1.41754	-0.300987	-0.49563	0.772323	0.731974	-0.12059	-0.289173	0.473079	alcohol catabolic process;alcohol metabolic process;biological regulation;biosynthetic process;carbohydrate metabolic process;catabolic process;cell communication;cell-cell signaling;cellular biosynthetic process;cellular metabolic process;cellular process;ethanol catabolic process;ethanol metabolic process;ethanol oxidation;metabolic process;neurotransmitter biosynthetic process;neurotransmitter…	aldehyde dehydrogenase (NAD) activity;aldehyde dehydrogenase [NAD(P)+] activity;catalytic activity;electron carrier activity;oxidoreductase activity;oxidoreductase activity, acting on the aldehyde or oxo group of donors;oxidoreductase activity, acting on the aldehyde or oxo group of donors, NAD or NADP as acceptor	cell part;cytoplasmic part;extracellular membrane-bounded organelle;extracellular organelle;extracellular region part;extracellular vesicular exosome;intracellular organelle lumen;intracellular organelle part;intracellular part;membrane-bounded organelle;membrane-bounded vesicle;membrane-enclosed lumen;mitochondrial matrix;mitochondrial part;organelle;organelle lumen;organelle part;vesicle	alcohol metabolic process;biological regulation;biosynthetic process;carbohydrate metabolic process;catabolic process;cell communication;cell-cell signaling;cellular metabolic process;cellular process;metabolic process;neurotransmitter metabolic process;primary metabolic process;signaling;small molecule metabolic process;xenobiotic metabolic process	cell part;extracellular organelle;organelle;vesicle	Arginine and proline metabolism;Ascorbate and aldarate metabolism;beta-Alanine metabolism;Chloroalkane and chloroalkene degradation;Fatty acid metabolism;Glycerolipid metabolism;Glycolysis / Gluconeogenesis;Histidine metabolism;Limonene and pinene degradation;Lysine degradation;Pentose and glucuronate interconversions;Propanoate metabolism;Pyruvate metabolism;Tryptophan metabolism;Valine, leucine…	Aldedh		0	323.31	25077000000	356	33	33	29	P05091;P05091-2;S4R3S4;F8VP50	P05091;P05091-2	Aldehyde dehydrogenase, mitochondrial
SACM1L	-0.339817	0.506106	-0.293669	-1.30736	0.767705	0.0953197	-0.160053	0.218554	-0.499692	biosynthetic process;cellular biosynthetic process;cellular lipid metabolic process;cellular metabolic process;cellular process;dephosphorylation;glycerolipid biosynthetic process;glycerolipid metabolic process;glycerophospholipid biosynthetic process;glycerophospholipid metabolic process;lipid biosynthetic process;lipid metabolic process;lipid modification;metabolic process;organophosphate metab…	binding;catalytic activity;hydrolase activity;hydrolase activity, acting on ester bonds;inositol or phosphatidylinositol phosphatase activity;lipid phosphatase activity;phosphatase activity;phosphatidylinositol bisphosphate phosphatase activity;phosphatidylinositol monophosphate phosphatase activity;phosphatidylinositol-3-phosphatase activity;phosphatidylinositol-4-phosphate phosphatase activity;…	alpha-amino-3-hydroxy-5-methyl-4-isoxazolepropionic acid selective glutamate receptor complex;cell part;cytoplasmic part;endoplasmic reticulum membrane;endoplasmic reticulum part;Golgi apparatus;Golgi apparatus part;Golgi membrane;integral to endoplasmic reticulum membrane;integral to membrane;integral to organelle membrane;intracellular membrane-bounded organelle;intracellular organelle;intracel…	biosynthetic process;cellular lipid metabolic process;cellular metabolic process;cellular process;lipid metabolic process;metabolic process;phosphorus metabolic process;primary metabolic process;small molecule metabolic process	cell part;Golgi apparatus;intracellular membrane-bounded organelle;intracellular organelle;macromolecular complex;membrane;organelle;protein complex;receptor complex		Syja_N	+	0	23.568	985510000	35	12	12	12	Q9NTJ5;E9PGZ4;Q9NTJ5-2;C9JV50;F8WDN7;F8WCQ2;F8WD07	Q9NTJ5;E9PGZ4;Q9NTJ5-2	Phosphatidylinositide phosphatase SAC1
DBI	0.0423684	0.504331	-0.846096	0.229134	0.76335	0.132466	-0.0909977	-0.179603	-0.229005	acylglycerol metabolic process;anatomical structure development;cellular lipid metabolic process;cellular metabolic process;cellular process;developmental process;epidermis development;establishment of localization;glycerol ether metabolic process;glycerolipid metabolic process;hair cycle process;hair follicle development;lipid metabolic process;metabolic process;molting cycle;molting cycle proce…	benzodiazepine receptor binding;binding;lipid binding;protein binding;protein dimerization activity;receptor binding	cell part;cytoplasmic part;endoplasmic reticulum;endoplasmic reticulum part;extracellular membrane-bounded organelle;extracellular organelle;extracellular region part;extracellular vesicular exosome;Golgi apparatus;intracellular membrane-bounded organelle;intracellular organelle;intracellular organelle part;intracellular part;membrane-bounded organelle;membrane-bounded vesicle;mitochondrion;organ…	anatomical structure development;cellular lipid metabolic process;cellular metabolic process;cellular process;developmental process;establishment of localization;glycerol ether metabolic process;lipid metabolic process;metabolic process;molting cycle;multicellular organismal process;primary metabolic process;small molecule metabolic process;transport	cell part;endoplasmic reticulum;extracellular organelle;Golgi apparatus;intracellular membrane-bounded organelle;intracellular organelle;mitochondrion;organelle;vesicle	PPAR signaling pathway	ACBP	+	0	20.864	171920000	5	3	3	3	P07108;P07108-5;P07108-3;P07108-2;P07108-6;P07108-4	P07108;P07108-5;P07108-3;P07108-2;P07108-6;P07108-4	Acyl-CoA-binding protein
PGRMC1	0.226731	1.46619	0.193765	-1.40483	0.756847	-0.30773	0.11462	0.0551805	0.387496	axon guidance;chemotaxis;locomotion;response to chemical stimulus;response to external stimulus;response to stimulus;taxis	binding;cation binding;heme binding;ion binding;iron ion binding;lipid binding;metal ion binding;protein binding;steroid binding;tetrapyrrole binding;transition metal ion binding	cell part;cytoplasmic part;endoplasmic reticulum;endoplasmic reticulum membrane;endoplasmic reticulum part;extracellular membrane-bounded organelle;extracellular organelle;extracellular region part;extracellular vesicular exosome;integral to membrane;intracellular membrane-bounded organelle;intracellular non-membrane-bounded organelle;intracellular organelle;intracellular organelle part;intracell…	locomotion;response to chemical stimulus;response to external stimulus;response to stimulus	cell part;endoplasmic reticulum;extracellular organelle;intracellular membrane-bounded organelle;intracellular non-membrane-bounded organelle;intracellular organelle;membrane;nucleolus;organelle;vesicle		Cyt-b5	+	0	29.43	6020600000	99	9	9	8	O00264;O00264-2;U3KQM0	O00264;O00264-2	Membrane-associated progesterone receptor component 1
COPB1	0.465017	0.671551	-0.299499	-0.38368	0.752728	-0.139889	-0.244479	-0.292387	0.528736	cellular component organization;cellular component organization at cellular level;cellular component organization or biogenesis;cellular component organization or biogenesis at cellular level;cellular process;COPI coating of Golgi vesicle;establishment of localization;establishment of localization in cell;establishment of protein localization;Golgi transport vesicle coating;Golgi vesicle transpor…	binding;protein binding;structural molecule activity	cell part;COPI vesicle coat;cytoplasm;cytoplasmic membrane-bounded vesicle;cytoplasmic part;cytoplasmic vesicle;cytoplasmic vesicle part;cytosol;endoplasmic reticulum-Golgi intermediate compartment;Golgi apparatus;Golgi apparatus part;Golgi membrane;Golgi-associated vesicle;intracellular membrane-bounded organelle;intracellular organelle;intracellular organelle part;intracellular part;macromolecu…	cellular component organization;cellular process;establishment of localization;Golgi vesicle transport;membrane organization;organelle organization;protein transport;transport;vesicle organization;vesicle-mediated transport;viral reproduction	cell part;cytoplasm;cytoplasmic membrane-bounded vesicle;cytosol;Golgi apparatus;intracellular membrane-bounded organelle;intracellular organelle;macromolecular complex;membrane;organelle;plasma membrane;protein complex;vesicle		Adaptin_N;Coatamer_beta_C;Coatomer_b_Cpla	+	0	189.01	2706500000	96	19	19	19	P53618;E9PP73;E9PP63;E9PKQ1	P53618	Coatomer subunit beta
ITGA6	-0.519019	3.05396	0.114416	0.192141	0.752231	1.9419	0.1264	0.826849	0.315652	anatomical structure morphogenesis;biological adhesion;biological regulation;blood coagulation;brown fat cell differentiation;cell adhesion;cell adhesion mediated by integrin;cell communication;cell differentiation;cell junction assembly;cell junction organization;cell migration;cell motility;cell projection assembly;cell projection organization;cell surface receptor linked signaling pathway;cell…	binding;cation binding;ion binding;metal ion binding;protein binding	adherens junction;alpha6-beta4 integrin complex;anchoring junction;basal plasma membrane;basement membrane;cell junction;cell part;cell projection;cell surface;cell-cell adherens junction;cell-cell junction;cell-substrate junction;external side of plasma membrane;extracellular matrix part;extracellular region part;filopodium;hemidesmosome;integrin complex;macromolecular complex;membrane;membrane …	anatomical structure morphogenesis;biological adhesion;biological regulation;cell adhesion;cell communication;cell differentiation;cell junction organization;cell motility;cellular component assembly;cellular component movement;cellular component organization;cellular process;coagulation;developmental process;extracellular matrix organization;extracellular structure organization;immune system pro…	cell part;cell projection;cell surface;filopodium;macromolecular complex;membrane;plasma membrane;protein complex;receptor complex	Arrhythmogenic right ventricular cardiomyopathy (ARVC);Cell adhesion molecules (CAMs);Dilated cardiomyopathy;ECM-receptor interaction;Focal adhesion;Hematopoietic cell lineage;Hypertrophic cardiomyopathy (HCM);Pathways in cancer;Regulation of actin cytoskeleton;Small cell lung cancer;Toxoplasmosis	FG-GAP;Integrin_alpha2	+	0	323.31	8639000000	259	47	47	47	P23229;P23229-3;P23229-5;P23229-2;P23229-9;P23229-6;P23229-4;P23229-7;H7BZ97;C9JXX7	P23229;P23229-3;P23229-5;P23229-2;P23229-9;P23229-6;P23229-4;P23229-7	Integrin alpha-6;Integrin alpha-6 heavy chain;Integrin alpha-6 light chain;Processed integrin alpha-6
FADS2	-0.0211153	1.04639	0.531964	-0.68679	0.751533	0.25757	-0.777167	0.120657	0.521304	biosynthetic process;carboxylic acid biosynthetic process;carboxylic acid metabolic process;cellular biosynthetic process;cellular ketone metabolic process;cellular lipid metabolic process;cellular metabolic process;cellular process;fatty acid biosynthetic process;fatty acid metabolic process;linoleic acid metabolic process;lipid biosynthetic process;lipid metabolic process;long-chain fatty acid …	binding;catalytic activity;cation binding;CoA desaturase activity;heme binding;ion binding;iron ion binding;metal ion binding;oxidoreductase activity;oxidoreductase activity, acting on paired donors, with incorporation or reduction of molecular oxygen;oxidoreductase activity, acting on paired donors, with oxidation of a pair of donors resulting in the reduction of molecular oxygen to two molecule…	cell part;cytoplasmic part;endoplasmic reticulum membrane;endoplasmic reticulum part;integral to membrane;integral to plasma membrane;intracellular organelle part;intracellular part;intrinsic to membrane;intrinsic to plasma membrane;membrane;membrane part;organelle membrane;organelle part;plasma membrane part	biosynthetic process;cellular ketone metabolic process;cellular lipid metabolic process;cellular metabolic process;cellular process;lipid metabolic process;metabolic process;organic acid metabolic process;primary metabolic process;small molecule metabolic process	cell part;membrane	alpha-Linolenic acid metabolism;Biosynthesis of unsaturated fatty acids;PPAR signaling pathway	Cyt-b5;FA_desaturase	+	0	134.24	11218000000	216	17	17	16	O95864;O95864-3;O95864-4;O95864-2;E5RGZ5;E5RGD8	O95864;O95864-3;O95864-4;O95864-2	Fatty acid desaturase 2
GSTP1	0.154877	0.468791	-0.662152	-0.732908	0.751132	-0.803197	0.0532656	-0.525973	-0.214465	amine metabolic process;anatomical structure development;biological regulation;carboxylic acid metabolic process;cell proliferation;cellular amine metabolic process;cellular amino acid metabolic process;cellular ketone metabolic process;cellular metabolic process;cellular modified amino acid metabolic process;cellular nitrogen compound metabolic process;cellular process;cellular response to bioti…	binding;catalytic activity;dinitrosyl-iron complex binding;enzyme binding;enzyme regulator activity;glutathione transferase activity;JUN kinase binding;kinase binding;kinase regulator activity;nitric oxide binding;protein binding;protein kinase binding;S-nitrosoglutathione binding;transferase activity;transferase activity, transferring alkyl or aryl (other than methyl) groups	cell part;cytoplasm;cytoplasmic part;cytosol;extracellular membrane-bounded organelle;extracellular organelle;extracellular region part;extracellular space;extracellular vesicular exosome;intracellular;intracellular membrane-bounded organelle;intracellular organelle;intracellular part;macromolecular complex;membrane;membrane-bounded organelle;membrane-bounded vesicle;mitochondrion;nucleus;organel…	amine metabolic process;anatomical structure development;biological regulation;cell proliferation;cellular amino acid metabolic process;cellular ketone metabolic process;cellular metabolic process;cellular nitrogen compound metabolic process;cellular process;developmental process;localization;metabolic process;nitrogen compound metabolic process;organic acid metabolic process;peptide metabolic pr…	cell part;cytoplasm;cytosol;extracellular organelle;extracellular space;intracellular;intracellular membrane-bounded organelle;intracellular organelle;macromolecular complex;membrane;mitochondrion;nucleus;organelle;plasma membrane;protein complex;vesicle	Drug metabolism - cytochrome P450;Glutathione metabolism;Metabolism of xenobiotics by cytochrome P450	GST_C;GST_N	+	0	323.31	8738800000	268	13	13	13	P09211;A8MX94	P09211;A8MX94	Glutathione S-transferase P
ITGA5	-0.282166	2.21274	0.184865	0.0509062	0.750982	1.58584	0.119993	0.201819	0.292881	anatomical structure formation involved in morphogenesis;angiogenesis;axon guidance;behavior;biological adhesion;biological regulation;blood coagulation;cell adhesion;cell adhesion mediated by integrin;cell junction assembly;cell junction organization;cell migration;cell motility;cell surface receptor linked signaling pathway;cell-cell adhesion;cell-cell adhesion mediated by integrin;cell-substra…	binding;cation binding;cytokine receptor binding;growth factor receptor binding;ion binding;metal ion binding;platelet-derived growth factor receptor binding;protein binding;receptor binding;vascular endothelial growth factor receptor 2 binding;vascular endothelial growth factor receptor binding	alphav-beta3 integrin-vitronectin complex;cell part;cell projection;cytoplasm;external side of plasma membrane;integrin complex;intracellular part;macromolecular complex;membrane;membrane part;plasma membrane;plasma membrane part;protein complex;receptor complex;ruffle;synapse	anatomical structure formation involved in morphogenesis;behavior;biological adhesion;biological regulation;cell adhesion;cell junction organization;cell motility;cellular component assembly;cellular component movement;cellular component organization;cellular process;coagulation;developmental process;extracellular matrix organization;extracellular structure organization;immune system process;loco…	cell part;cell projection;cytoplasm;macromolecular complex;membrane;plasma membrane;protein complex;receptor complex;synapse	Arrhythmogenic right ventricular cardiomyopathy (ARVC);Bacterial invasion of epithelial cells;Dilated cardiomyopathy;ECM-receptor interaction;Focal adhesion;Hematopoietic cell lineage;Hypertrophic cardiomyopathy (HCM);Phagosome;Regulation of actin cytoskeleton;Shigellosis	FG-GAP;Integrin_alpha2	+	0	102.31	1107500000	36	14	14	14	P08648;H0YIV7	P08648	Integrin alpha-5;Integrin alpha-5 heavy chain;Integrin alpha-5 light chain
DNAJC5	-0.0358553	1.59949	-0.172073	0.101328	0.747908	0.892742	-0.204645	0.297782	-0.27948	biological regulation;cell communication;cell death;cell-cell signaling;cellular process;death;establishment of localization;establishment of localization in cell;negative regulation of apoptosis;negative regulation of biological process;negative regulation of cell death;negative regulation of cellular process;negative regulation of neuron apoptosis;negative regulation of programmed cell death;ne…		cell part;clathrin coated vesicle membrane;clathrin sculpted gamma-aminobutyric acid transport vesicle membrane;clathrin-coated vesicle;coated vesicle;coated vesicle membrane;cytoplasmic membrane-bounded vesicle;cytoplasmic part;cytoplasmic vesicle;cytoplasmic vesicle membrane;cytoplasmic vesicle part;extracellular membrane-bounded organelle;extracellular organelle;extracellular region part;extra…	biological regulation;cell communication;cell death;cell-cell signaling;cellular process;death;establishment of localization;neurotransmitter transport;secretion;signaling;transport	cell part;cytoplasmic membrane-bounded vesicle;extracellular organelle;intracellular membrane-bounded organelle;intracellular organelle;membrane;mitochondrion;organelle;plasma membrane;vesicle	Protein processing in endoplasmic reticulum	DnaJ	+	0	35.105	344650000	17	3	3	3	Q9H3Z4;Q9H3Z4-2	Q9H3Z4;Q9H3Z4-2	DnaJ homolog subfamily C member 5
PLIN3	0.086278	1.0886	-0.0900202	0.420341	0.744784	0.68388	0.0840878	-0.12549	0.862736	cellular process;establishment of localization;transport;vesicle-mediated transport	binding;protein binding	cell part;cytoplasm;cytoplasmic part;endosomal part;endosome;endosome membrane;Golgi apparatus;intracellular membrane-bounded organelle;intracellular organelle;intracellular organelle part;intracellular part;lipid particle;membrane;membrane-bounded organelle;organelle;organelle membrane;organelle part	cellular process;establishment of localization;transport;vesicle-mediated transport	cell part;cytoplasm;endosome;Golgi apparatus;intracellular membrane-bounded organelle;intracellular organelle;lipid particle;membrane;organelle		Perilipin	+	0	67.041	619160000	23	9	9	9	O60664;O60664-4;O60664-3;K7EL96;K7ERZ3;K7ER39;O60664-2	O60664;O60664-4;O60664-3;K7EL96;K7ERZ3	Perilipin-3
EPB41L2	1.08283	1.11439	-0.668404	0.217718	0.738262	0.929674	0.237613	0.078618	1.32049	actin cytoskeleton organization;actin filament-based process;cellular component organization;cellular component organization at cellular level;cellular component organization or biogenesis;cellular component organization or biogenesis at cellular level;cellular process;cortical actin cytoskeleton organization;cortical cytoskeleton organization;cytoskeleton organization;organelle organization	structural molecule activity	cell cortex part;cell part;cytoplasmic part;cytoskeletal part;cytoskeleton;extracellular membrane-bounded organelle;extracellular organelle;extracellular region part;extracellular vesicular exosome;extrinsic to membrane;intracellular non-membrane-bounded organelle;intracellular organelle;intracellular organelle part;intracellular part;membrane;membrane part;membrane-bounded organelle;membrane-bou…	cellular component organization;cellular process;cytoskeleton organization;organelle organization	cell part;cytoskeleton;extracellular organelle;intracellular non-membrane-bounded organelle;intracellular organelle;membrane;organelle;plasma membrane;vesicle	Tight junction	4_1_CTD;FA;FERM_C;FERM_M;FERM_N;SAB	+	0	117.48	8229500000	198	30	30	0	O43491;Q6R5J7;Q6ZSX4;E9PN54;E9PMV8	O43491	Band 4.1-like protein 2
IGHG2	-1.23389	-0.449871	0.14812	-0.971269	0.733239	-0.437356	0.957997	0.10269	0.441751	activation of immune response;biological regulation;complement activation;complement activation, classical pathway;defense response;humoral immune response;immune effector process;immune response;immune system process;innate immune response;macromolecule metabolic process;metabolic process;positive regulation of biological process;positive regulation of immune response;positive regulation of immu…	antigen binding;binding;protein binding	blood microparticle;extracellular region;extracellular region part;extracellular space	biological regulation;immune system process;macromolecule metabolic process;metabolic process;primary metabolic process;protein metabolic process;response to stimulus;response to stress	extracellular region;extracellular space		C1-set		0	52.377	3459600000	54	12	6	5	P01859	P01859	Ig gamma-2 chain C region
ZDHHC5	-0.233055	0.747305	0.0870767	-0.607745	0.731856	0.841619	0.464651	-0.121995	-0.0466442	cellular macromolecule metabolic process;cellular metabolic process;cellular process;cellular protein metabolic process;macromolecule metabolic process;macromolecule modification;metabolic process;primary metabolic process;protein acylation;protein lipidation;protein metabolic process;protein modification process;protein palmitoylation	binding;catalytic activity;cation binding;ion binding;metal ion binding;palmitoyltransferase activity;protein-cysteine S-acyltransferase activity;protein-cysteine S-palmitoleyltransferase activity;S-acyltransferase activity;transferase activity;transferase activity, transferring acyl groups;transferase activity, transferring acyl groups other than amino-acyl groups;transition metal ion binding;zi…	cell part;cell projection;dendrite;integral to membrane;intrinsic to membrane;membrane;membrane part;neuron projection;plasma membrane	cellular metabolic process;cellular process;macromolecule metabolic process;macromolecule modification;metabolic process;primary metabolic process;protein acylation;protein lipidation;protein metabolic process;protein modification process	cell part;cell projection;membrane;neuron projection;plasma membrane		zf-DHHC	+	0	15.09	392680000	19	4	4	4	Q9C0B5;Q9C0B5-2;H0YEF4	Q9C0B5;Q9C0B5-2	Palmitoyltransferase ZDHHC5
ATP2B1	-0.217153	2.19411	0.310665	0.212893	0.729731	1.65829	0.329095	0.733067	1.14764	biological regulation;blood coagulation;cellular process;coagulation;establishment of localization;hemostasis;ion transmembrane transport;ion transport;multicellular organismal process;regulation of biological quality;regulation of body fluid levels;transmembrane transport;transport	active transmembrane transporter activity;adenyl nucleotide binding;adenyl ribonucleotide binding;ATP binding;ATPase activity;ATPase activity, coupled;ATPase activity, coupled to movement of substances;ATPase activity, coupled to transmembrane movement of ions;ATPase activity, coupled to transmembrane movement of ions, phosphorylative mechanism;ATPase activity, coupled to transmembrane movement o…	cell part;extracellular membrane-bounded organelle;extracellular organelle;extracellular region part;extracellular vesicular exosome;integral to membrane;integral to plasma membrane;intrinsic to membrane;intrinsic to plasma membrane;macromolecular complex;membrane;membrane part;membrane-bounded organelle;membrane-bounded vesicle;organelle;plasma membrane;plasma membrane part;protein complex;vesic…	biological regulation;cellular process;coagulation;establishment of localization;ion transport;multicellular organismal process;regulation of body fluid levels;transmembrane transport;transport	cell part;extracellular organelle;macromolecular complex;membrane;organelle;plasma membrane;protein complex;vesicle	Calcium signaling pathway;Pancreatic secretion;Salivary secretion	ATP_Ca_trans_C;Cation_ATPase_C;Cation_ATPase_N;E1-E2_ATPase;Hydrolase	+	0	211.94	4281900000	134	33	33	22	P20020;P20020-6;P20020-3;P20020-4;P20020-5;P20020-2;E7ERY9;P23634;P23634-2;P23634-6;P23634-5;P23634-4;P23634-3;P23634-7;P23634-8;H0YHH6;F8W1V5;H0YDG5;H7BZS8;H7BY13	P20020;P20020-6;P20020-3;P20020-4;P20020-5;P20020-2;E7ERY9	Plasma membrane calcium-transporting ATPase 1;Calcium-transporting ATPase
SYN3	-0.769114	0.0631561	-0.278473	-0.154281	0.726239	-0.685368	0.0190573	0.848752	0.121604	biological regulation;cellular process;establishment of localization;establishment of localization in cell;neurotransmitter secretion;neurotransmitter transport;regulation of biological quality;regulation of neurotransmitter levels;secretion;secretion by cell;signal release;transport	adenyl nucleotide binding;adenyl ribonucleotide binding;ATP binding;binding;catalytic activity;nucleotide binding;purine nucleotide binding;purine ribonucleoside triphosphate binding;purine ribonucleotide binding;ribonucleotide binding	cell junction;cell part;clathrin coated vesicle membrane;clathrin-coated vesicle;coated vesicle;coated vesicle membrane;cytoplasmic membrane-bounded vesicle;cytoplasmic part;cytoplasmic vesicle;cytoplasmic vesicle membrane;cytoplasmic vesicle part;intracellular membrane-bounded organelle;intracellular organelle;intracellular organelle part;intracellular part;membrane;membrane-bounded organelle;me…	biological regulation;cellular process;establishment of localization;neurotransmitter transport;secretion;transport	cell part;cytoplasmic membrane-bounded vesicle;intracellular membrane-bounded organelle;intracellular organelle;membrane;organelle;vesicle		Synapsin;Synapsin_C;Synapsin_N	+	0	15.275	7195200000	6	5	5	5	O14994	O14994	Synapsin-3
CPS1	0.264881	1.32224	-0.12516	-0.340033	0.725178	0.482279	1.08831	0.879353	0.697049	acylglycerol catabolic process;acylglycerol metabolic process;amide biosynthetic process;amine biosynthetic process;amine catabolic process;amine metabolic process;anatomical structure development;anatomical structure morphogenesis;anion homeostasis;biological regulation;biosynthetic process;body fluid secretion;carbamoyl phosphate biosynthetic process;carbamoyl phosphate metabolic process;carboh…	adenyl nucleotide binding;adenyl ribonucleotide binding;amine binding;amino acid binding;aspartate binding;aspartate carbamoyltransferase activity;ATP binding;binding;calcium ion binding;carbamoyl-phosphate synthase (ammonia) activity;carbamoyl-phosphate synthase (glutamine-hydrolyzing) activity;carbon-nitrogen ligase activity, with glutamine as amido-N-donor;carboxyl- or carbamoyltransferase act…	axon part;cell body;cell part;cell projection;cell projection part;cytoplasmic part;cytosol;extracellular membrane-bounded organelle;extracellular organelle;extracellular region part;extracellular vesicular exosome;intracellular membrane-bounded organelle;intracellular non-membrane-bounded organelle;intracellular organelle;intracellular organelle lumen;intracellular organelle part;intracellular p…	amine metabolic process;anatomical structure development;anatomical structure morphogenesis;biological regulation;biosynthetic process;carbohydrate metabolic process;catabolic process;cell differentiation;cellular amide metabolic process;cellular amino acid metabolic process;cellular aromatic compound metabolic process;cellular ketone metabolic process;cellular lipid metabolic process;cellular me…	cell body;cell part;cell projection;cytosol;extracellular organelle;intracellular membrane-bounded organelle;intracellular non-membrane-bounded organelle;intracellular organelle;macromolecular complex;membrane;neuronal cell body;nucleolus;nucleus;organelle;protein complex;vesicle	Alanine, aspartate and glutamate metabolism;Arginine and proline metabolism;Nitrogen metabolism;Pyrimidine metabolism	CPSase_L_chain;CPSase_L_D2;CPSase_L_D3;CPSase_sm_chain;GATase;MGS;OTCace;OTCace_N	+	0	323.31	156430000000	1325	119	119	119	P31327;P31327-3;P31327-2;E7EWJ3;C9JTA4;P27708;F8VPD4	P31327;P31327-3;P31327-2	Carbamoyl-phosphate synthase [ammonia], mitochondrial
APMAP	-0.0699749	0.620283	0.0960803	-0.799989	0.723196	0.0767512	-0.121017	-0.630946	0.326189	biosynthetic process;metabolic process	amine-lyase activity;arylesterase activity;carbon-nitrogen lyase activity;carboxylic ester hydrolase activity;catalytic activity;hydrolase activity;hydrolase activity, acting on ester bonds;lyase activity;strictosidine synthase activity	cell part;cell surface;extracellular membrane-bounded organelle;extracellular organelle;extracellular region part;extracellular vesicular exosome;integral to membrane;intrinsic to membrane;membrane;membrane part;membrane-bounded organelle;membrane-bounded vesicle;organelle;vesicle	biosynthetic process;metabolic process	cell part;cell surface;extracellular organelle;membrane;organelle;vesicle		Str_synth	+	0	26.761	1273800000	33	6	6	6	Q9HDC9;Q9HDC9-2;H0Y512	Q9HDC9;Q9HDC9-2;H0Y512	Adipocyte plasma membrane-associated protein
DHCR7	-0.210173	1.62386	0.544418	-1.51115	0.722733	0.452456	0.0264692	-0.0556045	0.900821	alcohol metabolic process;anatomical structure development;biological regulation;biosynthetic process;blood vessel development;cell differentiation;cellular developmental process;cellular process;cholesterol biosynthetic process;cholesterol metabolic process;developmental process;growth;lipid biosynthetic process;lipid metabolic process;lung development;metabolic process;multicellular organism gr…	7-dehydrocholesterol reductase activity;catalytic activity;oxidoreductase activity;oxidoreductase activity, acting on the CH-CH group of donors;oxidoreductase activity, acting on the CH-CH group of donors, NAD or NADP as acceptor	cell part;cytoplasmic part;endoplasmic reticulum;endoplasmic reticulum membrane;endoplasmic reticulum part;integral to membrane;intracellular membrane-bounded organelle;intracellular organelle;intracellular organelle part;intracellular part;intrinsic to membrane;membrane;membrane part;membrane-bounded organelle;nuclear membrane;nuclear outer membrane;nuclear part;organelle;organelle membrane;orga…	alcohol metabolic process;anatomical structure development;biological regulation;biosynthetic process;cell differentiation;cellular process;developmental process;growth;lipid metabolic process;metabolic process;multicellular organismal process;post-embryonic development;primary metabolic process;small molecule metabolic process	cell part;endoplasmic reticulum;intracellular membrane-bounded organelle;intracellular organelle;membrane;organelle	Steroid biosynthesis	ERG4_ERG24	+	0	98.74	7004900000	119	9	9	9	Q9UBM7;E9PM00;E9PJ54;E9PRL8;E9PQ71;E9PIP9;H0YE57;E9PLZ2	Q9UBM7	7-dehydrocholesterol reductase
GNA13	-0.0780907	2.3653	-0.323545	0.366173	0.721811	1.76952	0.50627	0.90702	0.709228	activation of adenylate cyclase activity;activation of adenylate cyclase activity by G-protein signaling pathway;activation of phospholipase D activity;anatomical structure morphogenesis;biological regulation;blood coagulation;branching morphogenesis of a tube;calcium ion homeostasis;cAMP-mediated signaling;cation homeostasis;cell activation;cell differentiation;cell surface receptor linked signa…	angiotensin receptor binding;binding;catalytic activity;cation binding;D5 dopamine receptor binding;dopamine receptor binding;G-protein beta/gamma-subunit complex binding;G-protein-coupled receptor binding;GTP binding;GTPase activity;guanyl nucleotide binding;guanyl ribonucleotide binding;hydrolase activity;hydrolase activity, acting on acid anhydrides;hydrolase activity, acting on acid anhydride…	brush border membrane;cell part;cell projection membrane;cell projection part;cytoplasmic membrane-bounded vesicle;cytoplasmic part;cytoplasmic vesicle;extracellular membrane-bounded organelle;extracellular organelle;extracellular region part;extracellular vesicular exosome;extrinsic to internal side of plasma membrane;extrinsic to membrane;extrinsic to plasma membrane;heterotrimeric G-protein co…	anatomical structure morphogenesis;biological regulation;cell activation;cell differentiation;cellular component movement;cellular homeostasis;cellular ion homeostasis;cellular process;coagulation;developmental process;embryo development;homeostatic process;multicellular organismal process;regulation of body fluid levels;response to stimulus;signal transduction	cell part;cytoplasmic membrane-bounded vesicle;extracellular organelle;intracellular membrane-bounded organelle;intracellular organelle;macromolecular complex;membrane;nucleus;organelle;plasma membrane;protein complex;vesicle	Long-term depression;Regulation of actin cytoskeleton;Vascular smooth muscle contraction	G-alpha	+	0	108.18	3717000000	121	19	17	17	Q14344;Q14344-2	Q14344;Q14344-2	Guanine nucleotide-binding protein subunit alpha-13
STX7	0.864839	1.29439	0.0894499	0.391801	0.721005	0.783972	0.695608	0.108159	0.813135	cellular process;establishment of localization;establishment of localization in cell;establishment of protein localization;exocytosis;Golgi vesicle transport;intracellular protein transport;intracellular transport;post-Golgi vesicle-mediated transport;protein transport;secretion;secretion by cell;synaptic vesicle exocytosis;synaptic vesicle transport;transport;vesicle-mediated transport	binding;protein binding;SNAP receptor activity;SNARE binding	cell part;cytoplasmic part;early endosome membrane;endosomal part;endosome membrane;extracellular membrane-bounded organelle;extracellular organelle;extracellular region part;extracellular vesicular exosome;integral to membrane;intracellular membrane-bounded organelle;intracellular organelle;intracellular organelle part;intracellular part;intrinsic to membrane;lysosomal membrane;macromolecular co…	cellular process;establishment of localization;exocytosis;Golgi vesicle transport;protein transport;secretion;transport;vesicle-mediated transport	cell part;extracellular organelle;intracellular membrane-bounded organelle;intracellular organelle;macromolecular complex;membrane;organelle;protein complex;vesicle	Phagosome;SNARE interactions in vesicular transport	SNARE	+	0	63.747	671180000	22	6	6	6	O15400;O15400-2	O15400;O15400-2	Syntaxin-7
KRAS	-0.301748	0.191233	0.118299	-0.132855	0.720978	0.334986	0.131105	0.384302	0.0417852	actin cytoskeleton organization;actin filament-based process;activation of MAPKK activity;activation of protein kinase activity;aging;anatomical structure morphogenesis;associative learning;axon guidance;behavior;behavioral interaction between organisms;biological regulation;blood coagulation;catabolic process;cell aging;cell communication;cell cycle arrest;cell cycle checkpoint;cell cycle proces…	binding;GDP binding;GMP binding;GTP binding;guanyl nucleotide binding;guanyl ribonucleotide binding;nucleotide binding;protein binding;protein complex binding;protein C-terminus binding;purine nucleotide binding;purine ribonucleoside triphosphate binding;purine ribonucleotide binding;ribonucleotide binding	cell part;cytoplasm;cytoplasmic part;cytosol;extracellular membrane-bounded organelle;extracellular organelle;extracellular region part;extracellular vesicular exosome;Golgi apparatus;Golgi apparatus part;Golgi membrane;intracellular membrane-bounded organelle;intracellular organelle;intracellular organelle part;intracellular part;membrane;membrane part;membrane raft;membrane-bounded organelle;me…	aging;anatomical structure morphogenesis;behavior;behavioral interaction between organisms;biological regulation;catabolic process;cell communication;cell differentiation;cell motility;cell proliferation;cell-cell signaling;cellular component assembly;cellular component movement;cellular component organization;cellular membrane organization;cellular metabolic process;cellular nitrogen compound me…	cell part;cytoplasm;cytosol;extracellular organelle;Golgi apparatus;intracellular membrane-bounded organelle;intracellular organelle;membrane;mitochondrion;nucleus;organelle;plasma membrane;vesicle	Acute myeloid leukemia;Aldosterone-regulated sodium reabsorption;Axon guidance;B cell receptor signaling pathway;Bladder cancer;Chemokine signaling pathway;Chronic myeloid leukemia;Colorectal cancer;Dorso-ventral axis formation;Endocytosis;Endometrial cancer;ErbB signaling pathway;Fc epsilon RI signaling pathway;Focal adhesion;Gap junction;Glioma;GnRH signaling pathway;Hepatitis C;Insulin signali…	Ras	+	0	21.001	1806700000	75	7	7	7	P01116-2;P01116;P01112;P01111;P01112-2;G3V4K2;G3V5T7	P01116-2;P01116	GTPase KRas;GTPase KRas, N-terminally processed
PTGES3	0.423647	0.16437	-0.233217	0.333405	0.720359	-0.0776701	0.262205	-0.901582	-0.12534	anatomical structure homeostasis;arachidonic acid metabolic process;biological regulation;biosynthetic process;carboxylic acid biosynthetic process;carboxylic acid metabolic process;cellular biosynthetic process;cellular component organization;cellular component organization at cellular level;cellular component organization or biogenesis;cellular component organization or biogenesis at cellular l…	binding;catalytic activity;DNA polymerase activity;intramolecular oxidoreductase activity;isomerase activity;nucleotidyltransferase activity;prostaglandin-E synthase activity;protein binding;RNA-directed DNA polymerase activity;telomerase activity;transferase activity;transferase activity, transferring phosphorus-containing groups;unfolded protein binding	cell part;chromosomal part;chromosome, telomeric region;cytoplasm;cytoplasmic part;cytosol;extracellular membrane-bounded organelle;extracellular organelle;extracellular region part;extracellular vesicular exosome;intracellular membrane-bounded organelle;intracellular organelle;intracellular organelle part;intracellular part;macromolecular complex;membrane-bounded organelle;membrane-bounded vesic…	biological regulation;biosynthetic process;cellular component organization;cellular ketone metabolic process;cellular lipid metabolic process;cellular metabolic process;cellular nitrogen compound metabolic process;cellular process;chromosome organization;DNA metabolic process;DNA replication;homeostatic process;lipid metabolic process;macromolecule metabolic process;metabolic process;nitrogen com…	cell part;cytoplasm;cytosol;extracellular organelle;intracellular membrane-bounded organelle;intracellular organelle;macromolecular complex;nucleus;organelle;ribonucleoprotein complex;telomerase holoenzyme complex;vesicle		CS	+	0	59.843	3376000000	98	9	9	9	Q15185;Q15185-4;Q15185-3;B4DDC6;Q15185-2	Q15185;Q15185-4;Q15185-3	Prostaglandin E synthase 3
NASP	-0.422218	0.205053	0.521491	-0.188844	0.718129	-0.726148	0.418188	0.870165	-0.271027	anatomical structure development;ATP-dependent chromatin remodeling;biosynthetic process;blastocyst development;cell cycle;cell proliferation;cellular biosynthetic process;cellular component assembly;cellular component assembly at cellular level;cellular component organization;cellular component organization at cellular level;cellular component organization or biogenesis;cellular component organi…	binding;heat shock protein binding;Hsp90 protein binding;protein binding	cell part;chromatin;chromosomal part;cytoplasm;intracellular membrane-bounded organelle;intracellular organelle;intracellular organelle part;intracellular part;macromolecular complex;membrane-bounded organelle;nuclear chromatin;nuclear chromosome part;nuclear part;nucleus;organelle;organelle part;protein complex	anatomical structure development;biosynthetic process;cell cycle;cell proliferation;cellular component assembly;cellular component organization;cellular macromolecular complex assembly;cellular metabolic process;cellular nitrogen compound metabolic process;cellular process;chromatin modification;chromatin organization;chromosome organization;developmental process;DNA metabolic process;DNA replica…	cell part;cytoplasm;intracellular membrane-bounded organelle;intracellular organelle;macromolecular complex;nucleus;organelle;protein complex		SHNi-TPR;TPR_1	+	0	24.347	1123700000	19	9	9	9	P49321;P49321-3;P49321-4;P49321-2;Q5T624;H0YDS9;E9PRH9;H0YF33;E9PPR5;E9PPQ8;E9PI86	P49321;P49321-3;P49321-4;P49321-2;Q5T624	Nuclear autoantigenic sperm protein
CDH1	0.128672	0.70115	-0.0907674	0.335189	0.715094	0.777363	-0.252707	0.110125	0.460546	adherens junction organization;anatomical structure development;anatomical structure formation involved in morphogenesis;anatomical structure morphogenesis;apoptosis;biological adhesion;biological regulation;cell adhesion;cell death;cell development;cell differentiation;cell junction assembly;cell junction organization;cell morphogenesis;cell morphogenesis involved in differentiation;cell project…	ankyrin binding;beta-catenin binding;binding;calcium ion binding;cation binding;cell adhesion molecule binding;cytoskeletal protein binding;gamma-catenin binding;glycoprotein binding;GTPase activating protein binding;ion binding;metal ion binding;protein binding	actin cytoskeleton;adherens junction;aggresome;anchoring junction;apical junction complex;apical part of cell;axon part;axon terminus;basolateral plasma membrane;catenin complex;cell junction;cell part;cell projection part;cell surface;cell-cell adherens junction;cell-cell junction;cell-substrate adherens junction;cell-substrate junction;cytoplasm;cytoplasmic part;cytoskeleton;endosome;extracellu…	anatomical structure development;anatomical structure formation involved in morphogenesis;anatomical structure morphogenesis;biological adhesion;biological regulation;cell adhesion;cell death;cell development;cell differentiation;cell junction organization;cell morphogenesis;cellular component assembly;cellular component disassembly;cellular component morphogenesis;cellular component organization…	apical part of cell;cell part;cell surface;cytoplasm;cytoskeleton;endosome;extracellular organelle;extracellular region;intracellular membrane-bounded organelle;intracellular non-membrane-bounded organelle;intracellular organelle;macromolecular complex;membrane;organelle;plasma membrane;protein complex;vesicle	Adherens junction;Bacterial invasion of epithelial cells;Bladder cancer;Cell adhesion molecules (CAMs);Endometrial cancer;Melanoma;Pathogenic Escherichia coli infection;Pathways in cancer;Thyroid cancer	Cadherin;Cadherin_C;Cadherin_pro	+	0	16.408	277710000	11	4	4	4	P12830;P12830-2;H3BNC6;J3QKP1;H3BVI7	P12830;P12830-2;H3BNC6	Cadherin-1;E-Cad/CTF1;E-Cad/CTF2;E-Cad/CTF3
FLRT3	-0.371607	0.928005	-0.195262	0.307837	0.710396	0.902653	0.16359	0.0750332	0.207155	axon guidance;biological adhesion;biological regulation;cell adhesion;cellular process;cellular response to stimulus;chemotaxis;intracellular signal transduction;locomotion;regulation of biological process;regulation of cellular process;response to chemical stimulus;response to external stimulus;response to stimulus;signal transduction;taxis	binding;binding, bridging;molecular transducer activity;protein binding;protein binding, bridging;receptor signaling protein activity;signal transducer activity	cell part;extracellular matrix;extracellular region part;integral to membrane;integral to plasma membrane;intrinsic to membrane;intrinsic to plasma membrane;membrane part;plasma membrane part;proteinaceous extracellular matrix	biological adhesion;biological regulation;cell adhesion;cellular process;locomotion;response to chemical stimulus;response to external stimulus;response to stimulus;signal transduction	cell part;extracellular matrix;proteinaceous extracellular matrix		LRR_8;LRRNT		0	44.993	508810000	15	10	10	10	Q9NZU0;Q9NZU1	Q9NZU0	Leucine-rich repeat transmembrane protein FLRT3
LASP1	-0.209997	0.455102	0.0603518	-0.260447	0.704533	-0.317146	-0.973906	-0.202594	-0.156024	actin cytoskeleton organization;actin filament organization;actin filament-based process;biological regulation;cardiac muscle thin filament assembly;cellular component organization;cellular component organization at cellular level;cellular component organization or biogenesis;cellular component organization or biogenesis at cellular level;cellular process;cytoskeleton organization;establishment o…	actin binding;actin filament binding;binding;binding, bridging;cation binding;cytoskeletal protein binding;filamin binding;ion binding;ion transmembrane transporter activity;metal ion binding;protein binding;protein binding, bridging;SH3/SH2 adaptor activity;signaling adaptor activity;structural constituent of muscle;structural molecule activity;substrate-specific transmembrane transporter activi…	actin filament bundle;actomyosin;adherens junction;anchoring junction;cell cortex part;cell junction;cell part;cell-substrate adherens junction;cell-substrate junction;contractile fiber part;cortical actin cytoskeleton;cortical cytoskeleton;cytoplasmic part;cytoskeletal part;cytoskeleton;extracellular membrane-bounded organelle;extracellular organelle;extracellular region part;extracellular vesic…	biological regulation;cellular component organization;cellular process;cytoskeleton organization;establishment of localization;ion transport;organelle organization;transport	cell part;cytoskeleton;extracellular organelle;intracellular non-membrane-bounded organelle;intracellular organelle;organelle;vesicle		LIM;Nebulin;SH3_9	+	0	64.31	3275200000	139	15	15	15	Q14847;Q14847-2;C9J9W2;Q14847-3;F6S2S5;K7ESD6;J3KSN1;O76041-2	Q14847;Q14847-2;C9J9W2;Q14847-3	LIM and SH3 domain protein 1
RCOR1;RCOR3	0.179937	0.360263	-0.320321	0.291084	0.701278	0.270523	-0.226728	-0.613922	-0.0506997	biological regulation;biosynthetic process;blood coagulation;cell differentiation;cellular biosynthetic process;cellular component organization;cellular component organization at cellular level;cellular component organization or biogenesis;cellular component organization or biogenesis at cellular level;cellular developmental process;cellular macromolecule biosynthetic process;cellular macromolecu…	binding;chromatin binding;DNA binding;nucleic acid binding;nucleic acid binding transcription factor activity;protein binding;regulatory region DNA binding;regulatory region nucleic acid binding;RNA polymerase II core promoter proximal region sequence-specific DNA binding transcription factor activity;RNA polymerase II core promoter proximal region sequence-specific DNA binding transcription fact…	cell part;intracellular membrane-bounded organelle;intracellular organelle;intracellular organelle part;intracellular part;macromolecular complex;membrane-bounded organelle;nuclear part;nucleoplasm;nucleoplasm part;nucleus;organelle;organelle part;protein complex;transcriptional repressor complex	biological regulation;biosynthetic process;cell differentiation;cellular component organization;cellular metabolic process;cellular nitrogen compound metabolic process;cellular process;chromatin modification;chromatin organization;chromosome organization;coagulation;developmental process;histone modification;macromolecule metabolic process;macromolecule modification;metabolic process;multicellula…	cell part;intracellular membrane-bounded organelle;intracellular organelle;macromolecular complex;nucleoplasm;nucleus;organelle;protein complex;transcriptional repressor complex	Huntington's disease	ELM2;Myb_DNA-binding	+	0	21.558	92292000	2	2	2	2	Q9UKL0;J3KN32;Q9P2K3;Q9P2K3-2;E9PQE5;B4DV59;Q9P2K3-4;Q9P2K3-3	Q9UKL0;J3KN32;Q9P2K3;Q9P2K3-2;E9PQE5;B4DV59;Q9P2K3-4;Q9P2K3-3	REST corepressor 1;REST corepressor 3
STX4	-0.386672	1.84931	-0.839779	0.19991	0.70073	0.964978	-0.149822	-0.481177	0.139195	biological regulation;blood coagulation;cell activation;cellular component organization;cellular component organization or biogenesis;cellular process;coagulation;establishment of localization;establishment of localization in cell;establishment of protein localization;Golgi vesicle transport;hemostasis;intracellular protein transport;intracellular transport;membrane organization;multicellular org…	binding;protein binding	basolateral plasma membrane;cell part;cell surface;cytoplasmic membrane-bounded vesicle;cytoplasmic part;cytoplasmic vesicle;cytosol;extracellular membrane-bounded organelle;extracellular organelle;extracellular region part;extracellular vesicular exosome;Golgi apparatus part;integral to membrane;intracellular membrane-bounded organelle;intracellular organelle;intracellular organelle part;intrace…	biological regulation;cell activation;cellular component organization;cellular process;coagulation;establishment of localization;Golgi vesicle transport;membrane organization;multicellular organismal process;neurotransmitter transport;protein transport;regulation of body fluid levels;transport;vesicle-mediated transport	cell part;cell surface;cytoplasmic membrane-bounded vesicle;cytosol;extracellular organelle;intracellular membrane-bounded organelle;intracellular organelle;macromolecular complex;membrane;organelle;plasma membrane;protein complex;vacuole;vesicle	SNARE interactions in vesicular transport;Vasopressin-regulated water reabsorption	SNARE;Syntaxin	+	0	81.658	1976100000	48	9	9	9	Q12846;Q12846-2;C9JFM5;H3BMK2	Q12846;Q12846-2;C9JFM5	Syntaxin-4
GNPDA1	-0.0093298	-0.178669	0.536449	-0.35075	0.69643	-0.331229	-0.261451	-0.418273	0.253122	alcohol catabolic process;alcohol metabolic process;amino sugar catabolic process;amino sugar metabolic process;carbohydrate catabolic process;carbohydrate metabolic process;catabolic process;cellular carbohydrate catabolic process;cellular carbohydrate metabolic process;cellular metabolic process;cellular process;fertilization;generation of precursor metabolites and energy;glucosamine catabolic …	catalytic activity;deaminase activity;glucosamine-6-phosphate deaminase activity;hydrolase activity;intramolecular oxidoreductase activity;intramolecular oxidoreductase activity, interconverting aldoses and ketoses;isomerase activity	cell part;cytoplasm;extracellular membrane-bounded organelle;extracellular organelle;extracellular region part;extracellular vesicular exosome;intracellular part;membrane-bounded organelle;membrane-bounded vesicle;organelle;vesicle	alcohol metabolic process;carbohydrate metabolic process;catabolic process;cellular metabolic process;cellular process;generation of precursor metabolites and energy;metabolic process;primary metabolic process;small molecule metabolic process	cell part;cytoplasm;extracellular organelle;organelle;vesicle	Amino sugar and nucleotide sugar metabolism	Glucosamine_iso		0	16.623	547970000	25	5	5	5	P46926;D6RAY7;D6RFF8;D6R9P4;D6RB13;D6R917	P46926;D6RAY7;D6RFF8;D6R9P4	Glucosamine-6-phosphate isomerase 1
STXBP6	-0.517528	-0.395797	0.160103	0.0262737	0.693853	0.0183711	-0.21444	-0.204281	0.328128	cellular process;establishment of localization;transport;vesicle-mediated transport		cell part;cytoplasm;integral to membrane;intracellular part;intrinsic to membrane;membrane part	cellular process;establishment of localization;transport;vesicle-mediated transport	cell part;cytoplasm		Sec3-PIP2_bind;Synaptobrevin		0	18.176	213640000	9	3	3	3	Q8NFX7;Q8NFX7-2;F8VZZ2;Q8NFX7-3	Q8NFX7;Q8NFX7-2	Syntaxin-binding protein 6
RPAP3	0.641121	0.334547	0.420621	-0.647264	0.692512	-0.161178	-0.0346732	0.214259	0.430317		binding;protein binding					RPAP3_C;TPR_1		0	47.279	866340000	22	10	10	10	Q9H6T3;Q9H6T3-2;Q9H6T3-3	Q9H6T3;Q9H6T3-2;Q9H6T3-3	RNA polymerase II-associated protein 3
TUBB4B	-0.232313	0.258371	0.026432	-0.8061	0.692368	-0.166261	-0.388407	-1.01701	-0.173457	biological regulation;cell cycle;cell cycle process;cell killing;cellular component assembly;cellular component assembly at cellular level;cellular component movement;cellular component organization;cellular component organization at cellular level;cellular component organization or biogenesis;cellular component organization or biogenesis at cellular level;cellular macromolecular complex assembly…	binding;catalytic activity;double-stranded RNA binding;GTP binding;GTPase activity;guanyl nucleotide binding;guanyl ribonucleotide binding;hydrolase activity;hydrolase activity, acting on acid anhydrides;hydrolase activity, acting on acid anhydrides, in phosphorus-containing anhydrides;MHC class I protein binding;MHC protein binding;nucleic acid binding;nucleoside-triphosphatase activity;nucleoti…	cell part;cytoplasmic part;cytoskeletal part;cytoskeleton;cytosol;extracellular membrane-bounded organelle;extracellular organelle;extracellular region part;extracellular vesicular exosome;intracellular membrane-bounded organelle;intracellular non-membrane-bounded organelle;intracellular organelle;intracellular organelle part;intracellular part;macromolecular complex;membrane-bounded organelle;me…	biological regulation;cell cycle;cell killing;cellular component assembly;cellular component movement;cellular component organization;cellular macromolecular complex assembly;cellular metabolic process;cellular process;immune system process;macromolecular complex assembly;macromolecule metabolic process;metabolic process;mitotic cell cycle;primary metabolic process;protein complex assembly;protei…	cell part;cytoskeleton;cytosol;extracellular organelle;intracellular membrane-bounded organelle;intracellular non-membrane-bounded organelle;intracellular organelle;macromolecular complex;nucleus;organelle;protein complex;vesicle	Gap junction;Pathogenic Escherichia coli infection;Phagosome	Tubulin;Tubulin_C	+	0	323.31	68736000000	1136	30	30	2	P68371	P68371	Tubulin beta-4B chain
SERPINB12	-0.456268	-0.0467448	-0.466841	-0.214603	0.687127	0.0141249	0.16264	0.580311	-0.235633	biological regulation;negative regulation of biological process;negative regulation of catabolic process;negative regulation of catalytic activity;negative regulation of endopeptidase activity;negative regulation of hydrolase activity;negative regulation of macromolecule metabolic process;negative regulation of metabolic process;negative regulation of molecular function;negative regulation of pep…	binding;endopeptidase inhibitor activity;endopeptidase regulator activity;enzyme binding;enzyme inhibitor activity;enzyme regulator activity;peptidase inhibitor activity;peptidase regulator activity;protein binding;serine-type endopeptidase inhibitor activity	cell part;cytoplasm;extracellular membrane-bounded organelle;extracellular organelle;extracellular region part;extracellular space;extracellular vesicular exosome;intracellular part;membrane-bounded organelle;membrane-bounded vesicle;organelle;vesicle	biological regulation	cell part;cytoplasm;extracellular organelle;extracellular space;organelle;vesicle		Serpin		0.001105	5.3381	195440000	4	2	2	2	Q96P63;Q96P63-2	Q96P63;Q96P63-2	Serpin B12
ACOX1	-0.105844	0.243268	0.156168	0.105599	0.683652	-0.208645	0.023118	0.00572634	0.500134	biological regulation;carboxylic acid catabolic process;carboxylic acid metabolic process;catabolic process;cellular catabolic process;cellular component organization;cellular component organization at cellular level;cellular component organization or biogenesis;cellular component organization or biogenesis at cellular level;cellular ketone metabolic process;cellular lipid catabolic process;cellu…	acyl-CoA dehydrogenase activity;acyl-CoA oxidase activity;binding;carboxylic acid binding;catalytic activity;coenzyme binding;cofactor binding;FAD binding;fatty acid binding;flavin adenine dinucleotide binding;lipid binding;monocarboxylic acid binding;oxidoreductase activity;oxidoreductase activity, acting on the CH-CH group of donors;oxidoreductase activity, acting on the CH-CH group of donors, …	cell part;cytoplasmic part;intracellular membrane-bounded organelle;intracellular organelle;intracellular organelle lumen;intracellular organelle part;intracellular part;membrane;membrane-bounded organelle;membrane-enclosed lumen;microbody;microbody lumen;microbody membrane;microbody part;mitochondrion;organelle;organelle lumen;organelle membrane;organelle part;peroxisomal matrix;peroxisomal memb…	biological regulation;catabolic process;cellular component organization;cellular ketone metabolic process;cellular lipid metabolic process;cellular metabolic process;cellular process;generation of precursor metabolites and energy;homeostatic process;lipid metabolic process;metabolic process;multicellular organismal process;organelle fission;organelle organization;organic acid metabolic process;pr…	cell part;intracellular membrane-bounded organelle;intracellular organelle;membrane;microbody;mitochondrion;organelle;peroxisome	alpha-Linolenic acid metabolism;Biosynthesis of unsaturated fatty acids;Fatty acid metabolism;Peroxisome;PPAR signaling pathway	ACOX;Acyl-CoA_dh_M;Acyl-CoA_ox_N	+	0	178.21	8994400000	142	27	27	27	Q15067;Q15067-2;Q15067-3;K7ELT1;I3L0T4;I3L2U4;I3L4S5;K7ENF1;K7ESC7	Q15067;Q15067-2;Q15067-3	Peroxisomal acyl-coenzyme A oxidase 1
MORF4L2	-0.185797	-0.183135	0.33288	-0.85339	0.678703	-0.115942	0.160005	0.406911	-0.195004	biological regulation;biosynthetic process;cellular biosynthetic process;cellular component organization;cellular component organization at cellular level;cellular component organization or biogenesis;cellular component organization or biogenesis at cellular level;cellular macromolecule biosynthetic process;cellular macromolecule metabolic process;cellular metabolic process;cellular nitrogen comp…	binding;protein binding	cell part;intracellular membrane-bounded organelle;intracellular non-membrane-bounded organelle;intracellular organelle;intracellular organelle part;intracellular part;membrane-bounded organelle;non-membrane-bounded organelle;nuclear part;nucleolus;nucleoplasm;nucleus;organelle;organelle part	biological regulation;biosynthetic process;cellular component organization;cellular metabolic process;cellular nitrogen compound metabolic process;cellular process;chromatin modification;chromatin organization;chromosome organization;DNA metabolic process;DNA repair;macromolecule metabolic process;metabolic process;nitrogen compound metabolic process;nucleobase-containing compound metabolic proce…	cell part;intracellular membrane-bounded organelle;intracellular non-membrane-bounded organelle;intracellular organelle;nucleolus;nucleoplasm;nucleus;organelle		MRG	+	0.001406	4.5433	361120000	19	2	2	2	Q15014;Q5JXX6;Q5JXX1;Q5JXX2	Q15014;Q5JXX6;Q5JXX1;Q5JXX2	Mortality factor 4-like protein 2
CGN	1.79855	1.17811	0.299206	-0.33584	0.678402	-0.364607	-0.411717	-0.415063	1.61149	anatomical structure development;anatomical structure formation involved in morphogenesis;biological regulation;biosynthetic process;carbohydrate metabolic process;catabolic process;cell death;cell development;cell surface receptor linked signaling pathway;cellular biosynthetic process;cellular carbohydrate metabolic process;cellular chemical homeostasis;cellular component assembly;cellular compo…	actin binding;binding;catalytic activity;cytoskeletal protein binding;hydrolase activity;hydrolase activity, acting on acid anhydrides;hydrolase activity, acting on acid anhydrides, in phosphorus-containing anhydrides;hydrolase activity, acting on ester bonds;motor activity;nucleoside-triphosphatase activity;phosphatase activity;phosphoprotein phosphatase activity;phosphoric ester hydrolase activ…	apical junction complex;axon;cell junction;cell part;cell projection;cell projection part;cell-cell junction;clathrin-coated vesicle;coated vesicle;cytoplasm;cytoplasmic membrane-bounded vesicle;cytoplasmic part;cytoplasmic vesicle;cytoskeletal part;cytosol;dendrite;dendritic spine;early endosome membrane;endosomal part;endosome membrane;intracellular membrane-bounded organelle;intracellular orga…	anatomical structure development;anatomical structure formation involved in morphogenesis;biological regulation;biosynthetic process;carbohydrate metabolic process;catabolic process;cell death;cell development;cellular component assembly;cellular component organization;cellular homeostasis;cellular ion homeostasis;cellular lipid metabolic process;cellular metabolic process;cellular process;death;…	cell part;cell projection;cytoplasm;cytoplasmic membrane-bounded vesicle;cytosol;intracellular membrane-bounded organelle;intracellular organelle;macromolecular complex;membrane;neuron projection;nucleus;organelle;protein complex;vesicle	Fructose and mannose metabolism;Tight junction	GRAM;Myosin_tail_1;Myotub-related	+	0	323.31	16486000000	449	60	60	60	Q9P2M7;Q9P2M7-2;A6PVU7;H0Y4A8;A2A3M4;Q0VF96;Q13614;C9JEX3;Q13614-2;Q0VF96-2	Q9P2M7;Q9P2M7-2	Cingulin
PCM1	2.13534	1.37176	-0.303577	-0.0809693	0.678374	-0.406975	0.00989342	0.61834	0.328673	anatomical structure formation involved in morphogenesis;biological regulation;cell cycle;cell cycle process;cell projection assembly;cell projection organization;cellular component assembly;cellular component assembly at cellular level;cellular component assembly involved in morphogenesis;cellular component movement;cellular component organization;cellular component organization at cellular leve…	binding;identical protein binding;protein binding	cell part;cell projection;centriolar satellite;centrosome;cytoplasm;cytoplasmic part;cytoskeletal part;cytosol;intracellular non-membrane-bounded organelle;intracellular organelle;intracellular organelle part;intracellular part;macromolecular complex;membrane;microtubule organizing center;microtubule organizing center part;non-membrane-bounded organelle;nuclear membrane;nuclear part;organelle;org…	anatomical structure formation involved in morphogenesis;biological regulation;cell cycle;cellular component assembly;cellular component movement;cellular component organization;cellular localization;cellular process;cytoskeleton organization;cytoskeleton-dependent intracellular transport;developmental process;establishment of localization;localization;microtubule organizing center organization;m…	cell part;cell projection;centrosome;cytoplasm;cytosol;intracellular non-membrane-bounded organelle;intracellular organelle;macromolecular complex;membrane;microtubule organizing center;organelle;protein complex			+	0	246.35	6859400000	120	38	38	38	E7ETA6;Q15154;Q15154-2;E7EV56;E7EV93;E9PGW9;Q15154-3;E5RGQ4;A6NNN6;H0YBA1	E7ETA6;Q15154;Q15154-2;E7EV56	Pericentriolar material 1 protein
SEC63	0.896117	0.885647	-0.527627	-0.360069	0.676792	-0.0445766	0.0972805	0.127598	0.434796	aging;anatomical structure development;cellular process;cotranslational protein targeting to membrane;developmental process;establishment of localization;establishment of localization in cell;establishment of protein localization;establishment of protein localization in endoplasmic reticulum;establishment of protein localization to organelle;intracellular protein transmembrane transport;intracell…	binding;protein binding;protein transporter activity;receptor activity;substrate-specific transporter activity;transporter activity	cell part;cytoplasmic part;endoplasmic reticulum;endoplasmic reticulum membrane;endoplasmic reticulum part;integral to membrane;intracellular membrane-bounded organelle;intracellular organelle;intracellular organelle part;intracellular part;intrinsic to membrane;membrane;membrane part;membrane-bounded organelle;organelle;organelle membrane;organelle part	aging;anatomical structure development;cellular process;developmental process;establishment of localization;metabolic process;nitrogen compound metabolic process;protein targeting;protein transport;transmembrane transport;transport	cell part;endoplasmic reticulum;intracellular membrane-bounded organelle;intracellular organelle;membrane;organelle	Protein export;Protein processing in endoplasmic reticulum	DnaJ;Sec63	+	0	26.451	788310000	16	9	9	9	Q9UGP8	Q9UGP8	Translocation protein SEC63 homolog
EPS8L3	-0.390357	0.14461	-0.00867653	-0.646178	0.675145	0.353018	-0.386314	0.0407658	0.547798			cell part;cytoplasm;intracellular part		cell part;cytoplasm		PTB;SH3_1		0	12.032	457030000	8	4	4	4	Q8TE67;Q8TE67-2;Q8TE67-3	Q8TE67;Q8TE67-2;Q8TE67-3	Epidermal growth factor receptor kinase substrate 8-like protein 3
NDUFS2	-0.48062	-0.345191	0.142451	-0.509619	0.673873	-0.890944	0.0855718	0.306719	0.139949	cellular metabolic process;cellular process;electron transport chain;generation of precursor metabolites and energy;metabolic process;mitochondrial electron transport, NADH to ubiquinone;oxidation-reduction process;respiratory electron transport chain;response to chemical stimulus;response to oxidative stress;response to stimulus;response to stress;small molecule metabolic process	4 iron, 4 sulfur cluster binding;binding;catalytic activity;cation binding;coenzyme binding;cofactor binding;electron carrier activity;ion binding;iron-sulfur cluster binding;metal cluster binding;metal ion binding;NAD binding;NADH dehydrogenase (quinone) activity;NADH dehydrogenase (ubiquinone) activity;NADH dehydrogenase activity;nucleotide binding;oxidoreductase activity;oxidoreductase activit…	cell part;cytoplasmic part;intracellular membrane-bounded organelle;intracellular organelle;intracellular organelle part;intracellular part;macromolecular complex;membrane;membrane part;membrane-bounded organelle;mitochondrial inner membrane;mitochondrial membrane;mitochondrial membrane part;mitochondrial part;mitochondrial respiratory chain complex I;mitochondrion;NADH dehydrogenase complex;nucl…	cellular metabolic process;cellular process;generation of precursor metabolites and energy;metabolic process;response to chemical stimulus;response to oxidative stress;response to stimulus;response to stress;small molecule metabolic process	cell part;intracellular membrane-bounded organelle;intracellular organelle;macromolecular complex;membrane;mitochondrion;NADH dehydrogenase complex;nucleus;organelle;protein complex	Alzheimer's disease;Huntington's disease;Oxidative phosphorylation;Parkinson's disease	Complex1_49kDa	+	0	65.182	1891000000	50	9	9	9	O75306;O75306-2	O75306;O75306-2	NADH dehydrogenase [ubiquinone] iron-sulfur protein 2, mitochondrial
SNRPG;SNRPGP15	0.352716	-0.192263	-0.652336	0.458921	0.672472	-0.554747	-0.162767	-0.0284977	-0.120326	biosynthetic process;cellular biosynthetic process;cellular component assembly;cellular component assembly at cellular level;cellular component organization;cellular component organization at cellular level;cellular component organization or biogenesis;cellular component organization or biogenesis at cellular level;cellular macromolecular complex assembly;cellular macromolecular complex subunit o…	binding;nucleic acid binding;protein binding;RNA binding	catalytic step 2 spliceosome;cell part;cytoplasmic part;cytosol;intracellular organelle part;intracellular part;macromolecular complex;methylosome;methyltransferase complex;nuclear part;nucleoplasm;organelle part;protein complex;ribonucleoprotein complex;small nuclear ribonucleoprotein complex;SMN-Sm protein complex;spliceosomal complex;U1 snRNP;U12-type spliceosomal complex;U4 snRNP;U7 snRNP	biosynthetic process;cellular component assembly;cellular component organization;cellular macromolecular complex assembly;cellular metabolic process;cellular nitrogen compound metabolic process;cellular process;macromolecular complex assembly;macromolecule metabolic process;metabolic process;mRNA metabolic process;mRNA processing;nitrogen compound metabolic process;nucleobase-containing compound …	cell part;cytosol;macromolecular complex;nucleoplasm;protein complex;ribonucleoprotein complex;small nuclear ribonucleoprotein complex;spliceosomal complex	Spliceosome	LSM		0.000459	10.618	1433800000	8	3	3	3	P62308;A8MWD9;Q49AN9;F5H013;C9JVQ0	P62308;A8MWD9;Q49AN9;F5H013;C9JVQ0	Small nuclear ribonucleoprotein G;Putative small nuclear ribonucleoprotein G-like protein 15
SEC24D	0.12875	0.776138	-0.583103	-0.337927	0.672336	0.0593243	-0.382415	0.15133	0.136076	antigen processing and presentation;antigen processing and presentation of exogenous antigen;antigen processing and presentation of exogenous peptide antigen;antigen processing and presentation of exogenous peptide antigen via MHC class II;antigen processing and presentation of peptide antigen;antigen processing and presentation of peptide antigen via MHC class I;antigen processing and presentati…	binding;cation binding;ion binding;metal ion binding;transition metal ion binding;zinc ion binding	cell part;coated vesicle membrane;COPII vesicle coat;cytoplasmic part;cytoplasmic vesicle membrane;cytoplasmic vesicle part;cytosol;endoplasmic reticulum membrane;endoplasmic reticulum part;ER to Golgi transport vesicle membrane;Golgi apparatus part;Golgi membrane;intracellular organelle part;intracellular part;macromolecular complex;membrane;membrane coat;membrane part;organelle membrane;organel…	carbohydrate metabolic process;cellular component organization;cellular metabolic process;cellular process;establishment of localization;Golgi vesicle transport;immune system process;macromolecule metabolic process;macromolecule modification;membrane organization;metabolic process;organelle organization;peptidyl-amino acid modification;primary metabolic process;protein glycosylation;protein metab…	cell part;cytosol;macromolecular complex;membrane;protein complex	Protein processing in endoplasmic reticulum	Gelsolin;Sec23_BS;Sec23_helical;Sec23_trunk;zf-Sec23_Sec24	+	0	68.945	569270000	21	7	6	6	O94855;O94855-2;E9PDM8;E9PC44	O94855;O94855-2;E9PDM8	Protein transport protein Sec24D
CADM4	-0.213674	0.289592	-0.00725889	0.0345578	0.669135	0.749505	0.259539	0.295017	0.458745	biological adhesion;cell adhesion;cellular process		cell part;extracellular membrane-bounded organelle;extracellular organelle;extracellular region part;extracellular vesicular exosome;integral to membrane;intrinsic to membrane;membrane part;membrane-bounded organelle;membrane-bounded vesicle;organelle;vesicle	biological adhesion;cell adhesion;cellular process	cell part;extracellular organelle;organelle;vesicle		C2-set_2;V-set		0.0004	6.9729	425500000	4	3	3	3	Q8NFZ8	Q8NFZ8	Cell adhesion molecule 4
EEFSEC	0.266909	0.00957537	-0.240106	-0.236764	0.662694	-0.131169	-0.357826	-0.0268898	0.319709	biological regulation;biosynthetic process;cellular biosynthetic process;cellular macromolecule biosynthetic process;cellular macromolecule metabolic process;cellular metabolic process;cellular process;macromolecule biosynthetic process;macromolecule metabolic process;metabolic process;posttranscriptional regulation of gene expression;regulation of biological process;regulation of biosynthetic pr…	binding;catalytic activity;GTP binding;GTPase activity;guanyl nucleotide binding;guanyl ribonucleotide binding;hydrolase activity;hydrolase activity, acting on acid anhydrides;hydrolase activity, acting on acid anhydrides, in phosphorus-containing anhydrides;mRNA binding;nucleic acid binding;nucleoside-triphosphatase activity;nucleotide binding;purine nucleotide binding;purine ribonucleoside trip…	cell part;cytoplasmic part;intracellular membrane-bounded organelle;intracellular organelle;intracellular part;macromolecular complex;membrane-bounded organelle;mitochondrion;nucleus;organelle;ribonucleoprotein complex	biological regulation;biosynthetic process;cellular metabolic process;cellular process;macromolecule metabolic process;metabolic process;regulation of translation;translational elongation	cell part;intracellular membrane-bounded organelle;intracellular organelle;macromolecular complex;mitochondrion;nucleus;organelle;ribonucleoprotein complex		GTP_EFTU;GTP_EFTU_D2	+	0	11.288	385620000	10	4	4	4	P57772;C9J8T0	P57772;C9J8T0	Selenocysteine-specific elongation factor
CEP131	0.0467381	0.367842	0.323253	0.0294919	0.662279	-0.400314	-0.734472	-0.140737	-0.1941	biological regulation;cell cycle;cell cycle process;cell differentiation;cellular component movement;cellular developmental process;cellular process;cytoskeleton-dependent intracellular transport;developmental process;establishment of localization;establishment of localization in cell;G2/M transition of mitotic cell cycle;gamete generation;intracellular transport;intraflagellar transport;intrafla…	binding;identical protein binding;protein binding;protein dimerization activity;protein homodimerization activity	acrosomal vesicle;BBSome;cell part;cell projection;centriolar satellite;centriole;centrosome;cytoplasmic membrane-bounded vesicle;cytoplasmic part;cytoplasmic vesicle;cytoskeletal part;cytosol;intracellular membrane-bounded organelle;intracellular non-membrane-bounded organelle;intracellular organelle;intracellular organelle part;intracellular part;macromolecular complex;membrane-bounded organell…	biological regulation;cell cycle;cell differentiation;cellular component movement;cellular process;cytoskeleton-dependent intracellular transport;developmental process;establishment of localization;mitotic cell cycle;multicellular organismal development;multicellular organismal process;regulation of cell cycle;regulation of organelle organization;regulation of transport;transport	cell part;cell projection;centrosome;cytoplasmic membrane-bounded vesicle;cytosol;intracellular membrane-bounded organelle;intracellular non-membrane-bounded organelle;intracellular organelle;macromolecular complex;microtubule organizing center;organelle;protein complex;vesicle			+	0	21.416	854160000	9	7	7	7	Q9UPN4;Q9UPN4-2;I3L2J8;Q9UPN4-3;I3L316;I3L4M5;I3L2X7	Q9UPN4;Q9UPN4-2;I3L2J8;Q9UPN4-3	Centrosomal protein of 131 kDa
RPN1	0.0246181	1.47278	-0.741976	-1.03109	0.660202	0.685559	-0.0901284	0.158031	0.5075	biosynthetic process;carbohydrate metabolic process;cellular biosynthetic process;cellular carbohydrate metabolic process;cellular macromolecule biosynthetic process;cellular macromolecule metabolic process;cellular metabolic process;cellular process;cellular protein metabolic process;cotranslational protein targeting to membrane;establishment of localization;establishment of localization in cell…	binding;catalytic activity;dolichyl-diphosphooligosaccharide-protein glycotransferase activity;oligosaccharyl transferase activity;protein binding;transferase activity;transferase activity, transferring glycosyl groups;transferase activity, transferring hexosyl groups	cell part;cytoplasmic membrane-bounded vesicle;cytoplasmic part;cytoplasmic vesicle;endoplasmic reticulum;endoplasmic reticulum membrane;endoplasmic reticulum part;integral to membrane;intracellular membrane-bounded organelle;intracellular organelle;intracellular organelle part;intracellular part;intrinsic to membrane;macromolecular complex;melanosome;membrane;membrane part;membrane-bounded organ…	biosynthetic process;carbohydrate metabolic process;cellular metabolic process;cellular process;establishment of localization;macromolecule metabolic process;macromolecule modification;metabolic process;peptidyl-amino acid modification;primary metabolic process;protein glycosylation;protein metabolic process;protein modification process;protein targeting;protein transport;translation;transport	cell part;cytoplasmic membrane-bounded vesicle;endoplasmic reticulum;intracellular membrane-bounded organelle;intracellular organelle;macromolecular complex;membrane;organelle;protein complex;vesicle	N-Glycan biosynthesis;Protein processing in endoplasmic reticulum;Various types of N-glycan biosynthesis	Ribophorin_I	+	0	323.31	15876000000	419	43	43	43	P04843;B7Z4L4;F8WF32	P04843;B7Z4L4	Dolichyl-diphosphooligosaccharide--protein glycosyltransferase subunit 1
ANXA4	2.27955	0.715853	0.0653768	0.800573	0.658969	0.842892	-0.327962	0.142106	0.692509	biological regulation;cell differentiation;cellular developmental process;cellular process;cellular response to stimulus;developmental process;epithelial cell differentiation;negative regulation of apoptosis;negative regulation of biological process;negative regulation of catalytic activity;negative regulation of cell death;negative regulation of cellular process;negative regulation of coagulatio…	binding;calcium ion binding;calcium-dependent phospholipid binding;calcium-dependent protein binding;cation binding;enzyme inhibitor activity;enzyme regulator activity;identical protein binding;ion binding;lipase inhibitor activity;lipid binding;metal ion binding;NF-kappaB binding;phospholipase inhibitor activity;phospholipid binding;protein binding;transcription factor binding	cell part;cell surface;cytoplasm;cytoplasmic part;extracellular membrane-bounded organelle;extracellular organelle;extracellular region part;extracellular vesicular exosome;intracellular membrane-bounded organelle;intracellular organelle;intracellular organelle part;intracellular part;membrane;membrane-bounded organelle;membrane-bounded vesicle;nuclear membrane;nuclear part;nucleus;organelle;orga…	biological regulation;cell differentiation;cellular process;developmental process;regulation of transport;response to stimulus;signal transduction	cell part;cell surface;cytoplasm;extracellular organelle;intracellular membrane-bounded organelle;intracellular organelle;membrane;nucleus;organelle;plasma membrane;vesicle		Annexin	+	0	323.31	16388000000	336	26	26	26	P09525;Q6P452;P09525-2	P09525;Q6P452;P09525-2	Annexin A4;Annexin
CD38	-0.155313	1.23152	0.223878	-0.213111	0.656449	0.661381	0.20318	0.0649362	0.747584	activation of immune response;antigen receptor-mediated signaling pathway;B cell receptor signaling pathway;biological regulation;calcium ion homeostasis;cation homeostasis;cell surface receptor linked signaling pathway;cellular calcium ion homeostasis;cellular cation homeostasis;cellular chemical homeostasis;cellular divalent inorganic cation homeostasis;cellular homeostasis;cellular ion homeost…	catalytic activity;hydrolase activity;hydrolase activity, acting on glycosyl bonds;hydrolase activity, hydrolyzing N-glycosyl compounds;lyase activity;NAD(P)+ nucleosidase activity;NAD+ nucleosidase activity;phosphorus-oxygen lyase activity;transferase activity	cell part;cell surface;integral to membrane;intracellular membrane-bounded organelle;intracellular organelle;intracellular part;intrinsic to membrane;membrane;membrane part;membrane-bounded organelle;nucleus;organelle;plasma membrane	biological regulation;cellular homeostasis;cellular ion homeostasis;cellular process;homeostatic process;immune system process;multi-organism process;regulation of transport;response to chemical stimulus;response to drug;response to endogenous stimulus;response to external stimulus;response to extracellular stimulus;response to oxidative stress;response to stimulus;response to stress;signal trans…	cell part;cell surface;intracellular membrane-bounded organelle;intracellular organelle;membrane;nucleus;organelle;plasma membrane	Calcium signaling pathway;Nicotinate and nicotinamide metabolism;Pancreatic secretion;Salivary secretion	Rib_hydrolayse	+	0	30.56	744100000	34	7	7	7	P28907;H0Y950;P28907-2	P28907	ADP-ribosyl cyclase/cyclic ADP-ribose hydrolase 1
AGMAT	0.520834	0.752756	0.523162	-0.158147	0.656384	0.61122	-0.308012	0.191709	-0.281544	agmatine biosynthetic process;amine biosynthetic process;amine metabolic process;biosynthetic process;cellular amine metabolic process;cellular biogenic amine biosynthetic process;cellular biogenic amine metabolic process;cellular biosynthetic process;cellular metabolic process;cellular nitrogen compound biosynthetic process;cellular nitrogen compound metabolic process;cellular process;metabolic …	agmatinase activity;binding;catalytic activity;cation binding;hydrolase activity;hydrolase activity, acting on carbon-nitrogen (but not peptide) bonds;hydrolase activity, acting on carbon-nitrogen (but not peptide) bonds, in linear amidines;ion binding;metal ion binding	cell part;cytoplasmic part;extracellular membrane-bounded organelle;extracellular organelle;extracellular region part;extracellular vesicular exosome;intracellular membrane-bounded organelle;intracellular organelle;intracellular part;membrane-bounded organelle;membrane-bounded vesicle;mitochondrion;organelle;vesicle	amine metabolic process;biosynthetic process;cellular metabolic process;cellular nitrogen compound metabolic process;cellular process;metabolic process;nitrogen compound metabolic process;small molecule metabolic process	cell part;extracellular organelle;intracellular membrane-bounded organelle;intracellular organelle;mitochondrion;organelle;vesicle	Arginine and proline metabolism	Arginase	+	0	183.47	7482700000	143	19	19	19	Q9BSE5	Q9BSE5	Agmatinase, mitochondrial
PPP2R1A	0.208334	0.141906	-0.131874	-0.108073	0.655663	0.126276	0.193634	-0.204185	0.526979	apoptosis;biological regulation;catabolic process;cell cycle;cell cycle process;cell death;cell surface receptor linked signaling pathway;cellular catabolic process;cellular component assembly;cellular component organization;cellular component organization or biogenesis;cellular lipid metabolic process;cellular macromolecule catabolic process;cellular macromolecule metabolic process;cellular memb…	antigen binding;binding;catalytic activity;enzyme regulator activity;hydrolase activity;hydrolase activity, acting on ester bonds;phosphatase activity;phosphatase regulator activity;phosphoprotein phosphatase activity;phosphoric ester hydrolase activity;protein binding;protein dimerization activity;protein heterodimerization activity;protein phosphatase regulator activity;protein phosphatase type…	cell part;chromosomal part;chromosome, centromeric region;cytoplasmic part;cytoskeleton;cytosol;intracellular membrane-bounded organelle;intracellular non-membrane-bounded organelle;intracellular organelle;intracellular organelle part;intracellular part;macromolecular complex;membrane;membrane-bounded organelle;microtubule cytoskeleton;mitochondrion;non-membrane-bounded organelle;nucleus;organell…	biological regulation;catabolic process;cell cycle;cell death;cellular component assembly;cellular component organization;cellular lipid metabolic process;cellular membrane organization;cellular metabolic process;cellular nitrogen compound metabolic process;cellular process;chromosome segregation;death;lipid metabolic process;macromolecular complex assembly;macromolecule metabolic process;macromo…	cell part;cytoskeleton;cytosol;intracellular membrane-bounded organelle;intracellular non-membrane-bounded organelle;intracellular organelle;macromolecular complex;membrane;mitochondrion;nucleus;organelle;protein complex;protein serine/threonine phosphatase complex	Cell cycle - yeast;Chagas disease (American trypanosomiasis);Hepatitis C;Long-term depression;Meiosis - yeast;mRNA surveillance pathway;Oocyte meiosis;TGF-beta signaling pathway;Tight junction;Wnt signaling pathway	HEAT	+	0	88.263	2267000000	60	10	10	9	P30153;B3KQV6;C9J9C1;E9PH38;E9PPI5;E9PNM7;E9PHZ6	P30153;B3KQV6;C9J9C1	Serine/threonine-protein phosphatase 2A 65 kDa regulatory subunit A alpha isoform
HM13	0.261375	1.16955	0.876901	-0.574852	0.655498	0.0257483	-0.379249	0.180405	-0.324293	macromolecule metabolic process;membrane protein proteolysis;metabolic process;primary metabolic process;protein metabolic process;proteolysis	aspartic endopeptidase activity, intramembrane cleaving;aspartic-type endopeptidase activity;aspartic-type peptidase activity;binding;catalytic activity;endopeptidase activity;hydrolase activity;identical protein binding;peptidase activity;peptidase activity, acting on L-amino acid peptides;protein binding;protein dimerization activity;protein homodimerization activity	cell part;cell surface;cytoplasmic part;endoplasmic reticulum;endoplasmic reticulum part;integral to cytosolic side of endoplasmic reticulum membrane;integral to endoplasmic reticulum membrane;integral to lumenal side of endoplasmic reticulum membrane;integral to membrane;integral to organelle membrane;intracellular membrane-bounded organelle;intracellular organelle;intracellular organelle part;i…	macromolecule metabolic process;metabolic process;primary metabolic process;protein metabolic process;proteolysis	cell part;cell surface;endoplasmic reticulum;intracellular membrane-bounded organelle;intracellular organelle;membrane;organelle;plasma membrane		Peptidase_A22B	+	0.000396	6.8162	484680000	14	3	3	3	Q8TCT9;Q8TCT9-2;A0A075B6F6;Q8TCT9-5;Q8TCT9-4	Q8TCT9;Q8TCT9-2;A0A075B6F6;Q8TCT9-5;Q8TCT9-4	Minor histocompatibility antigen H13
TMX1	0.680432	1.43454	0.428025	0.249067	0.653255	0.288651	0.00246334	-0.255859	-0.157137	biological regulation;cell redox homeostasis;cellular homeostasis;cellular macromolecule metabolic process;cellular metabolic process;cellular process;cellular protein metabolic process;cellular response to stimulus;cellular response to stress;homeostatic process;macromolecule metabolic process;metabolic process;primary metabolic process;protein folding;protein metabolic process;regulation of bio…	catalytic activity;disulfide oxidoreductase activity;intramolecular oxidoreductase activity;intramolecular oxidoreductase activity, interconverting keto- and enol-groups;intramolecular oxidoreductase activity, transposing S-S bonds;isomerase activity;oxidoreductase activity;oxidoreductase activity, acting on a sulfur group of donors;protein disulfide isomerase activity	cell part;cytoplasmic part;endoplasmic reticulum;endoplasmic reticulum membrane;endoplasmic reticulum part;integral to membrane;intracellular membrane-bounded organelle;intracellular non-membrane-bounded organelle;intracellular organelle;intracellular organelle part;intracellular part;intrinsic to membrane;membrane;membrane part;membrane-bounded organelle;non-membrane-bounded organelle;nuclear pa…	biological regulation;cellular homeostasis;cellular metabolic process;cellular process;homeostatic process;macromolecule metabolic process;metabolic process;primary metabolic process;protein folding;protein metabolic process;response to stimulus;response to stress	cell part;endoplasmic reticulum;intracellular membrane-bounded organelle;intracellular non-membrane-bounded organelle;intracellular organelle;membrane;nucleolus;organelle		Thioredoxin	+	0	17.681	603910000	24	5	5	5	Q9H3N1;G3V448	Q9H3N1	Thioredoxin-related transmembrane protein 1
TRIM28	0.363325	0.629228	0.0822592	-0.254363	0.651278	-0.0673752	-0.262222	0.0869956	0.959501	anatomical structure morphogenesis;biological regulation;biosynthetic process;cell morphogenesis;cell morphogenesis involved in differentiation;cellular biosynthetic process;cellular component assembly;cellular component morphogenesis;cellular component organization;cellular component organization or biogenesis;cellular developmental process;cellular macromolecule metabolic process;cellular metab…	acid-amino acid ligase activity;binding;catalytic activity;cation binding;chromo shadow domain binding;DNA binding;enzyme binding;ion binding;kinase activity;Krueppel-associated box domain binding;ligase activity;ligase activity, forming carbon-nitrogen bonds;metal ion binding;nucleic acid binding;nucleic acid binding transcription factor activity;phosphotransferase activity, alcohol group as acc…	cell part;chromatin;chromosomal part;euchromatin;heterochromatin;intracellular;intracellular membrane-bounded organelle;intracellular organelle;intracellular organelle part;intracellular part;membrane-bounded organelle;nuclear chromatin;nuclear chromosome part;nuclear euchromatin;nuclear heterochromatin;nuclear part;nucleoplasm;nucleus;organelle;organelle part	anatomical structure morphogenesis;biological regulation;biosynthetic process;cell morphogenesis;cellular component assembly;cellular component morphogenesis;cellular component organization;cellular metabolic process;cellular nitrogen compound metabolic process;cellular process;developmental process;DNA metabolic process;DNA repair;immune system process;macromolecular complex assembly;macromolecu…	cell part;intracellular;intracellular membrane-bounded organelle;intracellular organelle;nucleoplasm;nucleus;organelle		PHD;zf-B_box;zf-RING_5	+	0	323.31	13134000000	422	40	40	40	Q13263;Q13263-2;M0R0K9;M0R3C0;M0R2I3	Q13263;Q13263-2	Transcription intermediary factor 1-beta
CYB5R1	-0.127889	-0.0475512	-0.176656	-0.0113754	0.650745	-0.137915	-0.140782	0.10583	-0.471707	alcohol metabolic process;biosynthetic process;lipid biosynthetic process;lipid metabolic process;metabolic process;primary metabolic process;small molecule metabolic process;steroid biosynthetic process;steroid metabolic process;sterol biosynthetic process;sterol metabolic process	catalytic activity;cytochrome-b5 reductase activity;oxidoreductase activity;oxidoreductase activity, acting on NADH or NADPH;oxidoreductase activity, acting on NADH or NADPH, heme protein as acceptor	cell part;cytoplasmic part;extracellular membrane-bounded organelle;extracellular organelle;extracellular region part;extracellular vesicular exosome;integral to membrane;intracellular membrane-bounded organelle;intracellular organelle;intracellular part;intrinsic to membrane;membrane;membrane part;membrane-bounded organelle;membrane-bounded vesicle;mitochondrion;organelle;vesicle	alcohol metabolic process;biosynthetic process;lipid metabolic process;metabolic process;primary metabolic process;small molecule metabolic process	cell part;extracellular organelle;intracellular membrane-bounded organelle;intracellular organelle;membrane;mitochondrion;organelle;vesicle	Amino sugar and nucleotide sugar metabolism	FAD_binding_6;NAD_binding_1	+	0	13.869	231670000	8	7	7	7	Q9UHQ9;H7C0R7	Q9UHQ9;H7C0R7	NADH-cytochrome b5 reductase 1
FGG	0.206527	-0.0982394	-0.00980186	-0.525423	0.648092	-0.465393	0.389767	0.0660033	-0.126188	biological adhesion;biological regulation;blood coagulation;cell activation;cell adhesion;cell-cell adhesion;cell-matrix adhesion;cell-substrate adhesion;cellular component assembly;cellular component assembly at cellular level;cellular component organization;cellular component organization at cellular level;cellular component organization or biogenesis;cellular component organization or biogenes…	binding;cation binding;cell adhesion molecule binding;ion binding;metal ion binding;protein binding;receptor binding;structural molecule activity	blood microparticle;cell cortex;cell part;cell surface;cytoplasmic membrane-bounded vesicle;cytoplasmic membrane-bounded vesicle lumen;cytoplasmic part;cytoplasmic vesicle;cytoplasmic vesicle part;external side of plasma membrane;extracellular membrane-bounded organelle;extracellular organelle;extracellular region;extracellular region part;extracellular space;extracellular vesicular exosome;fibri…	biological adhesion;biological regulation;cell activation;cell adhesion;cellular component assembly;cellular component organization;cellular macromolecular complex assembly;cellular process;coagulation;establishment of localization;exocytosis;extracellular matrix organization;extracellular structure organization;macromolecular complex assembly;multicellular organismal process;protein complex asse…	cell cortex;cell part;cell surface;cytoplasmic membrane-bounded vesicle;extracellular organelle;extracellular region;extracellular space;intracellular membrane-bounded organelle;intracellular organelle;macromolecular complex;membrane;organelle;plasma membrane;protein complex;vesicle	Complement and coagulation cascades;Staphylococcus aureus infection	Fib_alpha;Fibrinogen_C	+	0	205.57	3529800000	83	18	18	18	P02679;C9JEU5;C9JC84;P02679-2;C9JPQ9;C9JU00	P02679;C9JEU5;C9JC84;P02679-2	Fibrinogen gamma chain
PSMA5	-0.274556	0.677673	0.120512	-0.988397	0.647455	-0.259866	0.00489235	-0.559158	-0.832421	anaphase-promoting complex-dependent proteasomal ubiquitin-dependent protein catabolic process;antigen processing and presentation;antigen processing and presentation of exogenous antigen;antigen processing and presentation of exogenous peptide antigen;antigen processing and presentation of exogenous peptide antigen via MHC class I;antigen processing and presentation of exogenous peptide antigen …	binding;catalytic activity;endopeptidase activity;hydrolase activity;peptidase activity;peptidase activity, acting on L-amino acid peptides;protein binding;threonine-type endopeptidase activity;threonine-type peptidase activity	cell part;cytoplasm;cytoplasmic part;cytosol;extracellular membrane-bounded organelle;extracellular organelle;extracellular region part;extracellular vesicular exosome;intracellular membrane-bounded organelle;intracellular organelle;intracellular organelle part;intracellular part;macromolecular complex;membrane-bounded organelle;membrane-bounded vesicle;nuclear part;nucleoplasm;nucleus;organelle;…	biological regulation;catabolic process;cell cycle;cell death;cellular metabolic process;cellular nitrogen compound metabolic process;cellular process;death;immune system process;macromolecule metabolic process;macromolecule modification;metabolic process;mitotic cell cycle;mRNA metabolic process;nitrogen compound metabolic process;nucleobase-containing compound metabolic process;primary metaboli…	cell part;cytoplasm;cytosol;extracellular organelle;intracellular membrane-bounded organelle;intracellular organelle;macromolecular complex;nucleoplasm;nucleus;organelle;proteasome complex;protein complex;vesicle	Proteasome	Proteasome;Proteasome_A_N	+	0	111.6	2784900000	73	10	10	10	P28066;P28066-2	P28066;P28066-2	Proteasome subunit alpha type-5
AGK	-0.336266	0.311388	0.438389	-0.381577	0.641836	-0.191158	0.147351	-0.609349	-0.487908	activation of protein kinase activity;activation of protein kinase C activity by G-protein coupled receptor protein signaling pathway;biological regulation;biosynthetic process;cell surface receptor linked signaling pathway;cellular biosynthetic process;cellular lipid metabolic process;cellular metabolic process;cellular process;cellular response to stimulus;ceramide biosynthetic process;ceramide…	acylglycerol kinase activity;adenyl nucleotide binding;adenyl ribonucleotide binding;ATP binding;binding;catalytic activity;ceramide kinase activity;diacylglycerol kinase activity;kinase activity;lipid kinase activity;NAD+ kinase activity;nucleotide binding;phosphotransferase activity, alcohol group as acceptor;purine nucleotide binding;purine ribonucleoside triphosphate binding;purine ribonucleo…	cell part;cytoplasmic part;intracellular membrane-bounded organelle;intracellular organelle;intracellular organelle part;intracellular part;membrane;membrane-bounded organelle;mitochondrial membrane;mitochondrial part;mitochondrion;organelle;organelle membrane;organelle part	biological regulation;biosynthetic process;cellular lipid metabolic process;cellular metabolic process;cellular process;lipid metabolic process;metabolic process;primary metabolic process;regulation of protein modification process;response to stimulus;signal transduction	cell part;intracellular membrane-bounded organelle;intracellular organelle;membrane;mitochondrion;organelle	Glycerolipid metabolism	DAGK_cat	+	0	118.56	2408500000	58	17	17	17	Q53H12;E9PC15;E9PG39;Q53H12-2	Q53H12;E9PC15;E9PG39	Acylglycerol kinase, mitochondrial
IGKV4-1	-0.352413	-0.0398731	0.0346575	0.117511	0.641779	-0.0614824	-0.0649948	-0.0713124	0.72843	activation of immune response;biological regulation;complement activation;complement activation, classical pathway;defense response;humoral immune response;immune effector process;immune response;immune system process;innate immune response;macromolecule metabolic process;metabolic process;positive regulation of biological process;positive regulation of immune response;positive regulation of immu…	antigen binding;binding	blood microparticle;cell part;extracellular membrane-bounded organelle;extracellular organelle;extracellular region;extracellular region part;extracellular vesicular exosome;membrane;membrane-bounded organelle;membrane-bounded vesicle;organelle;plasma membrane;vesicle	biological regulation;immune system process;macromolecule metabolic process;metabolic process;primary metabolic process;protein metabolic process;response to stimulus;response to stress	cell part;extracellular organelle;extracellular region;membrane;organelle;plasma membrane;vesicle		V-set	+	0	14.901	912830000	30	4	4	4	P01625;P06312;P06313;P06314;P83593	P01625;P06312;P06313;P06314	Ig kappa chain V-IV region Len;Ig kappa chain V-IV region;Ig kappa chain V-IV region JI;Ig kappa chain V-IV region B17
EFHD1	-0.788452	0.533757	-0.262966	-2.32615	0.640882	-0.274026	0.100805	-1.14132	-0.220121	cell projection organization;cellular component organization;cellular component organization at cellular level;cellular component organization or biogenesis;cellular component organization or biogenesis at cellular level;cellular process;neuron projection development	binding;calcium ion binding;cation binding;ion binding;metal ion binding	cell part;cytoplasmic part;extracellular membrane-bounded organelle;extracellular organelle;extracellular region part;extracellular vesicular exosome;intracellular organelle part;intracellular part;membrane;membrane part;membrane raft;membrane-bounded organelle;membrane-bounded vesicle;mitochondrial inner membrane;mitochondrial membrane;mitochondrial part;organelle;organelle inner membrane;organe…	cellular component organization;cellular process	cell part;extracellular organelle;membrane;organelle;vesicle		EF-hand_7	+	0	26.432	3039800000	17	8	8	8	Q9BUP0;H7C0I0;Q9BUP0-2;Q96C19;C9JTV4;Q8WYH2;H0Y4Y4	Q9BUP0	EF-hand domain-containing protein D1
HMGCS1	0.564064	1.10273	-0.356272	-0.182979	0.636958	0.685349	-0.764299	-0.0918388	0.0882168	alcohol metabolic process;anatomical structure development;biosynthetic process;brain development;cellular biosynthetic process;cellular lipid metabolic process;cellular metabolic process;cellular process;cellular response to chemical stimulus;cellular response to cholesterol;cellular response to endogenous stimulus;cellular response to follicle-stimulating hormone stimulus;cellular response to g…	binding;catalytic activity;drug binding;hydroxymethylglutaryl-CoA synthase activity;isomerase activity;organic acid binding;transferase activity;transferase activity, transferring acyl groups;transferase activity, transferring acyl groups, acyl groups converted into alkyl on transfer	cell part;cytoplasm;cytoplasmic part;cytosol;intracellular membrane-bounded organelle;intracellular organelle;intracellular part;membrane;membrane-bounded organelle;nucleus;organelle;plasma membrane	alcohol metabolic process;anatomical structure development;biosynthetic process;cellular lipid metabolic process;cellular metabolic process;cellular process;developmental process;lipid metabolic process;metabolic process;primary metabolic process;response to abiotic stimulus;response to chemical stimulus;response to drug;response to endogenous stimulus;response to external stimulus;response to ex…	cell part;cytoplasm;cytosol;intracellular membrane-bounded organelle;intracellular organelle;membrane;nucleus;organelle;plasma membrane	Butanoate metabolism;Synthesis and degradation of ketone bodies;Terpenoid backbone biosynthesis;Valine, leucine and isoleucine degradation	HMG_CoA_synt_C;HMG_CoA_synt_N	+	0	228.3	8729100000	255	19	17	17	Q01581;D6RIW1	Q01581	Hydroxymethylglutaryl-CoA synthase, cytoplasmic
2-Mar	0.515993	0.369183	0.141566	0.072052	0.636302	0.34341	0.191449	0.0980616	-0.156874	detoxification of nitrogen compound;metabolic process;nitrate metabolic process;nitrogen compound metabolic process;oxidation-reduction process;response to chemical stimulus;response to nitrosative stress;response to stimulus;response to stress;response to toxin	binding;catalytic activity;cation binding;coenzyme binding;cofactor binding;ion binding;metal ion binding;molybdenum ion binding;molybdopterin cofactor binding;nitrate reductase activity;oxidoreductase activity;oxidoreductase activity, acting on other nitrogenous compounds as donors;pyridoxal phosphate binding;transition metal ion binding;vitamin B6 binding;vitamin binding	cell part;cytoplasmic part;extracellular membrane-bounded organelle;extracellular organelle;extracellular region part;extracellular vesicular exosome;intracellular membrane-bounded organelle;intracellular organelle;intracellular organelle part;intracellular part;membrane;membrane-bounded organelle;membrane-bounded vesicle;microbody;mitochondrial inner membrane;mitochondrial membrane;mitochondrial…	metabolic process;nitrogen compound metabolic process;response to chemical stimulus;response to stimulus;response to stress	cell part;extracellular organelle;intracellular membrane-bounded organelle;intracellular organelle;membrane;microbody;mitochondrion;organelle;peroxisome;vesicle		MOSC;MOSC_N	+	0	57.182	1598800000	39	10	10	9	Q969Z3;Q969Z3-2;F6V6Z1;X1WI34	Q969Z3	Mitochondrial amidoxime reducing component 2
NAP1L1	0.615417	0.397012	0.172091	-0.159757	0.635652	0.00519657	-0.373722	-0.411991	0.0329208	biological regulation;biosynthetic process;cellular biosynthetic process;cellular component assembly;cellular component assembly at cellular level;cellular component organization;cellular component organization at cellular level;cellular component organization or biogenesis;cellular component organization or biogenesis at cellular level;cellular macromolecular complex assembly;cellular macromolec…	binding;protein binding	cell part;cytoplasmic membrane-bounded vesicle;cytoplasmic part;cytoplasmic vesicle;intracellular membrane-bounded organelle;intracellular organelle;intracellular part;melanosome;membrane;membrane-bounded organelle;membrane-bounded vesicle;nucleus;organelle;pigment granule;vesicle	biological regulation;biosynthetic process;cellular component assembly;cellular component organization;cellular macromolecular complex assembly;cellular metabolic process;cellular nitrogen compound metabolic process;cellular process;chromatin organization;chromosome organization;DNA metabolic process;DNA replication;macromolecular complex assembly;macromolecule metabolic process;metabolic process…	cell part;cytoplasmic membrane-bounded vesicle;intracellular membrane-bounded organelle;intracellular organelle;membrane;nucleus;organelle;vesicle		NAP	+	0	275.89	16926000000	273	11	11	9	P55209;F8VY35;F5H4R6;H0YIV4;P55209-2;F8W020;F8W118;F8VV59;F8W0J6;H0YH88;H0YHC3;F8W543;B7Z9C2;F8VRJ2;F8VXI6;F8VUX1;F8VVB5;B3KV44	P55209;F8VY35;F5H4R6;H0YIV4;P55209-2;F8W020;F8W118;F8VV59;F8W0J6;H0YH88;H0YHC3;F8W543;B7Z9C2;F8VRJ2;F8VXI6;F8VUX1;F8VVB5;B3KV44	Nucleosome assembly protein 1-like 1
AP2M1	0.488139	0.647253	0.300342	-0.202421	0.63552	-0.0925636	-0.141936	-0.236752	0.481394	antigen processing and presentation;antigen processing and presentation of exogenous antigen;antigen processing and presentation of exogenous peptide antigen;antigen processing and presentation of exogenous peptide antigen via MHC class II;antigen processing and presentation of peptide antigen;antigen processing and presentation of peptide antigen via MHC class II;antigen processing and presentat…	binding;lipid binding;protein binding;transporter activity	AP-type membrane coat adaptor complex;cell part;clathrin adaptor complex;clathrin coated vesicle membrane;clathrin-coated endocytic vesicle membrane;coated pit;coated vesicle membrane;cytoplasmic part;cytoplasmic vesicle membrane;cytoplasmic vesicle part;cytosol;endocytic vesicle membrane;extracellular membrane-bounded organelle;extracellular organelle;extracellular region part;extracellular vesi…	biological regulation;cell communication;cell-cell signaling;cellular component organization;cellular membrane organization;cellular process;endocytosis;establishment of localization;immune system process;locomotion;membrane invagination;membrane organization;protein transport;response to chemical stimulus;response to external stimulus;response to stimulus;signal transduction;signaling;transport;…	AP-type membrane coat adaptor complex;cell part;cytosol;extracellular organelle;intracellular membrane-bounded organelle;intracellular organelle;macromolecular complex;membrane;mitochondrion;organelle;plasma membrane;protein complex;vesicle	Endocrine and other factor-regulated calcium reabsorption;Endocytosis;Huntington's disease	Adap_comp_sub;Clat_adaptor_s	+	0	318.08	34008000000	421	29	29	29	Q96CW1;Q96CW1-2;E9PFW3;C9JJ47;C9JGT8;C9JJD3;C9JTK4;C9JPV8;H7C4C3	Q96CW1;Q96CW1-2;E9PFW3;C9JJ47	AP-2 complex subunit mu
RPL10;RPL10L	0.859437	0.39242	-0.594124	-0.408975	0.634553	-0.364886	0.168358	-0.0205808	0.826038	biosynthetic process;catabolic process;cellular biosynthetic process;cellular catabolic process;cellular component disassembly;cellular component disassembly at cellular level;cellular component organization;cellular component organization at cellular level;cellular component organization or biogenesis;cellular component organization or biogenesis at cellular level;cellular macromolecular complex…	binding;protein binding;structural constituent of ribosome;structural molecule activity	cell part;cytoplasmic part;cytosol;cytosolic large ribosomal subunit;endoplasmic reticulum;intracellular membrane-bounded organelle;intracellular non-membrane-bounded organelle;intracellular organelle;intracellular organelle part;intracellular part;large ribosomal subunit;macromolecular complex;membrane;membrane-bounded organelle;non-membrane-bounded organelle;nucleus;organelle;organelle part;rib…	biosynthetic process;catabolic process;cellular component disassembly;cellular component organization;cellular metabolic process;cellular nitrogen compound metabolic process;cellular process;establishment of localization;macromolecule metabolic process;metabolic process;mRNA metabolic process;multicellular organismal process;nitrogen compound metabolic process;nucleobase-containing compound metab…	cell part;cytosol;endoplasmic reticulum;intracellular membrane-bounded organelle;intracellular non-membrane-bounded organelle;intracellular organelle;macromolecular complex;membrane;nucleus;organelle;ribonucleoprotein complex;ribosome	Ribosome	Ribosomal_L16	+	0	96.597	9798300000	183	15	15	15	P27635;X1WI28;F8W7C6;Q96L21;H7C123;H7C2C5;B8A6G2;A6QRI9;H7C2U2	P27635;X1WI28;F8W7C6;Q96L21	60S ribosomal protein L10;60S ribosomal protein L10-like
MRPL45	-0.284876	-0.497102	0.308215	-0.101168	0.631073	0.036334	0.18234	0.141953	-0.0842052			cell part;cytoplasmic part;intracellular membrane-bounded organelle;intracellular non-membrane-bounded organelle;intracellular organelle;intracellular part;macromolecular complex;membrane-bounded organelle;mitochondrion;non-membrane-bounded organelle;organelle;ribonucleoprotein complex;ribosome		cell part;intracellular membrane-bounded organelle;intracellular non-membrane-bounded organelle;intracellular organelle;macromolecular complex;mitochondrion;organelle;ribonucleoprotein complex;ribosome		Tim44	+	0.001742	4.383	111810000	3	2	2	2	Q9BRJ2	Q9BRJ2	39S ribosomal protein L45, mitochondrial
U2AF1	0.270975	0.206097	-0.0273767	-0.246874	0.62773	-0.391535	-0.651331	-0.0577826	0.75818	biosynthetic process;cellular biosynthetic process;cellular macromolecule biosynthetic process;cellular macromolecule metabolic process;cellular metabolic process;cellular nitrogen compound metabolic process;cellular process;establishment of localization;establishment of localization in cell;establishment of RNA localization;gene expression;intracellular transport;macromolecule biosynthetic proce…	binding;cation binding;ion binding;metal ion binding;nucleic acid binding;nucleotide binding;protein binding;RNA binding	Cajal body;catalytic step 2 spliceosome;cell part;intracellular membrane-bounded organelle;intracellular organelle;intracellular organelle part;intracellular part;macromolecular complex;membrane-bounded organelle;nuclear body;nuclear part;nuclear speck;nucleoplasm;nucleoplasm part;nucleus;organelle;organelle part;ribonucleoprotein complex;spliceosomal complex	biosynthetic process;cellular metabolic process;cellular nitrogen compound metabolic process;cellular process;establishment of localization;macromolecule metabolic process;metabolic process;mRNA metabolic process;mRNA processing;nitrogen compound metabolic process;nuclear transport;nucleobase-containing compound metabolic process;nucleobase-containing compound transport;nucleocytoplasmic transpor…	cell part;intracellular membrane-bounded organelle;intracellular organelle;macromolecular complex;nucleoplasm;nucleus;organelle;ribonucleoprotein complex;spliceosomal complex	Shigellosis;Spliceosome	RRM_1;zf-CCCH	+	0	49.367	2525100000	73	7	7	7	Q01081;Q01081-2;Q01081-4;Q8WU68;M0QYK5;M0R2N4;Q01081-3;Q8WU68-3;Q8WU68-2;K7EPL9;K7EJH3;K7EJM7	Q01081;Q01081-2;Q01081-4	Splicing factor U2AF 35 kDa subunit
SRRM2	1.18821	0.445203	-0.319675	-0.238127	0.625187	0.493455	-0.152426	-0.295114	0.717805	cellular macromolecule metabolic process;cellular metabolic process;cellular nitrogen compound metabolic process;cellular process;macromolecule metabolic process;metabolic process;mRNA metabolic process;mRNA processing;nitrogen compound metabolic process;nuclear mRNA splicing, via spliceosome;nucleic acid metabolic process;nucleobase-containing compound metabolic process;primary metabolic process…	binding;C2H2 zinc finger domain binding;protein binding;protein domain specific binding;protein N-terminus binding	Cajal body;catalytic step 2 spliceosome;cell part;intracellular membrane-bounded organelle;intracellular organelle;intracellular organelle part;intracellular part;macromolecular complex;membrane-bounded organelle;nuclear body;nuclear part;nuclear speck;nucleoplasm part;nucleus;organelle;organelle part;ribonucleoprotein complex;spliceosomal complex	cellular metabolic process;cellular nitrogen compound metabolic process;cellular process;macromolecule metabolic process;metabolic process;mRNA metabolic process;mRNA processing;nitrogen compound metabolic process;nucleobase-containing compound metabolic process;primary metabolic process;RNA metabolic process;RNA processing;RNA splicing	cell part;intracellular membrane-bounded organelle;intracellular organelle;macromolecular complex;nucleus;organelle;ribonucleoprotein complex;spliceosomal complex		cwf21	+	0	77.348	1533500000	23	13	13	13	Q9UQ35;Q9UQ35-2;I3L4U6;I3L1C0;I3L1I8;I3L182;I3L4D8;Q9UQ35-3	Q9UQ35	Serine/arginine repetitive matrix protein 2
ATL3	-0.346188	0.887501	-0.138309	-1.21717	0.624739	-0.228747	-0.0768547	0.292806	0.148776	catabolic process;cellular catabolic process;cellular component assembly;cellular component organization;cellular component organization at cellular level;cellular component organization or biogenesis;cellular component organization or biogenesis at cellular level;cellular metabolic process;cellular nitrogen compound catabolic process;cellular nitrogen compound metabolic process;cellular process;…	binding;catalytic activity;GTP binding;GTPase activity;guanyl nucleotide binding;guanyl ribonucleotide binding;hydrolase activity;hydrolase activity, acting on acid anhydrides;hydrolase activity, acting on acid anhydrides, in phosphorus-containing anhydrides;identical protein binding;nucleoside-triphosphatase activity;nucleotide binding;protein binding;purine nucleotide binding;purine ribonucleos…	cell part;cytoplasmic part;endoplasmic reticulum;endoplasmic reticulum membrane;endoplasmic reticulum part;integral to membrane;intracellular membrane-bounded organelle;intracellular organelle;intracellular organelle part;intracellular part;intrinsic to membrane;membrane;membrane part;membrane-bounded organelle;organelle;organelle membrane;organelle part	catabolic process;cellular component assembly;cellular component organization;cellular metabolic process;cellular nitrogen compound metabolic process;cellular process;endoplasmic reticulum organization;Golgi organization;heterocycle metabolic process;macromolecular complex assembly;metabolic process;nitrogen compound metabolic process;nucleobase-containing compound catabolic process;nucleobase-co…	cell part;endoplasmic reticulum;intracellular membrane-bounded organelle;intracellular organelle;membrane;organelle		GBP;GBP_C	+	0	103.37	2546200000	89	14	14	14	Q6DD88;F5H6I7;F5GWF8	Q6DD88;F5H6I7	Atlastin-3
ATP1A1	-0.0977192	1.65446	0.267767	-0.441869	0.616943	1.44039	0.524369	1.60487	1.07529	adult behavior;adult locomotory behavior;associative learning;ATP biosynthetic process;ATP metabolic process;behavior;biological regulation;biosynthetic process;cation transport;cell surface receptor linked signaling pathway;cellular biosynthetic process;cellular chemical homeostasis;cellular homeostasis;cellular ion homeostasis;cellular metabolic process;cellular nitrogen compound biosynthetic p…	active transmembrane transporter activity;adenyl nucleotide binding;adenyl ribonucleotide binding;ADP binding;alkali metal ion binding;ATP binding;ATPase activity;ATPase activity, coupled;ATPase activity, coupled to movement of substances;ATPase activity, coupled to transmembrane movement of ions;ATPase activity, coupled to transmembrane movement of ions, phosphorylative mechanism;ATPase activity…	axon;basolateral plasma membrane;caveola;cell part;cell projection;cell projection part;cytoplasm;cytoplasmic membrane-bounded vesicle;cytoplasmic part;cytoplasmic vesicle;dendritic spine head;dendritic spine neck;endoplasmic reticulum;endosome;extracellular membrane-bounded organelle;extracellular organelle;extracellular region part;extracellular vesicular exosome;Golgi apparatus;integral to mem…	behavior;biological regulation;biosynthetic process;cellular homeostasis;cellular ion homeostasis;cellular metabolic process;cellular nitrogen compound metabolic process;cellular process;establishment of localization;heterocycle metabolic process;homeostatic process;ion transport;metabolic process;multicellular organismal process;neurological system process;nitrogen compound metabolic process;nuc…	cell part;cell projection;cytoplasm;cytoplasmic membrane-bounded vesicle;endoplasmic reticulum;endosome;extracellular organelle;Golgi apparatus;intracellular membrane-bounded organelle;intracellular organelle;macromolecular complex;membrane;neuron projection;nucleus;organelle;plasma membrane;protein complex;synapse;vesicle	Aldosterone-regulated sodium reabsorption;Bile secretion;Carbohydrate digestion and absorption;Cardiac muscle contraction;Endocrine and other factor-regulated calcium reabsorption;Gastric acid secretion;Mineral absorption;Pancreatic secretion;Protein digestion and absorption;Proximal tubule bicarbonate reclamation;Salivary secretion	Cation_ATPase_C;Cation_ATPase_N;E1-E2_ATPase;Hydrolase	+	0	305.06	17847000000	541	35	35	24	P05023;P05023-4;P05023-3;P05023-2;P13637;M0R116;P13637-2;P13637-3;Q5TC01;Q5TC02	P05023;P05023-4;P05023-3;P05023-2	Sodium/potassium-transporting ATPase subunit alpha-1
RPL18	0.888377	0.591809	-0.619289	-0.375198	0.616894	-0.339546	0.293864	-0.351891	0.609251	biosynthetic process;catabolic process;cellular biosynthetic process;cellular catabolic process;cellular component disassembly;cellular component disassembly at cellular level;cellular component organization;cellular component organization at cellular level;cellular component organization or biogenesis;cellular component organization or biogenesis at cellular level;cellular macromolecular complex…	binding;nucleic acid binding;RNA binding;structural constituent of ribosome;structural molecule activity	cell part;cytoplasm;cytoplasmic part;cytosol;cytosolic large ribosomal subunit;intracellular membrane-bounded organelle;intracellular non-membrane-bounded organelle;intracellular organelle;intracellular organelle part;intracellular part;large ribosomal subunit;macromolecular complex;membrane;membrane-bounded organelle;non-membrane-bounded organelle;nuclear part;nucleolus;nucleus;organelle;organel…	biosynthetic process;catabolic process;cellular component disassembly;cellular component organization;cellular metabolic process;cellular nitrogen compound metabolic process;cellular process;establishment of localization;macromolecule metabolic process;metabolic process;mRNA metabolic process;nitrogen compound metabolic process;nucleobase-containing compound metabolic process;primary metabolic pr…	cell part;cytoplasm;cytosol;intracellular membrane-bounded organelle;intracellular non-membrane-bounded organelle;intracellular organelle;macromolecular complex;membrane;nucleolus;nucleus;organelle;ribonucleoprotein complex;ribosome	Ribosome	Ribosomal_L18e	+	0	95.273	6295100000	135	10	10	10	Q07020;J3QQ67;G3V203;H0YHA7;Q07020-2;F8VUA6;F8VYV2;A0A075B7A0;F8VXR6	Q07020;J3QQ67;G3V203;H0YHA7;Q07020-2;F8VUA6;F8VYV2;A0A075B7A0	60S ribosomal protein L18
GTF2E1	1.25491	0.755536	0.50602	1.18343	0.616503	-0.29887	-0.453795	-0.186747	-0.0183082	biological regulation;biosynthetic process;cellular biosynthetic process;cellular macromolecule biosynthetic process;cellular macromolecule metabolic process;cellular metabolic process;cellular nitrogen compound metabolic process;cellular process;gene expression;macromolecule biosynthetic process;macromolecule metabolic process;metabolic process;nitrogen compound metabolic process;nucleic acid me…	binding;cation binding;DNA binding;ion binding;metal ion binding;nucleic acid binding;protein binding;sequence-specific DNA binding	cell part;cytoskeleton;intermediate filament cytoskeleton;intracellular membrane-bounded organelle;intracellular non-membrane-bounded organelle;intracellular organelle;intracellular organelle part;intracellular part;membrane-bounded organelle;non-membrane-bounded organelle;nuclear part;nucleoplasm;nucleus;organelle;organelle part	biological regulation;biosynthetic process;cellular metabolic process;cellular nitrogen compound metabolic process;cellular process;macromolecule metabolic process;metabolic process;nitrogen compound metabolic process;nucleobase-containing compound metabolic process;primary metabolic process;RNA metabolic process;transcription elongation, DNA-dependent;transcription from RNA polymerase II promote…	cell part;cytoskeleton;intracellular membrane-bounded organelle;intracellular non-membrane-bounded organelle;intracellular organelle;nucleoplasm;nucleus;organelle	Basal transcription factors	TF_Zn_Ribbon;TFIIE_alpha;TFIIE-A_C-term	+	0	17.442	2528700000	13	2	2	2	P29083;C9IYL4	P29083;C9IYL4	General transcription factor IIE subunit 1
XRCC1;FOXH1	0.606773	-0.0676727	-0.554646	-0.133687	0.614998	-0.340194	0.603476	-0.196026	0.516904	anatomical structure development;base-excision repair;cellular macromolecule metabolic process;cellular metabolic process;cellular nitrogen compound metabolic process;cellular process;cellular response to stimulus;cellular response to stress;developmental process;DNA metabolic process;DNA repair;hippocampus development;macromolecule metabolic process;metabolic process;nitrogen compound metabolic …	binding;damaged DNA binding;DNA binding;nucleic acid binding;protein binding	cell part;intracellular membrane-bounded organelle;intracellular organelle;intracellular organelle part;intracellular part;membrane-bounded organelle;nuclear part;nucleoplasm;nucleus;organelle;organelle part	anatomical structure development;cellular metabolic process;cellular nitrogen compound metabolic process;cellular process;developmental process;DNA metabolic process;DNA repair;macromolecule metabolic process;metabolic process;nitrogen compound metabolic process;nucleobase-containing compound metabolic process;primary metabolic process;response to chemical stimulus;response to DNA damage stimulus…	cell part;intracellular membrane-bounded organelle;intracellular organelle;nucleoplasm;nucleus;organelle	Base excision repair	BRCT;XRCC1_N	+	0	50.814	3087700000	70	15	15	15	P18887;F5H8D7;M0QYS5;M0R0D2;M0QZ96;M0R1U8	P18887;F5H8D7	DNA repair protein XRCC1
CAP1	0.562583	1.33713	-0.354548	-0.880623	0.612356	-0.0952883	-0.0351439	-0.331758	-0.402574	actin cytoskeleton organization;actin filament-based process;activation of adenylate cyclase activity;ameboidal cell migration;anatomical structure morphogenesis;axon guidance;biological regulation;blood coagulation;cell activation;cell migration;cell morphogenesis;cell motility;cellular component morphogenesis;cellular component movement;cellular component organization;cellular component organiz…		cell cortex part;cell part;cortical actin cytoskeleton;cortical cytoskeleton;cytoplasmic part;cytoskeletal part;cytoskeleton;extracellular membrane-bounded organelle;extracellular organelle;extracellular region part;extracellular vesicular exosome;intracellular non-membrane-bounded organelle;intracellular organelle;intracellular organelle part;intracellular part;membrane;membrane-bounded organell…	anatomical structure morphogenesis;biological regulation;cell activation;cell morphogenesis;cell motility;cellular component morphogenesis;cellular component movement;cellular component organization;cellular membrane organization;cellular process;coagulation;cytoskeleton organization;developmental process;endocytosis;establishment of localization;establishment or maintenance of cell polarity;exoc…	cell part;cytoskeleton;extracellular organelle;intracellular non-membrane-bounded organelle;intracellular organelle;membrane;organelle;plasma membrane;vesicle		CAP_C;CAP_N	+	0	66.81	2889400000	97	20	20	20	Q01518;Q01518-2;Q5T0R7;Q5T0R6;Q5T0R5;Q5T0R4;Q5T0R3;Q5T0R2;Q5T0R1;Q5T0R9;Q5T0R8;Q5T0S3;P40123;B7Z385;E9PDI2;P40123-3;P40123-2	Q01518;Q01518-2	Adenylyl cyclase-associated protein 1
GDI2	0.514039	1.50582	-0.396714	-0.286493	0.611862	0.868583	-0.372432	-0.373738	-0.829528	biological regulation;cellular process;cellular response to stimulus;establishment of localization;establishment of protein localization;intracellular signal transduction;negative regulation of axonogenesis;negative regulation of biological process;negative regulation of cell development;negative regulation of cell differentiation;negative regulation of cell projection organization;negative regul…	binding;enzyme activator activity;enzyme regulator activity;GDP-dissociation inhibitor activity;GTPase activator activity;GTPase regulator activity;nucleoside-triphosphatase regulator activity;protein binding;Rab GDP-dissociation inhibitor activity;Rab GTPase activator activity;Ras GTPase activator activity;small GTPase regulator activity	cell part;cell projection;cytoplasm;cytoplasmic part;cytosol;extracellular membrane-bounded organelle;extracellular organelle;extracellular region part;extracellular vesicular exosome;Golgi apparatus;intracellular membrane-bounded organelle;intracellular organelle;intracellular part;macromolecular complex;membrane;membrane-bounded organelle;membrane-bounded vesicle;midbody;neuron projection;organ…	biological regulation;cellular process;establishment of localization;protein transport;regulation of transport;response to chemical stimulus;response to stimulus;signal transduction;transport	cell part;cell projection;cytoplasm;cytosol;extracellular organelle;Golgi apparatus;intracellular membrane-bounded organelle;intracellular organelle;macromolecular complex;membrane;midbody;neuron projection;organelle;protein complex;vesicle		GDI	+	0	63.446	1943100000	65	13	13	13	P50395;P50395-2;Q5SX87;Q5SX91;Q5SX86;P31150;V9GYJ7;V9GYF8;Q5SX90	P50395;P50395-2	Rab GDP dissociation inhibitor beta
CKB	0.535904	0.197754	0.0011673	-0.0129752	0.611463	0.0289559	-0.0780768	-0.0135317	-0.033103	amine metabolic process;anatomical structure development;anion homeostasis;biological regulation;brain development;carboxylic acid metabolic process;cellular amine metabolic process;cellular amino acid metabolic process;cellular anion homeostasis;cellular chemical homeostasis;cellular chloride ion homeostasis;cellular homeostasis;cellular ion homeostasis;cellular ketone metabolic process;cellular…	adenyl nucleotide binding;adenyl ribonucleotide binding;ATP binding;binding;catalytic activity;creatine kinase activity;kinase activity;nucleotide binding;phosphotransferase activity, nitrogenous group as acceptor;protein binding;purine nucleotide binding;purine ribonucleoside triphosphate binding;purine ribonucleotide binding;ribonucleotide binding;transferase activity;transferase activity, tran…	cell part;cytoplasmic part;cytosol;extracellular membrane-bounded organelle;extracellular organelle;extracellular region part;extracellular vesicular exosome;intracellular membrane-bounded organelle;intracellular organelle;intracellular part;membrane-bounded organelle;membrane-bounded vesicle;mitochondrion;organelle;vesicle	amine metabolic process;anatomical structure development;biological regulation;cellular amino acid metabolic process;cellular homeostasis;cellular ion homeostasis;cellular ketone metabolic process;cellular metabolic process;cellular nitrogen compound metabolic process;cellular process;developmental process;homeostatic process;metabolic process;nitrogen compound metabolic process;organic acid meta…	cell part;cytosol;extracellular organelle;intracellular membrane-bounded organelle;intracellular organelle;mitochondrion;organelle;vesicle	Arginine and proline metabolism	ATP-gua_Ptrans;ATP-gua_PtransN	+	0	22.14	813790000	38	7	7	7	P12277;G3V4N7;G3V461;G3V2I1;H0YJK0;H0YJG0	P12277;G3V4N7	Creatine kinase B-type
TPM1	0.349792	0.373756	0.0168018	0.164055	0.611255	0.00126743	-1.32768	-1.25598	0.0112944	actin cytoskeleton organization;actin filament-based movement;actin filament-based process;actin-mediated cell contraction;actin-myosin filament sliding;actomyosin structure organization;anatomical structure morphogenesis;biological regulation;cardiac muscle contraction;cardiac muscle tissue morphogenesis;cell projection organization;cellular component movement;cellular component organization;cel…	actin binding;binding;cytoskeletal protein binding;protein binding;structural constituent of cytoskeleton;structural constituent of muscle;structural molecule activity	actin filament bundle;actomyosin;bleb;cell part;cell projection;cell projection membrane;cell projection part;contractile fiber;contractile fiber part;cytoplasmic part;cytoskeletal part;cytoskeleton;cytosol;filamentous actin;intracellular non-membrane-bounded organelle;intracellular organelle;intracellular organelle part;intracellular part;leading edge membrane;macromolecular complex;membrane par…	anatomical structure morphogenesis;biological regulation;cellular component movement;cellular component organization;cellular process;cytoskeleton organization;developmental process;embryo development;multicellular organismal process;muscle contraction;organelle organization;regulation of organelle organization;response to chemical stimulus;response to oxidative stress;response to stimulus;respon…	bleb;cell part;cell projection;cytoskeleton;cytosol;intracellular non-membrane-bounded organelle;intracellular organelle;macromolecular complex;organelle;protein complex	Cardiac muscle contraction;Dilated cardiomyopathy;Hypertrophic cardiomyopathy (HCM)	Tropomyosin;Tropomyosin_1	+	0	323.31	45661000000	588	46	34	6	P09493-3;P09493-4;P09493-10;P09493-9;P09493;H0YL52;Q6ZN40;P09493-8;H0YKX5;P09493-7;P09493-6;H0YNC7;H0YKP3;H0YL42;H0YK20;H0YL80;H0YKZ6;H0YLS7	P09493-3;P09493-4;P09493-10;P09493-9;P09493;H0YL52;Q6ZN40;P09493-8;H0YKX5;P09493-7;P09493-6;H0YNC7;H0YKP3	Tropomyosin alpha-1 chain
FRG1;FRG1B	-0.0592766	-0.0457897	0.769804	-0.220864	0.610855	-0.404554	0.46874	0.0135121	0.371499	cellular macromolecule metabolic process;cellular metabolic process;cellular nitrogen compound metabolic process;cellular process;macromolecule metabolic process;metabolic process;mRNA metabolic process;mRNA processing;ncRNA metabolic process;ncRNA processing;nitrogen compound metabolic process;nuclear mRNA splicing, via spliceosome;nucleic acid metabolic process;nucleobase-containing compound me…	binding;protein binding	Cajal body;catalytic step 2 spliceosome;cell part;intracellular non-membrane-bounded organelle;intracellular organelle;intracellular organelle part;intracellular part;macromolecular complex;non-membrane-bounded organelle;nuclear body;nuclear part;nuclear speck;nucleolus;nucleoplasm part;organelle;organelle part;ribonucleoprotein complex;spliceosomal complex	cellular metabolic process;cellular nitrogen compound metabolic process;cellular process;macromolecule metabolic process;metabolic process;mRNA metabolic process;mRNA processing;nitrogen compound metabolic process;nucleobase-containing compound metabolic process;primary metabolic process;RNA metabolic process;RNA processing;RNA splicing;rRNA processing	cell part;intracellular non-membrane-bounded organelle;intracellular organelle;macromolecular complex;nucleolus;organelle;ribonucleoprotein complex;spliceosomal complex		FRG1	+	0	57.017	301670000	11	6	6	6	Q14331;E9PRR7;Q9BZ01;E9PLY7;H0YEZ2	Q14331;E9PRR7;Q9BZ01;E9PLY7	Protein FRG1;Protein FRG1B
MUT	-0.266515	-0.0849934	-0.176346	-0.0803909	0.609463	-0.144166	0.1295	0.00882006	-0.524249	amine metabolic process;carboxylic acid catabolic process;carboxylic acid metabolic process;catabolic process;cellular amine metabolic process;cellular amino acid metabolic process;cellular catabolic process;cellular ketone metabolic process;cellular lipid catabolic process;cellular lipid metabolic process;cellular metabolic process;cellular nitrogen compound metabolic process;cellular process;co…	amine binding;amino acid binding;binding;carboxylic acid binding;catalytic activity;cation binding;cobalamin binding;intramolecular transferase activity;ion binding;isomerase activity;metal ion binding;methylmalonyl-CoA mutase activity;modified amino acid binding;tetrapyrrole binding;vitamin binding	cell part;cytoplasmic part;intracellular membrane-bounded organelle;intracellular organelle;intracellular organelle lumen;intracellular organelle part;intracellular part;membrane-bounded organelle;membrane-enclosed lumen;mitochondrial matrix;mitochondrial part;mitochondrion;organelle;organelle lumen;organelle part	amine metabolic process;catabolic process;cellular amino acid metabolic process;cellular ketone metabolic process;cellular lipid metabolic process;cellular metabolic process;cellular nitrogen compound metabolic process;cellular process;cofactor metabolic process;developmental process;heterocycle metabolic process;lipid metabolic process;metabolic process;nitrogen compound metabolic process;organi…	cell part;intracellular membrane-bounded organelle;intracellular organelle;mitochondrion;organelle	Carbon fixation pathways in prokaryotes;Glyoxylate and dicarboxylate metabolism;Propanoate metabolism;Valine, leucine and isoleucine degradation	B12-binding;MM_CoA_mutase	+	0	81.734	1838900000	65	18	18	18	P22033	P22033	Methylmalonyl-CoA mutase, mitochondrial
BAIAP2;CCDC43	0.534546	0.00984859	0.0636253	0.23839	0.607267	-0.160648	0.149751	0.102397	-0.0152726	actin crosslink formation;actin cytoskeleton organization;actin filament bundle assembly;actin filament organization;actin filament-based process;anatomical structure development;anatomical structure morphogenesis;axonogenesis;biological regulation;cell part morphogenesis;cell projection assembly;cell projection morphogenesis;cell projection organization;cell surface receptor linked signaling pat…	binding;binding, bridging;cytoskeletal adaptor activity;cytoskeletal protein binding;identical protein binding;proline-rich region binding;protein binding;protein binding, bridging;protein C-terminus binding	cell part;cell projection;cytoplasm;cytoplasmic part;cytoskeleton;cytosol;extracellular membrane-bounded organelle;extracellular organelle;extracellular region part;extracellular vesicular exosome;filopodium;intracellular non-membrane-bounded organelle;intracellular organelle;intracellular part;membrane;membrane-bounded organelle;membrane-bounded vesicle;neuron projection;non-membrane-bounded org…	anatomical structure development;anatomical structure morphogenesis;biological regulation;cellular component assembly;cellular component morphogenesis;cellular component organization;cellular process;cytoskeleton organization;developmental process;immune system process;multi-organism process;organelle organization;regulation of organelle organization;response to biotic stimulus;response to chemic…	cell part;cell projection;cytoplasm;cytoskeleton;cytosol;extracellular organelle;filopodium;intracellular non-membrane-bounded organelle;intracellular organelle;membrane;neuron projection;organelle;plasma membrane;vesicle	Adherens junction;Regulation of actin cytoskeleton	IMD;SH3_9	+	0	15.524	136450000	7	4	4	4	Q9UQB8;Q9UQB8-5;Q9UQB8-4;I3L4C2;Q9UQB8-3;Q9UQB8-6;Q9UQB8-2;I3L2M4;B4DWA1;I3L4A3;I3L526;I3L0Y9;I3L125;I3L327;I3L1C8;I3L3C6	Q9UQB8;Q9UQB8-5;Q9UQB8-4;I3L4C2;Q9UQB8-3;Q9UQB8-6;Q9UQB8-2;I3L2M4;B4DWA1	Brain-specific angiogenesis inhibitor 1-associated protein 2
ATP5C1	-0.875169	-0.0531931	-0.163893	-1.24648	0.606901	-0.592652	-0.51124	0.100492	0.309019	ATP biosynthetic process;ATP catabolic process;ATP metabolic process;ATP synthesis coupled proton transport;biosynthetic process;catabolic process;cation transport;cellular biosynthetic process;cellular catabolic process;cellular metabolic process;cellular nitrogen compound biosynthetic process;cellular nitrogen compound catabolic process;cellular nitrogen compound metabolic process;cellular proc…	active transmembrane transporter activity;ATPase activity;ATPase activity, coupled;ATPase activity, coupled to movement of substances;ATPase activity, coupled to transmembrane movement of ions;ATPase activity, coupled to transmembrane movement of substances;catalytic activity;cation transmembrane transporter activity;cation-transporting ATPase activity;hydrogen ion transmembrane transporter activ…	cell part;cytoplasmic part;extracellular membrane-bounded organelle;extracellular organelle;extracellular region part;extracellular vesicular exosome;intracellular membrane-bounded organelle;intracellular organelle;intracellular organelle lumen;intracellular organelle part;intracellular part;macromolecular complex;membrane;membrane part;membrane-bounded organelle;membrane-bounded vesicle;membrane…	biosynthetic process;catabolic process;cellular metabolic process;cellular nitrogen compound metabolic process;cellular process;establishment of localization;generation of precursor metabolites and energy;heterocycle metabolic process;hydrogen transport;ion transport;metabolic process;nitrogen compound metabolic process;nucleobase-containing compound catabolic process;nucleobase-containing compou…	cell part;extracellular organelle;intracellular membrane-bounded organelle;intracellular organelle;macromolecular complex;membrane;mitochondrion;organelle;protein complex;proton-transporting two-sector ATPase complex;vesicle	Alzheimer's disease;Huntington's disease;Oxidative phosphorylation;Parkinson's disease	ATP-synt	+	0	76.73	9761100000	143	16	16	16	P36542;P36542-2	P36542;P36542-2	ATP synthase subunit gamma, mitochondrial
TRIP6	0.103138	0.0239072	0.35763	-0.897524	0.60631	-0.420712	0.0869594	-0.068409	-0.385081	biological regulation;biosynthetic process;cell junction assembly;cell junction organization;cell-substrate junction assembly;cellular biosynthetic process;cellular component assembly;cellular component assembly at cellular level;cellular component organization;cellular component organization at cellular level;cellular component organization or biogenesis;cellular component organization or biogen…	binding;cation binding;cytokine receptor binding;enzyme binding;growth factor receptor binding;hormone receptor binding;interleukin-1 receptor binding;ion binding;kinase binding;metal ion binding;nuclear hormone receptor binding;protein binding;receptor binding;thyroid hormone receptor binding;transcription factor binding;transition metal ion binding;zinc ion binding	adherens junction;anchoring junction;cell junction;cell part;cell-substrate adherens junction;cell-substrate junction;cytoplasm;cytoskeleton;focal adhesion;intracellular membrane-bounded organelle;intracellular non-membrane-bounded organelle;intracellular organelle;intracellular part;membrane;membrane-bounded organelle;non-membrane-bounded organelle;nucleus;organelle;plasma membrane	biological regulation;biosynthetic process;cell junction organization;cellular component assembly;cellular component organization;cellular metabolic process;cellular nitrogen compound metabolic process;cellular process;macromolecule metabolic process;metabolic process;nitrogen compound metabolic process;nucleobase-containing compound metabolic process;primary metabolic process;regulation of trans…	cell part;cytoplasm;cytoskeleton;intracellular membrane-bounded organelle;intracellular non-membrane-bounded organelle;intracellular organelle;membrane;nucleus;organelle;plasma membrane	NOD-like receptor signaling pathway	LIM	+	0.000441	9.3311	517300000	13	3	3	3	Q15654;H7BZE2	Q15654	Thyroid receptor-interacting protein 6
RARS	0.18418	0.471537	0.136828	-1.06206	0.605357	0.0758066	0.16944	0.301147	0.286494	amine metabolic process;amino acid activation;arginyl-tRNA aminoacylation;carboxylic acid metabolic process;cellular amine metabolic process;cellular amino acid metabolic process;cellular ketone metabolic process;cellular macromolecule metabolic process;cellular metabolic process;cellular nitrogen compound metabolic process;cellular process;gene expression;macromolecule metabolic process;metaboli…	adenyl nucleotide binding;adenyl ribonucleotide binding;amine binding;amino acid binding;aminoacyl-tRNA ligase activity;arginine binding;arginine-tRNA ligase activity;ATP binding;binding;carboxylic acid binding;catalytic activity;ligase activity;ligase activity, forming aminoacyl-tRNA and related compounds;ligase activity, forming carbon-oxygen bonds;nucleic acid binding;nucleotide binding;protei…	aminoacyl-tRNA synthetase multienzyme complex;cell part;cytoplasm;cytoplasmic part;cytosol;extracellular membrane-bounded organelle;extracellular organelle;extracellular region part;extracellular vesicular exosome;intracellular membrane-bounded organelle;intracellular organelle;intracellular part;macromolecular complex;membrane;membrane-bounded organelle;membrane-bounded vesicle;mitochondrion;nuc…	amine metabolic process;cellular amino acid metabolic process;cellular ketone metabolic process;cellular metabolic process;cellular nitrogen compound metabolic process;cellular process;macromolecule metabolic process;metabolic process;nitrogen compound metabolic process;nucleobase-containing compound metabolic process;organic acid metabolic process;primary metabolic process;RNA metabolic process;…	cell part;cytoplasm;cytosol;extracellular organelle;intracellular membrane-bounded organelle;intracellular organelle;macromolecular complex;membrane;mitochondrion;nucleus;organelle;protein complex;vesicle	Aminoacyl-tRNA biosynthesis	Arg_tRNA_synt_N;DALR_1;tRNA-synt_1d	+	0	29.606	1160800000	22	13	13	13	P54136;P54136-2;E5RJM9;E5RH09	P54136;P54136-2	Arginine--tRNA ligase, cytoplasmic
IGSF1	0.227668	1.69912	0.100972	-0.350786	0.600318	1.06232	-0.493757	0.194145	0.0463052	biological regulation;cellular process;cellular response to stimulus;regulation of biological process;regulation of biosynthetic process;regulation of cellular biosynthetic process;regulation of cellular macromolecule biosynthetic process;regulation of cellular metabolic process;regulation of cellular process;regulation of gene expression;regulation of macromolecule biosynthetic process;regulatio…	binding;coreceptor activity;inhibin binding;molecular transducer activity;protein binding;receptor activity;signal transducer activity;signaling receptor activity	cell part;extracellular region;integral to membrane;intrinsic to membrane;membrane;membrane part	biological regulation;cellular process;response to stimulus;signal transduction	cell part;extracellular region;membrane			+	0	58.913	583250000	22	10	10	10	Q8N6C5;Q8N6C5-2;Q8N6C5-4	Q8N6C5;Q8N6C5-2;Q8N6C5-4	Immunoglobulin superfamily member 1
ISOC2	-0.125092	0.285868	-0.337338	-0.602009	0.600212	-0.00466633	-0.485512	0.769068	-0.520208	biological regulation;posttranscriptional regulation of gene expression;protein destabilization;regulation of biological process;regulation of biological quality;regulation of gene expression;regulation of macromolecule metabolic process;regulation of metabolic process;regulation of protein stability	binding;catalytic activity;protein binding	cell part;cytoplasm;cytoplasmic part;intracellular membrane-bounded organelle;intracellular organelle;intracellular part;membrane-bounded organelle;mitochondrion;nucleus;organelle	biological regulation;regulation of protein stability	cell part;cytoplasm;intracellular membrane-bounded organelle;intracellular organelle;mitochondrion;nucleus;organelle		Isochorismatase	+	0.001101	5.2859	373160000	3	3	3	3	Q96AB3;K7ENV7;K7EKW4;Q96AB3-2;Q96AB3-3	Q96AB3;K7ENV7;K7EKW4;Q96AB3-2;Q96AB3-3	Isochorismatase domain-containing protein 2, mitochondrial
ANXA5	2.06443	0.519971	-0.182455	0.779191	0.600008	0.279374	-0.68819	-0.521533	0.0335617	biological regulation;blood coagulation;cellular process;cellular response to stimulus;coagulation;hemostasis;multicellular organismal process;negative regulation of apoptosis;negative regulation of biological process;negative regulation of catalytic activity;negative regulation of cell death;negative regulation of cellular process;negative regulation of coagulation;negative regulation of molecul…	binding;calcium ion binding;calcium-dependent phospholipid binding;cation binding;enzyme inhibitor activity;enzyme regulator activity;ion binding;lipase inhibitor activity;lipid binding;metal ion binding;phospholipase inhibitor activity;phospholipid binding	blood microparticle;cell part;cytoplasm;endothelial microparticle;external side of plasma membrane;extracellular membrane-bounded organelle;extracellular organelle;extracellular region part;extracellular vesicular exosome;intracellular;intracellular part;membrane;membrane part;membrane-bounded organelle;membrane-bounded vesicle;organelle;plasma membrane part;vesicle	biological regulation;cellular process;coagulation;multicellular organismal process;regulation of body fluid levels;response to chemical stimulus;response to stimulus;signal transduction	cell part;cytoplasm;extracellular organelle;intracellular;membrane;organelle;vesicle		Annexin	+	0	277.52	40869000000	539	26	26	26	P08758;E9PHT9;D6RBL5;D6RBE9;D6RCN3	P08758;E9PHT9;D6RBL5	Annexin A5;Annexin
NME2;NME1-NME2;NME1;NME2P1	-0.0625229	0.229217	0.406104	-0.968499	0.599669	0.00865078	-0.821035	-0.0564218	-0.465044	anatomical structure development;biological adhesion;biological regulation;biosynthetic process;body fluid secretion;carbohydrate homeostasis;cell adhesion;cell surface receptor linked signaling pathway;cellular biosynthetic process;cellular chemical homeostasis;cellular glucose homeostasis;cellular homeostasis;cellular macromolecule biosynthetic process;cellular macromolecule metabolic process;c…	adenyl nucleotide binding;adenyl ribonucleotide binding;ATP binding;binding;catalytic activity;cation binding;DNA binding;ion binding;kinase activity;metal ion binding;nucleic acid binding;nucleic acid binding transcription factor activity;nucleobase-containing compound kinase activity;nucleoside diphosphate kinase activity;nucleotide binding;phosphotransferase activity, alcohol group as acceptor…	cell part;cell periphery;cell projection;centrosome;cytoplasm;cytoplasmic part;cytoskeletal part;cytosol;extracellular membrane-bounded organelle;extracellular organelle;extracellular region part;extracellular vesicular exosome;intracellular membrane-bounded organelle;intracellular non-membrane-bounded organelle;intracellular organelle;intracellular organelle part;intracellular part;lamellipodium…	anatomical structure development;biological adhesion;biological regulation;biosynthetic process;cell adhesion;cellular homeostasis;cellular metabolic process;cellular nitrogen compound metabolic process;cellular process;developmental process;establishment of localization;heterocycle metabolic process;homeostatic process;macromolecule metabolic process;metabolic process;multicellular organismal pr…	cell part;cell projection;centrosome;cytoplasm;cytosol;extracellular organelle;intracellular membrane-bounded organelle;intracellular non-membrane-bounded organelle;intracellular organelle;membrane;microtubule organizing center;mitochondrion;nucleus;organelle;vesicle	Purine metabolism;Pyrimidine metabolism	NDK	+	0	52.354	8085900000	240	12	12	6	P22392-2;Q32Q12;P22392;J3KPD9;E7ERL0;O60361;F6XY72;E5RHP0;C9K028	P22392-2;Q32Q12;P22392;J3KPD9;E7ERL0;O60361	Nucleoside diphosphate kinase B;Nucleoside diphosphate kinase;Putative nucleoside diphosphate kinase
TXN	0.486291	0.0448437	0.0704918	0.179097	0.599538	-0.402169	-0.121549	0.257174	0.608994	biological regulation;biosynthetic process;cell communication;cell proliferation;cell redox homeostasis;cell-cell signaling;cellular biosynthetic process;cellular component movement;cellular homeostasis;cellular macromolecule biosynthetic process;cellular macromolecule metabolic process;cellular metabolic process;cellular nitrogen compound metabolic process;cellular process;cellular response to s…	binding;catalytic activity;disulfide oxidoreductase activity;oxidoreductase activity;oxidoreductase activity, acting on a sulfur group of donors;peptide disulfide oxidoreductase activity;protein binding;protein disulfide oxidoreductase activity	cell part;cytoplasm;cytoplasmic part;cytosol;extracellular membrane-bounded organelle;extracellular organelle;extracellular region part;extracellular vesicular exosome;intracellular membrane-bounded organelle;intracellular organelle;intracellular organelle part;intracellular part;membrane-bounded organelle;membrane-bounded vesicle;mitochondrion;nuclear part;nucleoplasm;nucleus;organelle;organelle…	biological regulation;biosynthetic process;cell communication;cell proliferation;cell-cell signaling;cellular component movement;cellular homeostasis;cellular metabolic process;cellular nitrogen compound metabolic process;cellular process;glycerol ether metabolic process;homeostatic process;immune system process;macromolecule metabolic process;metabolic process;nitrogen compound metabolic process…	cell part;cytoplasm;cytosol;extracellular organelle;intracellular membrane-bounded organelle;intracellular organelle;mitochondrion;nucleoplasm;nucleus;organelle;vesicle		Thioredoxin	+	0	54.54	7361700000	163	9	9	9	P10599;P10599-2	P10599;P10599-2	Thioredoxin
TMEM263	-0.472316	0.554316	0.142729	0.555976	0.598042	-0.747636	-0.454241	0.0179229	0.385101			cell part;integral to membrane;intrinsic to membrane;membrane part		cell part		UPF0444		0	186.05	27264000000	376	7	7	7	Q8WUH6	Q8WUH6	Transmembrane protein 263
ANXA11	1.70228	2.53473	0.130706	0.40075	0.596199	2.07996	0.423553	0.390321	0.568484	cellular component organization;cellular component organization or biogenesis;cellular membrane organization;cellular process;cytokinesis, completion of separation;cytokinetic process;endocytosis;establishment of localization;membrane invagination;membrane organization;phagocytosis;response to calcium ion;response to chemical stimulus;response to inorganic substance;response to metal ion;response…	antigen binding;binding;calcium ion binding;calcium-dependent phospholipid binding;calcium-dependent protein binding;cation binding;ion binding;lipid binding;metal ion binding;MHC class II protein complex binding;MHC protein complex binding;phosphatidylethanolamine binding;phospholipid binding;protein binding	azurophil granule;cell part;cytoplasm;cytoplasmic membrane-bounded vesicle;cytoplasmic part;cytoplasmic vesicle;cytoskeletal part;endocytic vesicle;envelope;extracellular membrane-bounded organelle;extracellular organelle;extracellular region part;extracellular vesicular exosome;intracellular membrane-bounded organelle;intracellular non-membrane-bounded organelle;intracellular organelle;intracell…	cellular component organization;cellular membrane organization;cellular process;endocytosis;establishment of localization;membrane invagination;membrane organization;response to chemical stimulus;response to stimulus;transport;vesicle-mediated transport	cell part;cytoplasm;cytoplasmic membrane-bounded vesicle;extracellular organelle;intracellular membrane-bounded organelle;intracellular non-membrane-bounded organelle;intracellular organelle;lysosome;membrane;midbody;nuclear envelope;nucleoplasm;nucleus;organelle;vacuole;vesicle		Annexin	+	0	179.85	7378200000	148	23	23	22	P50995;P50995-2;H0Y6E1	P50995;P50995-2	Annexin A11
GAS2	0.879366	0.352265	0.136504	-0.465662	0.593926	0.101899	0.0205536	-0.522947	0.136086	apoptosis;biological regulation;cell cycle arrest;cell cycle process;cell death;cellular component disassembly;cellular component disassembly at cellular level;cellular component disassembly involved in apoptosis;cellular component organization;cellular component organization at cellular level;cellular component organization or biogenesis;cellular component organization or biogenesis at cellular …		actin filament;cell part;cytoplasmic part;cytoskeletal part;cytosol;intracellular organelle part;intracellular part;macromolecular complex;membrane;organelle part;protein complex	biological regulation;cell death;cellular component disassembly;cellular component organization;cellular process;death;regulation of cell cycle	cell part;cytosol;macromolecular complex;membrane;protein complex		CH;GAS2	+	0	108.13	2163800000	43	11	11	11	O43903;E9PRR5;E9PQ74;E9PM28;E9PQ37;O43903-2	O43903;E9PRR5;E9PQ74;E9PM28	Growth arrest-specific protein 2
IDH1	0.753506	1.10099	-0.236557	-0.597923	0.593091	0.508683	-0.494728	-0.486807	0.378323	2-oxoglutarate metabolic process;acetyl-CoA catabolic process;acetyl-CoA metabolic process;amine metabolic process;anatomical structure development;carbohydrate metabolic process;carboxylic acid metabolic process;catabolic process;cellular aldehyde metabolic process;cellular amine metabolic process;cellular amino acid metabolic process;cellular carbohydrate metabolic process;cellular catabolic pr…	binding;catalytic activity;cation binding;coenzyme binding;cofactor binding;identical protein binding;ion binding;isocitrate dehydrogenase (NADP+) activity;isocitrate dehydrogenase activity;magnesium ion binding;metal ion binding;NAD binding;NADP binding;nucleotide binding;oxidoreductase activity;oxidoreductase activity, acting on CH-OH group of donors;oxidoreductase activity, acting on the CH-OH…	cell part;cytoplasm;cytoplasmic part;cytosol;extracellular membrane-bounded organelle;extracellular organelle;extracellular region part;extracellular vesicular exosome;intracellular membrane-bounded organelle;intracellular organelle;intracellular organelle lumen;intracellular organelle part;intracellular part;membrane-bounded organelle;membrane-bounded vesicle;membrane-enclosed lumen;microbody;mi…	amine metabolic process;anatomical structure development;carbohydrate metabolic process;catabolic process;cellular aldehyde metabolic process;cellular amino acid metabolic process;cellular ketone metabolic process;cellular lipid metabolic process;cellular metabolic process;cellular nitrogen compound metabolic process;cellular process;cofactor metabolic process;developmental process;heterocycle me…	cell part;cytoplasm;cytosol;extracellular organelle;intracellular membrane-bounded organelle;intracellular organelle;microbody;mitochondrion;organelle;peroxisome;vesicle	Carbon fixation pathways in prokaryotes;Citrate cycle (TCA cycle);Glutathione metabolism;Peroxisome	Iso_dh	+	0	191.98	10327000000	265	26	25	25	O75874;C9J4N6;C9JLU6;C9JJE5	O75874;C9J4N6	Isocitrate dehydrogenase [NADP] cytoplasmic
GCN1L1	0.247847	0.468497	-0.0432053	-0.636683	0.592229	0.405654	-0.335511	0.0850697	-0.0520177	biological regulation;biosynthetic process;cellular biosynthetic process;cellular macromolecule biosynthetic process;cellular macromolecule metabolic process;cellular metabolic process;cellular process;cellular protein metabolic process;macromolecule biosynthetic process;macromolecule metabolic process;metabolic process;posttranscriptional regulation of gene expression;primary metabolic process;p…	binding;nucleic acid binding;RNA binding;translation factor activity, nucleic acid binding	cell part;cytoplasm;cytoplasmic part;intracellular non-membrane-bounded organelle;intracellular organelle;intracellular part;macromolecular complex;membrane;non-membrane-bounded organelle;organelle;ribonucleoprotein complex;ribosome	biological regulation;biosynthetic process;cellular metabolic process;cellular process;macromolecule metabolic process;metabolic process;primary metabolic process;protein metabolic process;regulation of translation;translation	cell part;cytoplasm;intracellular non-membrane-bounded organelle;intracellular organelle;macromolecular complex;membrane;organelle;ribonucleoprotein complex;ribosome		DUF3554	+	0	19.172	315260000	7	7	7	7	Q92616	Q92616	Translational activator GCN1
ENO1	-0.0869064	0.647516	-1.39858	-0.2349	0.591834	0.199946	-0.036747	-0.597834	-0.0341692	aging;alcohol biosynthetic process;alcohol catabolic process;alcohol metabolic process;anatomical structure development;anatomical structure morphogenesis;biological regulation;biosynthetic process;carbohydrate biosynthetic process;carbohydrate catabolic process;carbohydrate metabolic process;catabolic process;cellular biosynthetic process;cellular carbohydrate biosynthetic process;cellular carbo…	binding;carbon-oxygen lyase activity;catalytic activity;cation binding;DNA binding;hydro-lyase activity;ion binding;lyase activity;magnesium ion binding;metal ion binding;nucleic acid binding;nucleic acid binding transcription factor activity;phosphopyruvate hydratase activity;protein binding;protein binding transcription factor activity;sequence-specific DNA binding transcription factor activity…	cell part;contractile fiber part;cytoplasm;cytoplasmic part;cytosol;cytosolic part;extracellular membrane-bounded organelle;extracellular organelle;extracellular region part;extracellular space;extracellular vesicular exosome;intracellular membrane-bounded organelle;intracellular organelle;intracellular part;M band;macromolecular complex;membrane;membrane-bounded organelle;membrane-bounded vesicl…	aging;alcohol metabolic process;anatomical structure development;anatomical structure morphogenesis;biological regulation;biosynthetic process;carbohydrate metabolic process;catabolic process;cellular metabolic process;cellular nitrogen compound metabolic process;cellular process;developmental process;generation of precursor metabolites and energy;growth;macromolecule metabolic process;metabolic …	cell part;cytoplasm;cytosol;extracellular organelle;extracellular space;intracellular membrane-bounded organelle;intracellular organelle;macromolecular complex;membrane;nucleus;organelle;photoreceptor inner segment;plasma membrane;protein complex;vesicle	Glycolysis / Gluconeogenesis;Methane metabolism;RNA degradation	Enolase_C;Enolase_N	+	0	307.79	13051000000	375	32	32	32	P06733;P06733-2;K7EM90;P13929;P09104;E5RI09;E5RG95;K7EPM1;K7EKN2;E5RGZ4;P13929-3;P09104-2;P13929-2;F5H1C3;F5H0C8	P06733;P06733-2	Alpha-enolase
ACTR10	0.945889	0.460822	0.263179	0.436933	0.589002	-0.444359	0.252516	0.120001	-0.138562	cellular component movement;cellular process;microtubule-based movement;microtubule-based process		cell part;cytoplasm;cytoskeletal part;dynactin complex;intracellular organelle part;intracellular part;macromolecular complex;microtubule associated complex;organelle part;protein complex	cellular component movement;cellular process	cell part;cytoplasm;macromolecular complex;protein complex		Actin		0	101.65	764320000	26	10	10	10	Q9NZ32;V9GYX7;G3V2Q5;G3V5Y4;F6S9Y6;G3V524;H0YJE8;G3V4K6;H0YJD9	Q9NZ32;V9GYX7;G3V2Q5;G3V5Y4;F6S9Y6	Actin-related protein 10
LRP1	0.515244	0.592217	0.4888	0.280486	0.587038	0.106677	0.182674	-0.0469308	-0.213778	activation of protein kinase activity;activation of protein kinase C activity by G-protein coupled receptor protein signaling pathway;aging;alcohol metabolic process;anatomical structure morphogenesis;aorta morphogenesis;apoptotic cell clearance;artery morphogenesis;biological regulation;blood vessel morphogenesis;cell proliferation;cell surface receptor linked signaling pathway;cellular componen…	apolipoprotein binding;binding;calcium ion binding;cation binding;ion binding;lipoprotein particle receptor binding;lipoprotein transporter activity;metal ion binding;protein binding;protein complex binding;protein transporter activity;receptor activity;receptor binding;substrate-specific transporter activity;transporter activity	cell body;cell part;cell projection;clathrin-coated vesicle;coated pit;coated vesicle;cytoplasmic membrane-bounded vesicle;cytoplasmic part;cytoplasmic vesicle;cytoplasmic vesicle membrane;cytoplasmic vesicle part;dendrite;endocytic vesicle membrane;endosome;integral to membrane;integral to plasma membrane;intracellular membrane-bounded organelle;intracellular organelle;intracellular organelle pa…	aging;alcohol metabolic process;anatomical structure morphogenesis;biological regulation;cell proliferation;cellular component organization;cellular lipid metabolic process;cellular membrane organization;cellular metabolic process;cellular process;detection of stimulus;developmental process;endocytosis;establishment of localization;lipid metabolic process;macromolecule metabolic process;membrane …	cell body;cell part;cell projection;cytoplasmic membrane-bounded vesicle;endosome;intracellular membrane-bounded organelle;intracellular organelle;macromolecular complex;membrane;neuron projection;neuronal cell body;nucleus;organelle;plasma membrane;protein complex;receptor complex;vesicle	Alzheimer's disease;Malaria	cEGF;EGF_CA;Ldl_recept_a;Ldl_recept_b	+	0	33.346	610680000	17	10	10	10	Q07954;Q6PJ72;H0YJI8	Q07954	Prolow-density lipoprotein receptor-related protein 1;Low-density lipoprotein receptor-related protein 1 85 kDa subunit;Low-density lipoprotein receptor-related protein 1 515 kDa subunit;Low-density lipoprotein receptor-related protein 1 intracellular domain
PRDX6	0.261402	0.827299	-0.267852	-0.747211	0.585257	0.512461	-0.281729	0.298781	-0.0530219	catabolic process;cellular catabolic process;cellular lipid catabolic process;cellular lipid metabolic process;cellular metabolic process;cellular process;cellular response to chemical stimulus;cellular response to hydrogen peroxide;cellular response to oxidative stress;cellular response to reactive oxygen species;cellular response to stimulus;cellular response to stress;hydrogen peroxide catabol…	antioxidant activity;binding;carboxylic ester hydrolase activity;catalytic activity;glutathione peroxidase activity;hydrolase activity;hydrolase activity, acting on ester bonds;lipase activity;oxidoreductase activity;oxidoreductase activity, acting on paired donors, with incorporation or reduction of molecular oxygen;oxidoreductase activity, acting on peroxide as acceptor;peroxidase activity;pero…	cell part;cytoplasm;cytoplasmic membrane-bounded vesicle;cytoplasmic part;cytoplasmic vesicle;cytosol;extracellular membrane-bounded organelle;extracellular organelle;extracellular region part;extracellular space;extracellular vesicular exosome;intracellular membrane-bounded organelle;intracellular organelle;intracellular part;lysosome;lytic vacuole;membrane;membrane-bounded organelle;membrane-bo…	catabolic process;cellular lipid metabolic process;cellular metabolic process;cellular process;lipid metabolic process;metabolic process;primary metabolic process;response to chemical stimulus;response to oxidative stress;response to stimulus;response to stress	cell part;cytoplasm;cytoplasmic membrane-bounded vesicle;cytosol;extracellular organelle;extracellular space;intracellular membrane-bounded organelle;intracellular organelle;lysosome;membrane;organelle;vacuole;vesicle	Methane metabolism;Phenylalanine metabolism;Phenylpropanoid biosynthesis	1-cysPrx_C;AhpC-TSA	+	0	124.4	2035900000	75	10	10	10	P30041	P30041	Peroxiredoxin-6
KIAA0586	-0.424223	0.400267	-0.115572	-1.21019	0.584919	0.298413	0.974963	0.120101	-0.220114	anatomical structure formation involved in morphogenesis;anatomical structure morphogenesis;biological regulation;cell part morphogenesis;cell projection assembly;cell projection morphogenesis;cell projection organization;cell surface receptor linked signaling pathway;cellular component assembly;cellular component assembly at cellular level;cellular component assembly involved in morphogenesis;ce…		cell part;centrosome;cytoplasm;cytoplasmic part;cytoskeletal part;intracellular non-membrane-bounded organelle;intracellular organelle;intracellular organelle part;intracellular part;microtubule organizing center;non-membrane-bounded organelle;organelle;organelle part	anatomical structure formation involved in morphogenesis;anatomical structure morphogenesis;biological regulation;cellular component assembly;cellular component morphogenesis;cellular component organization;cellular process;developmental process;response to stimulus;signal transduction	cell part;centrosome;cytoplasm;intracellular non-membrane-bounded organelle;intracellular organelle;microtubule organizing center;organelle		TALPID3	+	0.00173	4.2842	3066000000	12	3	3	3	Q9BVV6;Q9BVV6-4;Q9BVV6-3;Q9BVV6-2	Q9BVV6;Q9BVV6-4;Q9BVV6-3;Q9BVV6-2	Protein TALPID3
MYO1E	0.728353	0.621606	0.246719	0.210503	0.584549	-0.258488	-0.0160427	-0.0886259	0.295413	actin filament-based movement;actin filament-based process;anatomical structure development;ATP catabolic process;ATP metabolic process;biological regulation;catabolic process;cell activation;cell activation involved in immune response;cell development;cell differentiation;cell surface receptor linked signaling pathway;cellular catabolic process;cellular component movement;cellular component orga…	actin binding;actin filament binding;adenyl nucleotide binding;adenyl ribonucleotide binding;ATP binding;ATPase activity;ATPase activity, coupled;binding;calmodulin binding;catalytic activity;cytoskeletal protein binding;hydrolase activity;hydrolase activity, acting on acid anhydrides;hydrolase activity, acting on acid anhydrides, in phosphorus-containing anhydrides;lipid binding;microfilament mo…	actin cytoskeleton;adherens junction;anchoring junction;cell cortex part;cell junction;cell part;cell-cell junction;clathrin-coated vesicle;coated vesicle;cortical actin cytoskeleton;cortical cytoskeleton;cytoplasm;cytoplasmic membrane-bounded vesicle;cytoplasmic part;cytoplasmic vesicle;cytoskeletal part;cytoskeleton;extracellular membrane-bounded organelle;extracellular organelle;extracellular …	anatomical structure development;biological regulation;catabolic process;cell activation;cell development;cell differentiation;cellular component movement;cellular component organization;cellular membrane organization;cellular metabolic process;cellular nitrogen compound metabolic process;cellular process;developmental process;embryo development;endocytosis;establishment of localization;exocytosi…	cell part;cytoplasm;cytoplasmic membrane-bounded vesicle;cytoskeleton;extracellular organelle;intracellular membrane-bounded organelle;intracellular non-membrane-bounded organelle;intracellular organelle;macromolecular complex;organelle;protein complex;vesicle		Myosin_head;Myosin_TH1;SH3_1	+	0	323.31	27754000000	597	58	57	50	Q12965;H0YNQ8;H0YLJ4;H0YN00;H0YLE5;H0YNB0;M0QXU2;M0QXE0	Q12965	Unconventional myosin-Ie
EBP	0.205646	0.478771	0.0277987	-0.0834875	0.581188	-0.125688	0.513305	0.189296	0.633675	alcohol metabolic process;anatomical structure development;biological regulation;biosynthetic process;cellular process;cellular response to stimulus;cholesterol biosynthetic process;cholesterol metabolic process;developmental process;drug transmembrane transport;drug transport;establishment of localization;hemopoiesis;hemopoietic or lymphoid organ development;lipid biosynthetic process;lipid meta…	C-8 sterol isomerase activity;catalytic activity;cholestenol delta-isomerase activity;drug transmembrane transporter activity;intramolecular oxidoreductase activity;intramolecular oxidoreductase activity, transposing C=C bonds;isomerase activity;molecular transducer activity;receptor activity;signal transducer activity;signaling receptor activity;steroid delta-isomerase activity;transmembrane sig…	cell part;cytoplasmic part;endoplasmic reticulum;endoplasmic reticulum membrane;endoplasmic reticulum part;integral to membrane;integral to plasma membrane;intracellular membrane-bounded organelle;intracellular organelle;intracellular organelle part;intracellular part;intrinsic to membrane;intrinsic to plasma membrane;membrane;membrane part;membrane-bounded organelle;organelle;organelle membrane;…	alcohol metabolic process;anatomical structure development;biological regulation;biosynthetic process;cellular process;developmental process;drug transport;establishment of localization;lipid metabolic process;metabolic process;primary metabolic process;response to stimulus;signal transduction;small molecule metabolic process;transmembrane transport;transport	cell part;endoplasmic reticulum;intracellular membrane-bounded organelle;intracellular organelle;membrane;organelle	Steroid biosynthesis	EBP	+	0	143.8	2762500000	71	3	3	3	Q15125;C9J719;C9JJ78	Q15125;C9J719;C9JJ78	3-beta-hydroxysteroid-Delta(8),Delta(7)-isomerase
MAT2A	-0.00987244	0.0764351	0.732966	-0.890261	0.580995	-0.011138	0.319325	-0.043829	-0.681573	amine biosynthetic process;amine metabolic process;biosynthetic process;carboxylic acid biosynthetic process;carboxylic acid metabolic process;cellular amine metabolic process;cellular amino acid biosynthetic process;cellular amino acid metabolic process;cellular biosynthetic process;cellular ketone metabolic process;cellular metabolic process;cellular modified amino acid biosynthetic process;cel…	adenyl nucleotide binding;adenyl ribonucleotide binding;ATP binding;binding;catalytic activity;cation binding;ion binding;metal ion binding;methionine adenosyltransferase activity;nucleotide binding;protein binding;purine nucleotide binding;purine ribonucleoside triphosphate binding;purine ribonucleotide binding;ribonucleotide binding;transferase activity;transferase activity, transferring alkyl …	cell part;cytoplasmic part;cytosol;intracellular part;macromolecular complex;methionine adenosyltransferase complex;protein complex	amine metabolic process;biosynthetic process;cellular amino acid metabolic process;cellular ketone metabolic process;cellular metabolic process;cellular nitrogen compound metabolic process;cellular process;cofactor metabolic process;heterocycle metabolic process;metabolic process;nitrogen compound metabolic process;nucleobase-containing compound metabolic process;nucleobase-containing small molec…	cell part;cytosol;macromolecular complex;protein complex	Cysteine and methionine metabolism	S-AdoMet_synt_C;S-AdoMet_synt_M;S-AdoMet_synt_N		0	24.341	550590000	20	5	4	4	P31153;P31153-2	P31153;P31153-2	S-adenosylmethionine synthase isoform type-2
MYH10	1.02753	0.882902	0.491388	0.878982	0.580261	-0.263741	0.0721097	-0.231669	0.474399	actin cytoskeleton organization;actin filament-based movement;actin filament-based process;actomyosin structure organization;adult heart development;anatomical structure development;anatomical structure formation involved in morphogenesis;ATP catabolic process;ATP metabolic process;axon guidance;biological adhesion;biological regulation;cardiac cell development;cardiac muscle cell development;car…	actin binding;actin filament binding;actin-dependent ATPase activity;adenyl nucleotide binding;adenyl ribonucleotide binding;ADP binding;ATP binding;ATPase activity;ATPase activity, coupled;binding;catalytic activity;cytoskeletal protein binding;hydrolase activity;hydrolase activity, acting on acid anhydrides;hydrolase activity, acting on acid anhydrides, in phosphorus-containing anhydrides;micro…	actin filament bundle;actomyosin;axon;cell body;cell cortex;cell division site part;cell part;cell projection;cell projection part;cleavage furrow;cytoplasm;cytoplasmic part;cytoskeletal part;dendritic spine;growth cone;intracellular membrane-bounded organelle;intracellular non-membrane-bounded organelle;intracellular organelle;intracellular organelle part;intracellular part;lamellipodium;macromo…	anatomical structure development;anatomical structure formation involved in morphogenesis;biological adhesion;biological regulation;catabolic process;cell adhesion;cell development;cell motility;cell proliferation;cellular component assembly;cellular component movement;cellular component organization;cellular membrane organization;cellular metabolic process;cellular nitrogen compound metabolic pr…	cell body;cell cortex;cell part;cell projection;cytoplasm;intracellular membrane-bounded organelle;intracellular non-membrane-bounded organelle;intracellular organelle;macromolecular complex;membrane;midbody;neuron projection;neuronal cell body;nucleus;organelle;plasma membrane;protein complex;site of polarized growth;synapse	Tight junction;Viral myocarditis	IQ;Myosin_head;Myosin_N;Myosin_tail_1	+	0	42.743	3853300000	61	267	2	0	P35580-2;F8W6L6	P35580-2;F8W6L6	Myosin-10
TRAP1	0.900488	0.208434	-0.431076	0.362913	0.578829	-0.18799	-0.0889301	-0.0940657	-0.181348	cellular macromolecule metabolic process;cellular metabolic process;cellular process;cellular protein metabolic process;macromolecule metabolic process;metabolic process;primary metabolic process;protein folding;protein metabolic process;response to stimulus;response to stress	adenyl nucleotide binding;adenyl ribonucleotide binding;ATP binding;binding;cytokine receptor binding;nucleotide binding;protein binding;purine nucleotide binding;purine ribonucleoside triphosphate binding;purine ribonucleotide binding;receptor binding;ribonucleotide binding;tumor necrosis factor receptor binding;tumor necrosis factor receptor superfamily binding	cell part;cytoplasmic part;extracellular membrane-bounded organelle;extracellular organelle;extracellular region part;extracellular vesicular exosome;intracellular membrane-bounded organelle;intracellular organelle;intracellular organelle lumen;intracellular organelle part;intracellular part;membrane;membrane-bounded organelle;membrane-bounded vesicle;membrane-enclosed lumen;mitochondrial inner m…	cellular metabolic process;cellular process;macromolecule metabolic process;metabolic process;primary metabolic process;protein folding;protein metabolic process;response to stimulus;response to stress	cell part;extracellular organelle;intracellular membrane-bounded organelle;intracellular organelle;membrane;mitochondrion;nucleus;organelle;vesicle		HATPase_c;HSP90	+	0	27.916	473430000	16	6	6	6	Q12931;Q12931-2;I3L0K7;I3L239;I3L253	Q12931;Q12931-2;I3L0K7	Heat shock protein 75 kDa, mitochondrial
ANP32A	0.678305	0.570237	-0.137786	-0.0119424	0.575312	0.19176	0.222519	-0.0656023	-0.299336	biological regulation;biosynthetic process;cellular biosynthetic process;cellular macromolecule biosynthetic process;cellular macromolecule metabolic process;cellular metabolic process;cellular nitrogen compound metabolic process;cellular process;cellular response to stimulus;establishment of localization;establishment of localization in cell;gene expression;intracellular signal transduction;intr…	binding;protein binding	cell part;cytoplasm;cytoplasmic part;endoplasmic reticulum;intracellular membrane-bounded organelle;intracellular organelle;intracellular organelle part;intracellular part;membrane-bounded organelle;nuclear part;nucleoplasm;nucleus;organelle;organelle part;perinuclear region of cytoplasm	biological regulation;biosynthetic process;cellular metabolic process;cellular nitrogen compound metabolic process;cellular process;establishment of localization;macromolecule metabolic process;metabolic process;mRNA metabolic process;nitrogen compound metabolic process;nuclear transport;nucleobase-containing compound metabolic process;nucleocytoplasmic transport;primary metabolic process;respons…	cell part;cytoplasm;endoplasmic reticulum;intracellular membrane-bounded organelle;intracellular organelle;nucleoplasm;nucleus;organelle		LRR_4;LRR_8	+	0	213.98	2378200000	72	9	9	8	P39687;H0YN26;H7BZ09;O43423;O95626	P39687;H0YN26	Acidic leucine-rich nuclear phosphoprotein 32 family member A
CLTA	-0.0372038	0.193878	0.630438	-0.422258	0.574261	0.192721	-0.831019	-0.147776	1.1086	antigen processing and presentation;antigen processing and presentation of exogenous antigen;antigen processing and presentation of exogenous peptide antigen;antigen processing and presentation of exogenous peptide antigen via MHC class II;antigen processing and presentation of peptide antigen;antigen processing and presentation of peptide antigen via MHC class II;antigen processing and presentat…	binding;clathrin binding;clathrin heavy chain binding;peptide binding;protein binding;structural molecule activity	cell part;clathrin coat;clathrin coat of coated pit;clathrin coat of trans-Golgi network vesicle;clathrin coated vesicle membrane;clathrin complex;clathrin vesicle coat;clathrin-coated endocytic vesicle membrane;coated vesicle membrane;cytoplasmic membrane-bounded vesicle;cytoplasmic part;cytoplasmic vesicle;cytoplasmic vesicle membrane;cytoplasmic vesicle part;cytosol;endocytic vesicle membrane;…	biological regulation;cellular component organization;cellular membrane organization;cellular process;endocytosis;establishment of localization;Golgi vesicle transport;immune system process;locomotion;membrane invagination;membrane organization;protein transport;response to chemical stimulus;response to external stimulus;response to stimulus;signal transduction;transport;vesicle-mediated transport	cell part;cytoplasmic membrane-bounded vesicle;cytosol;intracellular membrane-bounded organelle;intracellular organelle;macromolecular complex;membrane;organelle;plasma membrane;protein complex;vesicle	Bacterial invasion of epithelial cells;Endocrine and other factor-regulated calcium reabsorption;Endocytosis;Huntington's disease;Lysosome	Clathrin_lg_ch	+	0	323.31	42347000000	389	17	17	17	P09496-2;P09496;P09496-4;P09496-3;F8WF69;P09496-5;C9J8P9	P09496-2;P09496;P09496-4;P09496-3;F8WF69;P09496-5;C9J8P9	Clathrin light chain A
RRM1	0.0702944	0.808846	0.564537	0.283974	0.571039	0.492225	-0.24102	0.0402203	-0.337523	anatomical structure development;biosynthetic process;cell cycle;cell proliferation;cell proliferation in forebrain;cellular aromatic compound metabolic process;cellular biosynthetic process;cellular component assembly;cellular component organization;cellular component organization or biogenesis;cellular macromolecule biosynthetic process;cellular macromolecule metabolic process;cellular metaboli…	adenyl nucleotide binding;adenyl ribonucleotide binding;ATP binding;binding;catalytic activity;nucleotide binding;oxidoreductase activity;oxidoreductase activity, acting on CH or CH2 groups;oxidoreductase activity, acting on CH or CH2 groups, disulfide as acceptor;protein binding;purine nucleotide binding;purine ribonucleoside triphosphate binding;purine ribonucleotide binding;ribonucleoside-diph…	cell body;cell part;cell projection;cytoplasm;cytoplasmic part;cytosol;envelope;extracellular membrane-bounded organelle;extracellular organelle;extracellular region part;extracellular vesicular exosome;intracellular organelle part;intracellular part;macromolecular complex;membrane-bounded organelle;membrane-bounded vesicle;neuronal cell body;nuclear envelope;nuclear part;nucleoplasm;organelle;or…	anatomical structure development;biosynthetic process;cell cycle;cell proliferation;cellular aromatic compound metabolic process;cellular component assembly;cellular component organization;cellular metabolic process;cellular nitrogen compound metabolic process;cellular process;developmental process;DNA metabolic process;DNA replication;heterocycle metabolic process;macromolecular complex assembly…	cell body;cell part;cell projection;cytoplasm;cytosol;extracellular organelle;macromolecular complex;neuronal cell body;nuclear envelope;nucleoplasm;organelle;protein complex;vesicle	Glutathione metabolism;Purine metabolism;Pyrimidine metabolism	ATP-cone;Ribonuc_red_lgC;Ribonuc_red_lgN		0	28.997	513060000	23	9	9	9	P23921;E9PL69;E9PP77;H0YCY7	P23921;E9PL69	Ribonucleoside-diphosphate reductase large subunit
ATP5O	-0.246175	-0.561209	-0.237704	-0.455565	0.570848	-0.887033	0.538428	-0.129689	0.0317836	ATP biosynthetic process;ATP catabolic process;ATP metabolic process;ATP synthesis coupled proton transport;biosynthetic process;catabolic process;cation transport;cellular biosynthetic process;cellular catabolic process;cellular metabolic process;cellular nitrogen compound biosynthetic process;cellular nitrogen compound catabolic process;cellular nitrogen compound metabolic process;cellular proc…	binding;cation transmembrane transporter activity;drug binding;hydrogen ion transmembrane transporter activity;hydrogen ion transporting ATP synthase activity, rotational mechanism;inorganic cation transmembrane transporter activity;ion transmembrane transporter activity;monovalent inorganic cation transmembrane transporter activity;substrate-specific transmembrane transporter activity;substrate-…	cell part;cytoplasmic part;extracellular membrane-bounded organelle;extracellular organelle;extracellular region part;extracellular vesicular exosome;intracellular membrane-bounded organelle;intracellular organelle;intracellular organelle part;intracellular part;macromolecular complex;membrane;membrane part;membrane-bounded organelle;membrane-bounded vesicle;mitochondrial inner membrane;mitochond…	biosynthetic process;catabolic process;cellular metabolic process;cellular nitrogen compound metabolic process;cellular process;establishment of localization;generation of precursor metabolites and energy;heterocycle metabolic process;hydrogen transport;ion transport;metabolic process;nitrogen compound metabolic process;nucleobase-containing compound catabolic process;nucleobase-containing compou…	cell part;extracellular organelle;intracellular membrane-bounded organelle;intracellular organelle;macromolecular complex;membrane;mitochondrion;nucleus;organelle;plasma membrane;protein complex;proton-transporting two-sector ATPase complex;vesicle	Alzheimer's disease;Huntington's disease;Oxidative phosphorylation;Parkinson's disease	OSCP	+	0	120.07	5443800000	109	14	14	14	P48047;H7C0C1;H7C086;H7C068	P48047	ATP synthase subunit O, mitochondrial
CORO1C	0.999701	0.693337	0.204892	0.489367	0.56758	-0.301502	0.191137	-0.121938	0.535013	actin cytoskeleton organization;actin filament-based process;biological regulation;cellular component organization;cellular component organization at cellular level;cellular component organization or biogenesis;cellular component organization or biogenesis at cellular level;cellular membrane organization;cellular process;cellular response to stimulus;cytoskeleton organization;endocytosis;establis…	actin binding;actin filament binding;binding;cytoskeletal protein binding;protein binding	actin cytoskeleton;cell part;cell projection;cytoplasm;cytoskeleton;intracellular non-membrane-bounded organelle;intracellular organelle;intracellular part;lamellipodium;membrane;non-membrane-bounded organelle;organelle;plasma membrane	biological regulation;cellular component organization;cellular membrane organization;cellular process;cytoskeleton organization;endocytosis;establishment of localization;membrane invagination;membrane organization;organelle organization;response to stimulus;signal transduction;transport;vesicle-mediated transport	cell part;cell projection;cytoplasm;cytoskeleton;intracellular non-membrane-bounded organelle;intracellular organelle;membrane;organelle;plasma membrane		DUF1899;DUF1900;WD40	+	0	323.31	21537000000	370	31	31	30	Q9ULV4;Q9ULV4-2;Q9ULV4-3;B4E3S0;H0YHL7;F8VV53;F8W1H8;F8VUX3;F8VSA4;F8VRE9;F8VTT6;F8VVB7;Q6QEF8;J3QLV6;J3KSS5;Q6QEF8-4;Q6QEF8-3;Q6QEF8-2;Q6QEF8-5	Q9ULV4;Q9ULV4-2;Q9ULV4-3;B4E3S0	Coronin-1C;Coronin
CTPS1	0.128477	0.44472	0.557375	-0.444347	0.566458	0.537282	-0.0264139	0.0776167	0.118919	amine metabolic process;biosynthetic process;carboxylic acid metabolic process;cellular amine metabolic process;cellular amino acid metabolic process;cellular biosynthetic process;cellular ketone metabolic process;cellular metabolic process;cellular nitrogen compound biosynthetic process;cellular nitrogen compound metabolic process;cellular process;CTP biosynthetic process;CTP metabolic process;'…	adenyl nucleotide binding;adenyl ribonucleotide binding;ATP binding;binding;catalytic activity;CTP synthase activity;ligase activity;ligase activity, forming carbon-nitrogen bonds;nucleotide binding;purine nucleotide binding;purine ribonucleoside triphosphate binding;purine ribonucleotide binding;ribonucleotide binding	cell part;cytoplasmic part;cytosol;intracellular part;membrane	amine metabolic process;biosynthetic process;cellular amino acid metabolic process;cellular ketone metabolic process;cellular metabolic process;cellular nitrogen compound metabolic process;cellular process;heterocycle metabolic process;metabolic process;nitrogen compound metabolic process;nucleobase-containing compound metabolic process;nucleobase-containing small molecule interconversion;nucleob…	cell part;cytosol;membrane	Pyrimidine metabolism	CTP_synth_N;GATase	+	0	46.364	1494900000	39	13	13	11	P17812;P17812-2	P17812;P17812-2	CTP synthase 1
DPP3	0.356127	-1.32592	-0.468836	-0.107421	0.566438	-1.90571	-1.29889	0.161936	-0.35441	macromolecule metabolic process;metabolic process;primary metabolic process;protein metabolic process;proteolysis	binding;catalytic activity;cation binding;dipeptidyl-peptidase activity;exopeptidase activity;hydrolase activity;ion binding;metal ion binding;metallopeptidase activity;peptidase activity;peptidase activity, acting on L-amino acid peptides;protein binding;transition metal ion binding;zinc ion binding	cell part;cytoplasm;extracellular membrane-bounded organelle;extracellular organelle;extracellular region part;extracellular vesicular exosome;intracellular membrane-bounded organelle;intracellular organelle;intracellular part;membrane;membrane-bounded organelle;membrane-bounded vesicle;nucleus;organelle;plasma membrane;vesicle	macromolecule metabolic process;metabolic process;primary metabolic process;protein metabolic process;proteolysis	cell part;cytoplasm;extracellular organelle;intracellular membrane-bounded organelle;intracellular organelle;membrane;nucleus;organelle;plasma membrane;vesicle			+	0	12.274	1831100000	8	4	4	4	Q9NY33;G3V1D3;G3V180;Q9NY33-4;E9PQ14;Q9NY33-2;E9PNX5;E9PKK8;E9PPK9	Q9NY33;G3V1D3;G3V180;Q9NY33-4;E9PQ14;Q9NY33-2	Dipeptidyl peptidase 3
CBS	0.516814	0.915953	0.629452	-1.24509	0.566352	-0.058897	0.338726	-0.0783343	-0.28547	amine biosynthetic process;amine catabolic process;amine metabolic process;anatomical structure development;anatomical structure morphogenesis;biological regulation;biosynthetic process;blood vessel remodeling;carboxylic acid biosynthetic process;carboxylic acid catabolic process;carboxylic acid metabolic process;cartilage development;cartilage development involved in endochondral bone morphogene…	adenyl nucleotide binding;amine binding;amino acid binding;binding;carbon-oxygen lyase activity;carboxylic acid binding;catalytic activity;cation binding;cofactor binding;cystathionine beta-synthase activity;enzyme binding;heme binding;hydro-lyase activity;identical protein binding;ion binding;iron ion binding;lyase activity;metal ion binding;modified amino acid binding;nucleotide binding;protein…	cell part;cytoplasmic part;cytosol;intracellular membrane-bounded organelle;intracellular organelle;intracellular part;membrane-bounded organelle;nucleus;organelle	amine metabolic process;anatomical structure development;anatomical structure morphogenesis;biological regulation;biosynthetic process;catabolic process;cellular amino acid metabolic process;cellular ketone metabolic process;cellular metabolic process;cellular nitrogen compound metabolic process;cellular process;circulatory system process;developmental process;metabolic process;multicellular orga…	cell part;cytosol;intracellular membrane-bounded organelle;intracellular organelle;nucleus;organelle	Cysteine and methionine metabolism;Glycine, serine and threonine metabolism	CBS;PALP	+	0	28.467	1505300000	24	8	8	8	P35520;P35520-2;C9JMA6;H7C2H4;H7C1W6;H7C2W0	P35520;P35520-2	Cystathionine beta-synthase
AP2B1	0.365303	0.142094	0.349959	-0.0378675	0.565115	-0.0627861	-0.593615	0.110772	0.0584965	antigen processing and presentation;antigen processing and presentation of exogenous antigen;antigen processing and presentation of exogenous peptide antigen;antigen processing and presentation of exogenous peptide antigen via MHC class II;antigen processing and presentation of peptide antigen;antigen processing and presentation of peptide antigen via MHC class II;antigen processing and presentat…	binding;clathrin binding;protein binding;protein transporter activity;substrate-specific transporter activity;transporter activity	AP-type membrane coat adaptor complex;cell part;clathrin adaptor complex;clathrin coat;clathrin coated vesicle membrane;clathrin-coated endocytic vesicle membrane;coated pit;coated vesicle membrane;cytoplasmic part;cytoplasmic vesicle membrane;cytoplasmic vesicle part;cytosol;endocytic vesicle membrane;Golgi apparatus part;intracellular membrane-bounded organelle;intracellular organelle;intracell…	biological regulation;cell communication;cell-cell signaling;cellular component assembly;cellular component organization;cellular macromolecular complex assembly;cellular membrane organization;cellular process;endocytosis;establishment of localization;immune system process;locomotion;macromolecular complex assembly;membrane invagination;membrane organization;organelle organization;protein complex…	AP-type membrane coat adaptor complex;cell part;cytosol;intracellular membrane-bounded organelle;intracellular organelle;macromolecular complex;membrane;organelle;plasma membrane;protein complex	Endocrine and other factor-regulated calcium reabsorption;Endocytosis;Huntington's disease	Adaptin_N;Alpha_adaptinC2;B2-adapt-app_C	+	0	323.31	77386000000	1057	52	52	27	P63010;P63010-2;P63010-3;K7ERB2;K7EN71;K7EJX1;K7EJ01;K7EKZ5	P63010;P63010-2;P63010-3	AP-2 complex subunit beta
U2SURP	0.0826035	-0.00705624	-0.0519247	0.0878582	0.558655	0.0680618	-0.0938101	0.0385609	-0.0443001	cellular macromolecule metabolic process;cellular metabolic process;cellular nitrogen compound metabolic process;cellular process;macromolecule metabolic process;metabolic process;nitrogen compound metabolic process;nucleic acid metabolic process;nucleobase-containing compound metabolic process;primary metabolic process;RNA metabolic process;RNA processing	binding;nucleic acid binding;nucleotide binding;protein binding;RNA binding	cell part;intracellular membrane-bounded organelle;intracellular organelle;intracellular part;membrane-bounded organelle;nucleus;organelle	cellular metabolic process;cellular nitrogen compound metabolic process;cellular process;macromolecule metabolic process;metabolic process;nitrogen compound metabolic process;nucleobase-containing compound metabolic process;primary metabolic process;RNA metabolic process;RNA processing	cell part;intracellular membrane-bounded organelle;intracellular organelle;nucleus;organelle	Spliceosome	cwf21;RRM_1;Surp	+	0.000411	7.5669	156310000	5	3	3	3	O15042;H0Y8D9;E7ET15;O15042-2;E7EW00	O15042;H0Y8D9;E7ET15;O15042-2;E7EW00	U2 snRNP-associated SURP motif-containing protein
TSPAN14	-0.400568	1.69553	-0.462879	0.2724	0.558348	0.926187	-0.132464	-0.103249	0.215261	biological regulation;establishment of localization;establishment of protein localization;establishment of protein localization in membrane;establishment of protein localization in plasma membrane;macromolecule metabolic process;metabolic process;positive regulation of biological process;positive regulation of cell communication;positive regulation of cellular process;positive regulation of Notch…	binding;enzyme binding;protein binding	cell part;integral to membrane;intrinsic to membrane;membrane;membrane part;plasma membrane	biological regulation;establishment of localization;macromolecule metabolic process;metabolic process;primary metabolic process;protein maturation;protein metabolic process	cell part;membrane;plasma membrane		Tetraspannin	+	0	30.134	570120000	18	6	6	6	Q8NG11;H7BXY6;Q8NG11-2;A6NEP9;Q8NG11-3	Q8NG11;H7BXY6;Q8NG11-2;A6NEP9;Q8NG11-3	Tetraspanin-14
CASP14	-0.594695	-0.968832	-0.431549	-0.501161	0.551488	-0.824656	0.0736609	0.344068	-0.13068	anatomical structure development;biological regulation;cell death;cellular process;cellular response to stimulus;cellular response to stress;cornification;death;developmental process;DNA damage response, signal transduction resulting in induction of apoptosis;epidermis development;induction of apoptosis;induction of apoptosis by intracellular signals;induction of programmed cell death;intracellul…	catalytic activity;cysteine-type endopeptidase activity;cysteine-type peptidase activity;endopeptidase activity;hydrolase activity;peptidase activity;peptidase activity, acting on L-amino acid peptides	cell part;cytoplasm;cytoskeletal part;extracellular membrane-bounded organelle;extracellular organelle;extracellular region part;extracellular vesicular exosome;intermediate filament;intracellular membrane-bounded organelle;intracellular organelle;intracellular organelle part;intracellular part;keratin filament;macromolecular complex;membrane-bounded organelle;membrane-bounded vesicle;nucleus;org…	anatomical structure development;biological regulation;cell death;cellular process;death;developmental process;response to DNA damage stimulus;response to stimulus;response to stress;signal transduction	cell part;cytoplasm;extracellular organelle;intracellular membrane-bounded organelle;intracellular organelle;macromolecular complex;nucleus;organelle;protein complex;vesicle		Peptidase_C14	+	0.000397	6.8196	174230000	6	3	3	3	P31944	P31944	Caspase-14;Caspase-14 subunit p19;Caspase-14 subunit p10
GSK3B	-0.512206	0.882782	-0.121894	0.0695601	0.551455	1.0786	0.151805	0.21244	-0.23843	activation of signaling protein activity involved in unfolded protein response;anatomical structure development;anatomical structure formation involved in morphogenesis;anatomical structure morphogenesis;axon guidance;biological regulation;canonical Wnt receptor signaling pathway;canonical Wnt receptor signaling pathway involved in positive regulation of apoptosis;carbohydrate metabolic process;c…	adenyl nucleotide binding;adenyl ribonucleotide binding;ATP binding;beta-catenin binding;binding;catalytic activity;enzyme binding;kinase activity;kinase binding;NF-kappaB binding;nucleotide binding;p53 binding;phosphotransferase activity, alcohol group as acceptor;protein binding;protein kinase A binding;protein kinase A catalytic subunit binding;protein kinase activity;protein kinase binding;pr…	beta-catenin destruction complex;cell body;cell part;cell projection;cell projection part;centrosome;cytoplasm;cytoplasmic part;cytoskeletal part;cytosol;dendritic shaft;dendritic spine;growth cone;intracellular membrane-bounded organelle;intracellular non-membrane-bounded organelle;intracellular organelle;intracellular organelle part;intracellular part;macromolecular complex;membrane;membrane pa…	anatomical structure development;anatomical structure formation involved in morphogenesis;anatomical structure morphogenesis;biological regulation;carbohydrate metabolic process;catabolic process;cell differentiation;cell morphogenesis;cell motility;cellular component morphogenesis;cellular component movement;cellular component organization;cellular localization;cellular metabolic process;cellula…	cell body;cell part;cell projection;centrosome;cytoplasm;cytosol;intracellular membrane-bounded organelle;intracellular non-membrane-bounded organelle;intracellular organelle;macromolecular complex;membrane;microtubule organizing center;neuron projection;neuronal cell body;nucleus;organelle;plasma membrane;protein complex;ribonucleoprotein complex;site of polarized growth	Alzheimer's disease;Axon guidance;B cell receptor signaling pathway;Basal cell carcinoma;Cell cycle;Chemokine signaling pathway;Circadian rhythm - fly;Colorectal cancer;Endometrial cancer;ErbB signaling pathway;Focal adhesion;Hedgehog signaling pathway;Hepatitis C;Insulin signaling pathway;Measles;Melanogenesis;Neurotrophin signaling pathway;Pathways in cancer;Prostate cancer;T cell receptor sign…	Pkinase	+	0	26.322	364630000	6	7	7	7	P49841;P49841-2;P49840;A8MT37;M0QYV0	P49841;P49841-2	Glycogen synthase kinase-3 beta
VPS35	0.465719	0.612744	0.068604	0.0047307	0.549697	-0.0633626	-0.144704	0.0239053	-0.180721	cell death;cellular process;death;endosome transport;establishment of localization;establishment of localization in cell;establishment of protein localization;intracellular transport;protein transport;retrograde transport, endosome to Golgi;transport;vesicle-mediated transport	binding;protein binding	cell part;cytoplasmic part;cytosol;endosome;extracellular membrane-bounded organelle;extracellular organelle;extracellular region part;extracellular vesicular exosome;intracellular membrane-bounded organelle;intracellular organelle;intracellular organelle part;intracellular part;lysosomal membrane;macromolecular complex;membrane;membrane part;membrane-bounded organelle;membrane-bounded vesicle;or…	cell death;cellular process;death;endosome transport;establishment of localization;protein transport;transport;vesicle-mediated transport	cell part;cytosol;endosome;extracellular organelle;intracellular membrane-bounded organelle;intracellular organelle;macromolecular complex;membrane;organelle;protein complex;retromer complex;vesicle		Vps35	+	0	10.852	343920000	12	4	4	4	Q96QK1;I3L4S0;I3L4P4	Q96QK1	Vacuolar protein sorting-associated protein 35
PCK2	-0.361626	-0.0813665	0.0563655	0.313909	0.549252	-0.0702562	0.301811	0.139277	-0.0947504	alcohol biosynthetic process;alcohol metabolic process;alditol biosynthetic process;alditol metabolic process;biological regulation;biosynthetic process;carbohydrate biosynthetic process;carbohydrate homeostasis;carbohydrate metabolic process;carboxylic acid metabolic process;cellular biosynthetic process;cellular carbohydrate biosynthetic process;cellular carbohydrate metabolic process;cellular …	binding;carbon-carbon lyase activity;carboxylic acid binding;carboxy-lyase activity;catalytic activity;cation binding;GDP binding;GTP binding;guanyl nucleotide binding;guanyl ribonucleotide binding;ion binding;kinase activity;lyase activity;magnesium ion binding;manganese ion binding;metal ion binding;nucleotide binding;phosphoenolpyruvate carboxykinase (GTP) activity;phosphoenolpyruvate carboxyk…	cell part;cytoplasm;cytoplasmic part;cytosol;extracellular membrane-bounded organelle;extracellular organelle;extracellular region part;extracellular vesicular exosome;intracellular membrane-bounded organelle;intracellular organelle;intracellular organelle lumen;intracellular organelle part;intracellular part;membrane-bounded organelle;membrane-bounded vesicle;membrane-enclosed lumen;mitochondria…	alcohol metabolic process;biological regulation;biosynthetic process;carbohydrate metabolic process;cellular homeostasis;cellular ketone metabolic process;cellular metabolic process;cellular nitrogen compound metabolic process;cellular process;cofactor metabolic process;drug metabolic process;heterocycle metabolic process;homeostatic process;macromolecule metabolic process;macromolecule modificat…	cell part;cytoplasm;cytosol;extracellular organelle;intracellular membrane-bounded organelle;intracellular organelle;mitochondrion;organelle;vesicle	Adipocytokine signaling pathway;Citrate cycle (TCA cycle);Glycolysis / Gluconeogenesis;Insulin signaling pathway;PPAR signaling pathway;Proximal tubule bicarbonate reclamation;Pyruvate metabolism	PEPCK	+	0	273.19	10118000000	222	34	34	34	Q16822;B4DW73;H0YML5;H0YM31;Q16822-2;H0YMA5;H0YNG4;P35558;H0YMU6;H0YMY3	Q16822;B4DW73;H0YML5;H0YM31;Q16822-2	Phosphoenolpyruvate carboxykinase [GTP], mitochondrial
CHD8	0.320665	-0.516691	-0.57535	-0.580149	0.548882	-1.06987	-0.233716	-0.109935	0.163134	adult behavior;adult heart development;adult locomotory behavior;adult walking behavior;anatomical structure development;anatomical structure morphogenesis;appendage development;appendage morphogenesis;artery morphogenesis;ATP catabolic process;ATP metabolic process;ATP-dependent chromatin remodeling;behavior;biological regulation;biosynthetic process;blood circulation;blood vessel morphogenesis;…	adenyl nucleotide binding;adenyl ribonucleotide binding;ATP binding;ATPase activity;ATPase activity, coupled;ATP-dependent helicase activity;beta-catenin binding;binding;catalytic activity;chromatin binding;DNA binding;DNA helicase activity;DNA-dependent ATPase activity;helicase activity;histone binding;hydrolase activity;hydrolase activity, acting on acid anhydrides;hydrolase activity, acting on…	cell part;cytoplasm;histone methyltransferase complex;intracellular membrane-bounded organelle;intracellular organelle;intracellular organelle part;intracellular part;macromolecular complex;membrane-bounded organelle;methyltransferase complex;MLL1 complex;nuclear part;nucleoplasm;nucleoplasm part;nucleus;organelle;organelle part;protein complex	anatomical structure development;anatomical structure morphogenesis;behavior;biological regulation;biosynthetic process;blood circulation;catabolic process;cell activation;cell differentiation;cellular component organization;cellular lipid metabolic process;cellular metabolic process;cellular nitrogen compound metabolic process;cellular process;chromatin modification;chromatin organization;chromo…	cell part;cytoplasm;histone methyltransferase complex;intracellular membrane-bounded organelle;intracellular organelle;macromolecular complex;nucleoplasm;nucleus;organelle;protein complex	Wnt signaling pathway	BRK;Chromo;Helicase_C;SNF2_N	+	0	37.239	900420000	19	12	12	11	Q9HCK8;Q9HCK8-2;Q9P2D1;H0YJG4;Q3L8U1;Q8TD26;G3V2T9;H0YJA4;Q3L8U1-2;Q3L8U1-3;H7C294;C9JFU2;H3BTW3;Q8TD26-3	Q9HCK8;Q9HCK8-2	Chromodomain-helicase-DNA-binding protein 8
TMA7	0.167778	-0.181607	-0.0263004	0.664653	0.54558	-0.424387	-0.341575	-0.258926	0.483279							TMA7		0.000439	9.2237	1516100000	32	3	3	3	Q9Y2S6	Q9Y2S6	Translation machinery-associated protein 7
SND1	1.19535	0.741493	-0.217602	-0.358717	0.545492	-0.236109	0.0857897	-0.610073	0.501414	biological regulation;biosynthetic process;cell differentiation;cellular biosynthetic process;cellular developmental process;cellular macromolecule biosynthetic process;cellular macromolecule metabolic process;cellular metabolic process;cellular nitrogen compound metabolic process;cellular process;developmental process;gene silencing;gene silencing by RNA;macromolecule biosynthetic process;macrom…	binding;catalytic activity;hydrolase activity;hydrolase activity, acting on ester bonds;nuclease activity;nucleic acid binding;protein binding;protein binding transcription factor activity;transcription cofactor activity;transcription factor binding transcription factor activity	cell part;cytoplasm;cytoplasmic membrane-bounded vesicle;cytoplasmic part;cytoplasmic vesicle;extracellular membrane-bounded organelle;extracellular organelle;extracellular region part;extracellular vesicular exosome;intracellular membrane-bounded organelle;intracellular organelle;intracellular part;macromolecular complex;melanosome;membrane;membrane-bounded organelle;membrane-bounded vesicle;mit…	biological regulation;biosynthetic process;cell differentiation;cellular metabolic process;cellular nitrogen compound metabolic process;cellular process;developmental process;gene silencing;macromolecule metabolic process;metabolic process;nitrogen compound metabolic process;nucleobase-containing compound metabolic process;primary metabolic process;RNA metabolic process;viral reproduction	cell part;cytoplasm;cytoplasmic membrane-bounded vesicle;extracellular organelle;intracellular membrane-bounded organelle;intracellular organelle;macromolecular complex;membrane;mitochondrion;nucleus;organelle;ribonucleoprotein complex;RNAi effector complex;vesicle		SNase;TUDOR	+	0	283.22	10378000000	247	35	35	35	Q7KZF4;H7C597	Q7KZF4	Staphylococcal nuclease domain-containing protein 1
	-0.296794	0.307729	-0.0114098	0.204574	0.544813	0.186185	-0.0676742	0.124492	0.200212	biosynthetic process;cellular biosynthetic process;cellular lipid metabolic process;cellular metabolic process;cellular process;glycerolipid biosynthetic process;glycerolipid metabolic process;glycerophospholipid biosynthetic process;glycerophospholipid metabolic process;lipid biosynthetic process;lipid metabolic process;lipid modification;lipid phosphorylation;metabolic process;organophosphate m…	1-phosphatidylinositol 4-kinase activity;adenyl nucleotide binding;adenyl ribonucleotide binding;AP-3 adaptor complex binding;ATP binding;binding;catalytic activity;cation binding;inositol or phosphatidylinositol kinase activity;ion binding;kinase activity;lipid kinase activity;magnesium ion binding;metal ion binding;nucleotide binding;phosphatidylinositol kinase activity;phosphotransferase activ…	cell body;cell junction;cell part;cell pole;cell projection;cell tip;cytoplasmic membrane-bounded vesicle;cytoplasmic part;cytoplasmic vesicle;cytosol;dendrite;endosome;extracellular region part;Golgi apparatus;growing cell tip;host cell membrane;host cell part;host cell presynaptic membrane;integral to membrane;integral to plasma membrane;intracellular membrane-bounded organelle;intracellular or…	biosynthetic process;cellular lipid metabolic process;cellular metabolic process;cellular process;lipid metabolic process;metabolic process;phosphorus metabolic process;primary metabolic process;small molecule metabolic process	cell body;cell part;cell projection;cytoplasmic membrane-bounded vesicle;cytosol;endosome;Golgi apparatus;intracellular membrane-bounded organelle;intracellular organelle;membrane;mitochondrion;neuron projection;neuronal cell body;organelle;site of polarized growth;vesicle	Inositol phosphate metabolism;Phosphatidylinositol signaling system	PI3_PI4_kinase	+	0.00456	3.4332	52454000	2	3	1	1	E9PAM4;Q9BTU6	E9PAM4
FXR1	1.23114	0.375691	0.0965152	-0.807959	0.5439	-0.203547	0.169598	-0.00395298	1.50384	anatomical structure development;apoptosis;biological regulation;cell death;cell differentiation;cellular developmental process;cellular process;central nervous system development;death;developmental process;establishment of localization;establishment of RNA localization;mRNA transport;muscle organ development;muscle structure development;negative regulation of biological process;negative regulat…	binding;G-quadruplex RNA binding;identical protein binding;mRNA 3'-UTR binding;mRNA binding;nucleic acid binding;protein binding;RNA binding	cell part;cell projection;cell projection part;contractile fiber part;costamere;cytoplasm;cytoplasmic part;cytosolic large ribosomal subunit;dendritic shaft;dendritic spine;extracellular membrane-bounded organelle;extracellular organelle;extracellular region part;extracellular vesicular exosome;intracellular membrane-bounded organelle;intracellular non-membrane-bounded organelle;intracellular org…	anatomical structure development;biological regulation;cell death;cell differentiation;cellular process;death;developmental process;establishment of localization;nucleobase-containing compound transport;regulation of translation;transport	cell part;cell projection;cytoplasm;extracellular organelle;intracellular membrane-bounded organelle;intracellular non-membrane-bounded organelle;intracellular organelle;macromolecular complex;membrane;neuron projection;nucleolus;nucleoplasm;nucleus;organelle;polysome;protein complex;ribonucleoprotein complex;synapse;vesicle		Agenet;FXR1P_C;KH_1	+	0	61.871	3714200000	68	18	18	18	P51114;B4DXZ6;P51114-2;P51114-3;E9PFF5;E7EU85;C9JAJ4;C9JZE0;C9JY20;H7C4S4;P51116;C9IZ22;Q06787;Q06787-7;C9J5B4;F8W871;A8MQB8;G3V0J0;Q06787-8;Q06787-6;Q06787-2;Q06787-4;Q06787-5;Q06787-9;Q06787-3	P51114;B4DXZ6;P51114-2;P51114-3;E9PFF5;E7EU85	Fragile X mental retardation syndrome-related protein 1
FAM151A	0.17366	2.17827	0.0730476	0.499031	0.543765	1.27517	0.812187	0.415018	1.0434			cell part;extracellular membrane-bounded organelle;extracellular organelle;extracellular region part;extracellular vesicular exosome;integral to membrane;intrinsic to membrane;membrane;membrane part;membrane-bounded organelle;membrane-bounded vesicle;organelle;vesicle		cell part;extracellular organelle;membrane;organelle;vesicle		DUF2181	+	0	62.63	2587500000	78	12	12	12	Q8WW52;Q8WW52-2;B1AQ20	Q8WW52;Q8WW52-2	Protein FAM151A
PRKDC	1.01994	0.938453	0.382211	-1.24808	0.542964	-0.160116	-0.511456	-0.0165949	0.293528	anatomical structure development;anatomical structure formation involved in morphogenesis;anatomical structure homeostasis;anterior/posterior pattern specification;B cell lineage commitment;biological regulation;brain development;cell activation;cell death;cell differentiation;cell fate commitment;cellular component organization;cellular component organization at cellular level;cellular component…	adenyl nucleotide binding;adenyl ribonucleotide binding;ATP binding;binding;catalytic activity;DNA binding;DNA-dependent protein kinase activity;kinase activity;nucleic acid binding;nucleotide binding;phosphotransferase activity, alcohol group as acceptor;protein binding;protein kinase activity;protein serine/threonine kinase activity;purine nucleotide binding;purine ribonucleoside triphosphate b…	cell part;cytoplasmic part;cytosol;DNA-dependent protein kinase-DNA ligase 4 complex;intracellular membrane-bounded organelle;intracellular non-membrane-bounded organelle;intracellular organelle;intracellular organelle part;intracellular part;macromolecular complex;membrane;membrane-bounded organelle;nonhomologous end joining complex;non-membrane-bounded organelle;nuclear part;nucleolus;nucleopla…	anatomical structure development;anatomical structure formation involved in morphogenesis;biological regulation;cell activation;cell death;cell differentiation;cellular component organization;cellular metabolic process;cellular nitrogen compound metabolic process;cellular process;chromosome organization;death;developmental process;DNA metabolic process;DNA recombination;DNA repair;homeostatic pro…	cell part;cytosol;intracellular membrane-bounded organelle;intracellular non-membrane-bounded organelle;intracellular organelle;macromolecular complex;membrane;nucleolus;nucleoplasm;nucleus;organelle;protein complex;transcription factor complex	Cell cycle;Non-homologous end-joining	FAT;FATC;NUC194;PI3_PI4_kinase	+	0	323.31	8694600000	208	74	74	74	P78527;E7EUY0;P78527-2;F5GX40	P78527;E7EUY0;P78527-2	DNA-dependent protein kinase catalytic subunit
GMPS	0.654568	0.469926	0.0754528	0.143767	0.542806	0.101979	0.0369663	0.0038166	0.100795	amine metabolic process;biosynthetic process;carboxylic acid metabolic process;cellular amine metabolic process;cellular amino acid metabolic process;cellular aromatic compound metabolic process;cellular biosynthetic process;cellular ketone metabolic process;cellular metabolic process;cellular nitrogen compound biosynthetic process;cellular nitrogen compound metabolic process;cellular process;glu…	adenyl nucleotide binding;adenyl ribonucleotide binding;ATP binding;binding;carbon-nitrogen ligase activity, with glutamine as amido-N-donor;catalytic activity;GMP synthase (glutamine-hydrolyzing) activity;GMP synthase activity;hydrolase activity;hydrolase activity, acting on acid anhydrides;hydrolase activity, acting on acid anhydrides, in phosphorus-containing anhydrides;ligase activity;ligase …	cell part;cytoplasm;cytoplasmic part;cytosol;intracellular part	amine metabolic process;biosynthetic process;cellular amino acid metabolic process;cellular aromatic compound metabolic process;cellular ketone metabolic process;cellular metabolic process;cellular nitrogen compound metabolic process;cellular process;heterocycle metabolic process;metabolic process;nitrogen compound metabolic process;nucleobase-containing compound metabolic process;nucleobase-cont…	cell part;cytoplasm;cytosol	Drug metabolism - other enzymes;Purine metabolism	GATase;GMP_synt_C;NAD_synthase		0	51.397	236990000	9	6	6	6	P49915;P49915-2	P49915;P49915-2	GMP synthase [glutamine-hydrolyzing]
STMN1	-0.127077	0.183928	-1.09109	0.237706	0.542573	-0.00835943	-0.273145	-0.142408	0.20323	anatomical structure morphogenesis;axonogenesis;biological regulation;cell cycle process;cell part morphogenesis;cell projection morphogenesis;cell projection organization;cellular component disassembly;cellular component disassembly at cellular level;cellular component morphogenesis;cellular component organization;cellular component organization at cellular level;cellular component organization …	binding;cytoskeletal protein binding;molecular transducer activity;protein binding;signal transducer activity;tubulin binding	cell part;cytoplasmic part;cytoskeletal part;cytosol;extracellular membrane-bounded organelle;extracellular organelle;extracellular region part;extracellular vesicular exosome;intracellular;intracellular organelle part;intracellular part;macromolecular complex;membrane;membrane-bounded organelle;membrane-bounded vesicle;microtubule;organelle;organelle part;protein complex;vesicle	anatomical structure morphogenesis;biological regulation;cellular component disassembly;cellular component morphogenesis;cellular component organization;cellular process;cytoskeleton organization;developmental process;multi-organism process;organelle organization;protein depolymerization;regulation of organelle organization;response to biotic stimulus;response to stimulus;signal transduction	cell part;cytosol;extracellular organelle;intracellular;macromolecular complex;membrane;organelle;protein complex;vesicle	MAPK signaling pathway	Stathmin	+	0	37.34	2014000000	93	11	11	9	P16949;A2A2D0;P16949-2	P16949;A2A2D0;P16949-2	Stathmin
NDUFA13	-0.275788	-0.17083	0.513528	-1.01939	0.541648	-0.233829	0.202778	0.0920949	-0.500535	biological regulation;cell communication;cellular component organization;cellular component organization at cellular level;cellular component organization or biogenesis;cellular component organization or biogenesis at cellular level;cellular membrane organization;cellular metabolic process;cellular process;cellular response to chemical stimulus;cellular response to cytokine stimulus;cellular resp…	adenyl nucleotide binding;adenyl ribonucleotide binding;ATP binding;binding;catalytic activity;NADH dehydrogenase (quinone) activity;NADH dehydrogenase (ubiquinone) activity;NADH dehydrogenase activity;nucleotide binding;oxidoreductase activity;oxidoreductase activity, acting on NADH or NADPH;oxidoreductase activity, acting on NADH or NADPH, quinone or similar compound as acceptor;protein binding…	cell part;cytoplasm;cytoplasmic part;extracellular membrane-bounded organelle;extracellular organelle;extracellular region part;extracellular vesicular exosome;integral to membrane;intracellular membrane-bounded organelle;intracellular organelle;intracellular organelle part;intracellular part;intrinsic to membrane;macromolecular complex;membrane;membrane part;membrane-bounded organelle;membrane-b…	biological regulation;cell communication;cellular component organization;cellular membrane organization;cellular metabolic process;cellular process;establishment of localization;generation of precursor metabolites and energy;membrane organization;metabolic process;mitochondrion organization;organelle organization;protein targeting;protein transport;response to chemical stimulus;response to extern…	cell part;cytoplasm;extracellular organelle;intracellular membrane-bounded organelle;intracellular organelle;macromolecular complex;membrane;mitochondrion;NADH dehydrogenase complex;nucleoplasm;organelle;protein complex;vesicle	Alzheimer's disease;Huntington's disease;Oxidative phosphorylation;Parkinson's disease	GRIM-19;YjeF_N	+	0.000446	9.6956	479570000	15	3	3	3	Q9P0J0;Q9P0J0-2;U3KQP3;B4DEZ3;K7EJE1;E7ENQ6	Q9P0J0;Q9P0J0-2;U3KQP3;B4DEZ3;K7EJE1;E7ENQ6	NADH dehydrogenase [ubiquinone] 1 alpha subcomplex subunit 13
SLC1A5	-0.120459	1.66495	-0.294199	-0.325771	0.538579	1.43677	0.294992	0.943043	0.301781	amine transport;amino acid transport;carboxylic acid transport;cellular process;establishment of localization;extracellular amino acid transport;extracellular transport;glutamine transport;ion transport;neutral amino acid transport;nitrogen compound transport;organic acid transport;organic substance transport;transmembrane transport;transport	active transmembrane transporter activity;amine transmembrane transporter activity;amino acid transmembrane transporter activity;anion transmembrane transporter activity;anion:cation symporter activity;binding;carboxylic acid transmembrane transporter activity;cation transmembrane transporter activity;dicarboxylic acid transmembrane transporter activity;inorganic cation transmembrane transporter …	cell part;cytoplasmic membrane-bounded vesicle;cytoplasmic part;cytoplasmic vesicle;extracellular membrane-bounded organelle;extracellular organelle;extracellular region part;extracellular vesicular exosome;Golgi apparatus;integral to membrane;integral to plasma membrane;intracellular membrane-bounded organelle;intracellular organelle;intracellular part;intrinsic to membrane;intrinsic to plasma m…	amine transport;amino acid transport;cellular process;establishment of localization;ion transport;organic acid transport;transmembrane transport;transport	cell part;cytoplasmic membrane-bounded vesicle;extracellular organelle;Golgi apparatus;intracellular membrane-bounded organelle;intracellular organelle;membrane;organelle;plasma membrane;vesicle	Protein digestion and absorption	SDF	+	0	85.643	1351900000	51	7	7	7	Q15758;M0QXM4;Q15758-3;Q15758-2;M0QX44	Q15758;M0QXM4;Q15758-3;Q15758-2	Neutral amino acid transporter B(0)
ETFB	-0.400025	0.860321	-0.298396	-1.12566	0.536145	0.143451	-0.256611	-0.00165224	0.0188231	cellular metabolic process;cellular process;electron transport chain;generation of precursor metabolites and energy;metabolic process;oxidation-reduction process;respiratory electron transport chain;small molecule metabolic process	electron carrier activity	cell part;cytoplasmic part;extracellular membrane-bounded organelle;extracellular organelle;extracellular region part;extracellular vesicular exosome;intracellular membrane-bounded organelle;intracellular organelle;intracellular organelle lumen;intracellular organelle part;intracellular part;membrane-bounded organelle;membrane-bounded vesicle;membrane-enclosed lumen;mitochondrial matrix;mitochond…	cellular metabolic process;cellular process;generation of precursor metabolites and energy;metabolic process;small molecule metabolic process	cell part;extracellular organelle;intracellular membrane-bounded organelle;intracellular organelle;mitochondrion;organelle;vesicle		ETF	+	0	80.688	6561800000	207	19	19	19	P38117;P38117-2;M0QY67	P38117;P38117-2	Electron transfer flavoprotein subunit beta
CAND1	0.154951	0.727735	0.728467	-1.00266	0.536052	-0.0763712	-0.546583	-0.332678	0.544874	biological regulation;biosynthetic process;cell differentiation;cellular biosynthetic process;cellular component assembly;cellular component assembly at cellular level;cellular component organization;cellular component organization at cellular level;cellular component organization or biogenesis;cellular component organization or biogenesis at cellular level;cellular developmental process;cellular…	binding;protein binding	cell part;cullin-RING ubiquitin ligase complex;cytoplasm;extracellular membrane-bounded organelle;extracellular organelle;extracellular region part;extracellular vesicular exosome;intracellular;intracellular membrane-bounded organelle;intracellular organelle;intracellular part;macromolecular complex;membrane;membrane-bounded organelle;membrane-bounded vesicle;nucleus;organelle;protein complex;ubi…	biological regulation;biosynthetic process;cell differentiation;cellular component assembly;cellular component organization;cellular macromolecular complex assembly;cellular metabolic process;cellular nitrogen compound metabolic process;cellular process;developmental process;macromolecular complex assembly;macromolecule metabolic process;macromolecule modification;metabolic process;nitrogen compo…	cell part;cytoplasm;extracellular organelle;intracellular;intracellular membrane-bounded organelle;intracellular organelle;macromolecular complex;membrane;nucleus;organelle;protein complex;ubiquitin ligase complex;vesicle		TIP120	+	0	156.49	3594400000	126	25	25	25	Q86VP6;Q86VP6-2;H0YH27;Q86VP6-3;F5H6I6;O75155;O75155-2;F8WBB8	Q86VP6;Q86VP6-2	Cullin-associated NEDD8-dissociated protein 1
ATAD3B	1.97255	-0.471613	-0.112303	0.371927	0.534845	0.0239196	0.166852	-0.137467	0.683322		adenyl nucleotide binding;adenyl ribonucleotide binding;ATP binding;binding;catalytic activity;hydrolase activity;hydrolase activity, acting on acid anhydrides;hydrolase activity, acting on acid anhydrides, in phosphorus-containing anhydrides;nucleoside-triphosphatase activity;nucleotide binding;purine nucleotide binding;purine ribonucleoside triphosphate binding;purine ribonucleotide binding;pyr…	cell part;cytoplasmic part;intracellular organelle part;intracellular part;membrane;mitochondrial inner membrane;mitochondrial membrane;mitochondrial part;organelle inner membrane;organelle membrane;organelle part		cell part;membrane		AAA;DUF3523	+	0	286.02	1659300000	31	42	8	5	Q5T9A4;Q5T9A4-3;Q5T9A4-2	Q5T9A4;Q5T9A4-3	ATPase family AAA domain-containing protein 3B
CTNNB1	0.120862	0.585207	0.400091	-0.142176	0.534276	0.657489	0.0464902	0.627818	0.252116	adherens junction assembly;adherens junction organization;anatomical structure development;anatomical structure formation involved in morphogenesis;anatomical structure homeostasis;anatomical structure morphogenesis;androgen receptor signaling pathway;anterior/posterior axis specification;apoptosis;appendage morphogenesis;axis specification;biological adhesion;biological regulation;biosynthetic p…	activating transcription factor binding;alpha-catenin binding;androgen receptor binding;binding;cadherin binding;cell adhesion molecule binding;chromatin binding;DNA binding;double-stranded DNA binding;enzyme binding;estrogen receptor binding;hormone receptor binding;ion channel binding;I-SMAD binding;kinase binding;molecular transducer activity;nuclear hormone receptor binding;nucleic acid bindi…	adherens junction;anchoring junction;apical junction complex;apical part of cell;basolateral plasma membrane;beta-catenin destruction complex;beta-catenin-TCF7L2 complex;catenin complex;catenin-TCF7L2 complex;cell cortex;cell junction;cell part;cell periphery;cell projection;cell projection membrane;cell projection part;cell-cell adherens junction;cell-cell junction;centrosome;contractile fiber p…	anatomical structure development;anatomical structure formation involved in morphogenesis;anatomical structure morphogenesis;biological adhesion;biological regulation;biosynthetic process;cell activation;cell adhesion;cell communication;cell death;cell development;cell differentiation;cell junction organization;cell maturation;cell morphogenesis;cell motility;cell proliferation;cell-cell signalin…	apical part of cell;cell cortex;cell part;cell projection;centrosome;cytoplasm;cytosol;extracellular organelle;intracellular membrane-bounded organelle;intracellular non-membrane-bounded organelle;intracellular organelle;macromolecular complex;membrane;microtubule organizing center;nucleoplasm;nucleus;organelle;plasma membrane;protein complex;synapse;transcription factor complex;vesicle	Adherens junction;Arrhythmogenic right ventricular cardiomyopathy (ARVC);Bacterial invasion of epithelial cells;Basal cell carcinoma;Colorectal cancer;Endometrial cancer;Focal adhesion;Leukocyte transendothelial migration;Melanogenesis;Pathogenic Escherichia coli infection;Pathways in cancer;Prostate cancer;Thyroid cancer;Tight junction;Wnt signaling pathway	Arm	+	0	67.447	1186400000	49	13	10	10	P35222;B4DGU4;E7EMJ5;P35222-2;E9PDF9;E7EV28	P35222;B4DGU4	Catenin beta-1
S100A10	0.78299	-0.0645523	-0.331063	-0.645149	0.534012	-0.0101881	-0.64691	-0.214603	0.27449	biological regulation;cellular component assembly;cellular component assembly at cellular level;cellular component organization;cellular component organization at cellular level;cellular component organization or biogenesis;cellular component organization or biogenesis at cellular level;cellular membrane organization;cellular process;cellular response to acid;cellular response to chemical stimulu…	binding;calcium ion binding;cation binding;identical protein binding;ion binding;ion channel binding;metal ion binding;protein binding;protein dimerization activity;protein homodimerization activity	cell part;extracellular membrane-bounded organelle;extracellular organelle;extracellular region part;extracellular vesicular exosome;extrinsic to membrane;extrinsic to plasma membrane;membrane part;membrane-bounded organelle;membrane-bounded vesicle;organelle;plasma membrane part;vesicle	biological regulation;cellular component assembly;cellular component organization;cellular membrane organization;cellular process;establishment of localization;macromolecular complex assembly;membrane organization;organelle organization;protein complex assembly;regulation of organelle organization;response to chemical stimulus;response to stimulus;vesicle organization	cell part;extracellular organelle;organelle;vesicle		S_100		0	70.226	4445000000	92	6	6	6	P60903	P60903	Protein S100-A10
IGKV3-7	-0.232654	-0.218252	-0.169997	-0.146895	0.533424	-0.0475192	0.978015	0.132236	-0.114996	activation of immune response;biological regulation;complement activation;complement activation, classical pathway;defense response;humoral immune response;immune effector process;immune response;immune system process;innate immune response;macromolecule metabolic process;metabolic process;positive regulation of biological process;positive regulation of immune response;positive regulation of immu…	antigen binding;binding	blood microparticle;cell part;extracellular membrane-bounded organelle;extracellular organelle;extracellular region;extracellular region part;extracellular vesicular exosome;membrane;membrane-bounded organelle;membrane-bounded vesicle;organelle;plasma membrane;vesicle	biological regulation;immune system process;macromolecule metabolic process;metabolic process;primary metabolic process;protein metabolic process;response to stimulus;response to stress	cell part;extracellular organelle;extracellular region;membrane;organelle;plasma membrane;vesicle		V-set	+	0	24.433	380120000	6	2	2	2	P01605;A0A075B6H7;P01624;P04434;P04207	P01605;A0A075B6H7;P01624;P04434;P04207	Ig kappa chain V-I region Lay;Ig kappa chain V-III region POM;Ig kappa chain V-III region VH;Ig kappa chain V-III region CLL
GIPC1	0.297975	0.843898	0.100576	-0.105564	0.533129	0.244903	-0.220884	-0.758631	0.353886	biological regulation;cell communication;cell migration;cell motility;cell surface receptor linked signaling pathway;cell-cell signaling;cellular component movement;cellular process;cellular response to stimulus;endothelial cell migration;establishment of localization;establishment of localization in cell;establishment of protein localization;glutamate secretion;G-protein coupled receptor protein…	actin binding;binding;cytoskeletal protein binding;identical protein binding;myosin binding;protein binding;protein dimerization activity;protein homodimerization activity;receptor binding	brush border;cell cortex;cell part;cell projection;cell projection part;clathrin-coated vesicle;coated vesicle;cytoplasm;cytoplasmic membrane-bounded vesicle;cytoplasmic part;cytoplasmic vesicle;cytosol;dendritic shaft;dendritic spine;endocytic vesicle;extracellular membrane-bounded organelle;extracellular organelle;extracellular region part;extracellular vesicular exosome;intracellular membrane-…	biological regulation;cell communication;cell motility;cell-cell signaling;cellular component movement;cellular process;establishment of localization;locomotion;protein targeting;protein transport;regulation of protein stability;response to stimulus;secretion;signal transduction;signaling;transport	brush border;cell cortex;cell part;cell projection;cytoplasm;cytoplasmic membrane-bounded vesicle;cytosol;extracellular organelle;intracellular membrane-bounded organelle;intracellular organelle;membrane;neuron projection;organelle;vesicle		PDZ	+	0	40.988	1027600000	31	4	4	4	O14908;O14908-2;K7EM11;K7ESN1	O14908;O14908-2;K7EM11;K7ESN1	PDZ domain-containing protein GIPC1
TFG	0.311716	0.778515	-0.0336423	-0.174872	0.5322	-0.420012	-0.146566	-0.597332	-0.402493	biological regulation;cell death;cellular process;cellular response to stimulus;death;positive regulation of biological process;positive regulation of cell communication;positive regulation of cellular process;positive regulation of I-kappaB kinase/NF-kappaB cascade;positive regulation of intracellular protein kinase cascade;positive regulation of response to stimulus;positive regulation of signa…	binding;molecular transducer activity;protein binding;signal transducer activity	cell part;cytoplasm;extracellular membrane-bounded organelle;extracellular organelle;extracellular region part;extracellular vesicular exosome;intracellular part;membrane-bounded organelle;membrane-bounded vesicle;organelle;vesicle	biological regulation;cell death;cellular process;death;response to stimulus;signal transduction	cell part;cytoplasm;extracellular organelle;organelle;vesicle	Pathways in cancer;Thyroid cancer	PB1		0.000427	8.3788	671760000	20	5	5	5	Q92734;C9JJP5;Q92734-2;C9JTY3;C9JUE0	Q92734;C9JJP5;Q92734-2;C9JTY3;C9JUE0	Protein TFG
[truncated: 2,449 more rows]
