# Supplementary material for: Hepatitis C virus enters liver cells using the CD81 receptor complex proteins calpain-5 and CBLB
Source: PLoS Pathog. 2018 Jul 19;14(7):e1007111. doi: 10.1371/journal.ppat.1007111 (PMC6053247; doi:10.1371/journal.ppat.1007111)
Supplement: S2 Table — Welch test differences and p values for significant CD81 co-purifying proteins in human hepatoma cells. Tab 1: FDR = 0.01, s0 = 2; Tab 2: FDR = 0.004, s0 = 2. Please refer to Excel file. (XLSX) [file ppat.1007111.s011.xlsx]

## Sheet: NP40, t-test  FDR0,05 s01
1_LunetN3_CD81_NP40_A	2_LunetN3_CD81_NP40_B	3_LunetN3_CD81_NP40_C	4_LunetN3_CD81_NP40_D	5_LunetN3hCD81_CD81_NP40_A	6_LunetN3hCD81_CD81_NP40_B	7_LunetN3hCD81_CD81_NP40_C	8_LunetN3hCD81_CD81_NP40_D	9_LunetN3_CD81_brij58_A	10_LunetN3_CD81_brij58_B	11_LunetN3_CD81_brij58_C	12_LunetN3_CD81_brij58_D	13_LunetN3hCD81_CD81_brij58_A	14_LunetN3hCD81_CD81_brij58_B	15_LunetN3hCD81_CD81_brij58_C	16_LunetN3hCD81_CD81_brij58_D	Significant	Q-value	Score	Intensity	MS/MS Count	Peptides	Razor + unique peptides	Unique peptides	Test statistic	Protein IDs	Majority protein IDs	Protein names	Gene names
6.41636	6.47303	6.36365	6.60588	9.37943	8.9798	9.08088	9.12254	6.72971	6.68373	7.41152	6.74136	9.23621	9.188	9.16779	8.90142	+	0	323.31	19480000000	559	154	153	0	2.43328	H3BPE1;H3BQK9;E9PNZ4;E9PLY0;H0YD69;H0Y314;H0Y4F5;H0Y6T5;Q03001;Q03001-8;H0Y7I1;E7ERU0;F8W9J4;E9PEB9;E9PHM6;O15169;E9PS75;REV__O43149-2;REV__I3L141;E7ETB9;REV__O43149;F6QMI7;O15169-2;Q03001-9	H3BPE1;H3BQK9		MACF1
6.67557	6.18343	6.57954	6.33572	8.72295	9.14922	9.08976	9.04277	8.19571	6.25743	8.17237	6.44536	9.56016	9.60032	9.54458	9.50482	+	0	323.31	44708000000	388	6	6	6	2.22916	P60033;E9PJK1;E9PRJ8;H0YDL9;H0YDJ9;E9PIF1;A6NMH8;E9PM31;H0YEE2	P60033;E9PJK1;E9PRJ8;H0YDL9;H0YDJ9;E9PIF1;A6NMH8	CD81 antigen	CD81
6.55195	6.46851	6.73388	6.6216	9.09513	8.86662	8.96443	8.93106	6.36406	6.20126	6.59949	6.66275	8.52274	6.31892	7.55078	7.82568	+	0	323.31	11343000000	156	28	28	28	2.20713	P28288;P28288-2;P28288-3	P28288;P28288-2	ATP-binding cassette sub-family D member 3	ABCD3
7.16146	6.60757	6.66515	6.72865	9.37425	9.02444	9.07004	9.07515	7.14656	6.59913	7.21646	6.0798	9.1231	8.7245	8.79078	8.776	+	0	323.31	21901000000	417	70	70	64	2.04041	Q96N67;Q96N67-3;Q96N67-2;Q96N67-4;Q96N67-5;Q96N67-6;H0Y7L2;Q96N67-7;K7EP51	Q96N67;Q96N67-3;Q96N67-2;Q96N67-4;Q96N67-5;Q96N67-6;H0Y7L2	Dedicator of cytokinesis protein 7	DOCK7
6.71095	6.78127	6.80132	6.19389	9.21389	8.57935	8.79446	8.96843	7.4817	6.66272	7.58329	6.55721	8.79209	7.90945	8.59767	8.29026	+	0	246.35	6859400000	120	38	38	38	1.89415	E7ETA6;Q15154;Q15154-2;E7EV56;E7EV93;E9PGW9;Q15154-3;E5RGQ4;A6NNN6;H0YBA1	E7ETA6;Q15154;Q15154-2;E7EV56	Pericentriolar material 1 protein	PCM1
6.71032	6.78729	6.86136	6.83125	8.82642	8.62432	8.91401	8.98497	6.64551	6.85213	6.64684	6.67573	6.86084	7.26221	6.87667	6.64178	+	0	40.19	3009200000	33	11	11	11	1.88059	Q8NET6	Q8NET6	Carbohydrate sulfotransferase 13	CHST13
7.06258	6.60539	6.33967	6.5917	9.17612	8.58231	8.87807	8.80391	6.93165	6.53584	7.19954	6.80876	8.64391	8.47826	8.27919	8.18749	+	0	323.31	12550000000	264	53	53	52	1.85088	Q6WCQ1;Q6WCQ1-2;Q6WCQ1-3;J3KSW8;H0Y2S9;H0Y7E2;H7C3G6;J3QRL2;J3KSK7;K7EL39;K7EJ14;J3QL44;A8MZF8	Q6WCQ1;Q6WCQ1-2;Q6WCQ1-3;J3KSW8;H0Y2S9	Myosin phosphatase Rho-interacting protein	MPRIP
6.50604	6.33705	6.10705	6.2934	8.34953	8.14607	8.51851	8.37059	6.46774	6.01609	6.16966	7.03322	7.05843	7.185	7.12668	6.97871	+	0	84.13	1737700000	19	5	5	5	1.83002	P31431;P31431-2	P31431;P31431-2	Syndecan-4	SDC4
6.40899	6.42183	6.14494	6.22235	8.89297	7.91952	9.01414	8.06085	6.38647	6.17012	7.02662	6.62019	7.80836	7.22758	7.33173	7.58636	+	0	117.09	4220600000	40	16	16	16	1.6853	Q92828;Q9UQN3;C9J0A7	Q92828	Coronin-2A	CORO2A
7.13104	7.39632	6.91311	7.04567	9.00992	8.92155	8.85227	8.84507	7.3832	7.83262	7.39676	6.94899	8.47577	8.81871	8.56189	8.57429	+	0	323.31	16486000000	449	60	60	60	1.61024	Q9P2M7;Q9P2M7-2;A6PVU7;H0Y4A8;A2A3M4;Q0VF96;Q13614;C9JEX3;Q13614-2;Q0VF96-2	Q9P2M7;Q9P2M7-2	Cingulin	CGN
7.03096	7.16797	6.67595	6.94311	9.15363	8.6457	8.77839	8.6257	6.37803	6.86364	6.81339	6.22662	7.71625	7.67318	7.30157	7.17461	+	0	241.59	5368500000	120	40	40	40	1.5911	J3KNL6;O15027;O15027-5;O15027-2;O15027-4;O15027-3;X6RGP5;Q8N9G1	J3KNL6;O15027;O15027-5;O15027-2;O15027-4;O15027-3;X6RGP5	Protein transport protein Sec16A	SEC16A
6.98584	7.09663	7.16271	6.86984	8.95533	8.6344	8.69424	8.74359	6.48741	7.21399	6.58891	6.52764	8.86903	8.35486	8.29953	8.10459	+	0	287.14	6419900000	139	45	45	45	1.57831	Q7RTP6;Q7RTP6-2;Q7RTP6-4;Q7RTP6-3;Q7RTP6-5;J3KSK6;E9PP85;O94851;J3KRP8;J3QQT0;O94851-5;O94851-6;O94851-4;O94851-3;C9J922;J3QLA3;J3QR21;O94851-2;J3KTB6	Q7RTP6;Q7RTP6-2;Q7RTP6-4;Q7RTP6-3;Q7RTP6-5	Protein-methionine sulfoxide oxidase MICAL3	MICAL3
6.958	6.53201	6.63	6.78803	8.42771	8.46406	8.45347	8.46724	6.99116	6.97031	7.13332	7.50638	7.6817	8.2903	8.08891	7.94876	+	0	202.8	4588900000	133	39	39	38	1.57815	O60292;M0QX89;M0R2Q7;M0R185;M0R2W1	O60292	Signal-induced proliferation-associated 1-like protein 3	SIPA1L3
7.18971	7.27875	6.66162	6.92913	9.12054	8.59538	8.79704	8.91311	6.3716	6.38805	6.90576	6.61676	8.64833	7.83036	8.04179	7.46153	+	0	323.31	8065600000	177	50	50	50	1.56443	O00443;O00443-2;E9PPP3	O00443	Phosphatidylinositol 4-phosphate 3-kinase C2 domain-containing subunit alpha	PIK3C2A
7.29296	6.90213	6.65584	7.12707	9.13213	8.69136	8.69326	8.80225	7.30531	7.13596	7.2211	6.78671	8.48576	8.15168	8.23213	8.06513	+	0	178.83	5967500000	152	23	23	22	1.56435	Q96II8;Q96II8-2;Q96II8-3;B4E0T7;E9PD99;F8WFB5;H7C1G3;H7C0J8;H7C0F9	Q96II8;Q96II8-2;Q96II8-3;B4E0T7;E9PD99	Leucine-rich repeat and calponin homology domain-containing protein 3	LRCH3
7.89186	7.74567	7.68437	8.11203	9.57943	9.57513	9.47592	9.4965	8.24576	7.9276	8.24743	8.31656	9.50489	9.61271	9.4509	9.34635	+	0	323.31	35252000000	681	135	113	113	1.52291	O15020;O15020-2;E9PJZ2	O15020;O15020-2	Spectrin beta chain, non-erythrocytic 2	SPTBN2
7.50703	6.94628	6.74389	6.88363	8.8407	8.73546	8.76396	8.76143	7.35898	7.19562	7.26112	6.57983	8.50703	8.52031	8.05576	8.28628	+	0	283.89	8166500000	215	34	34	34	1.50114	O75128;O75128-2;O75128-3;O75128-7;H7C1N2;J3KR05;O75128-6;H7C2C4;O75128-5;O75128-4;C9J9X1	O75128;O75128-2;O75128-3;O75128-7;H7C1N2;J3KR05;O75128-6	Protein cordon-bleu	COBL
7.55916	7.31718	7.25923	7.35788	9.12633	9.06009	8.91427	8.84634	7.51962	7.55336	7.5168	7.23132	8.5232	8.78599	8.64495	8.52153	+	0	298.35	14589000000	359	51	51	51	1.47796	Q15746;Q15746-6;Q15746-5;Q15746-2;Q15746-3;Q15746-4;Q15746-11;Q15746-7;Q15746-9;D6R9C2;F8WBL7;Q15746-10;Q15746-8	Q15746;Q15746-6;Q15746-5;Q15746-2;Q15746-3;Q15746-4;Q15746-11;Q15746-7	Myosin light chain kinase, smooth muscle;Myosin light chain kinase, smooth muscle, deglutamylated form	MYLK
7.75018	7.42187	6.81489	6.95243	9.44199	8.79841	9.02391	8.95677	7.46858	6.69761	6.60423	6.55497	8.85017	8.01995	8.87007	8.48008	+	0	96.969	12092000000	115	12	12	12	1.45005	P51654;P51654-3;P51654-2;H0Y3U6;REV__Q96HE7	P51654;P51654-3;P51654-2;H0Y3U6	Glypican-3;Secreted glypican-3	GPC3
7.95841	8.31399	7.50971	6.85628	9.78176	9.31448	9.52173	9.54726	7.97265	7.77142	7.97494	6.57812	9.49122	9.03141	9.0807	9.07867	+	0	323.31	57152000000	1022	85	84	84	1.41641	O94832;K7EIG7;J3QRN6;J3KRL0;B0I1T2;J3QRR2;F8WEW9;B0I1T2-2;B0I1T2-3;B0I1T2-4	O94832;K7EIG7;J3QRN6	Unconventional myosin-Id	MYO1D
6.59707	7.23603	6.56113	6.29923	9.24319	8.63492	8.01561	8.29863	6.40519	7.5702	6.30386	6.74299	7.88794	7.67053	7.56092	7.6269	+	0	73.794	3295700000	36	24	21	21	1.40894	F8W6H6;Q9Y4I1;F8WE88;G3V394;Q9Y4I1-2;Q9Y4I1-3;Q9UES5;O95317;E7ERV5;Q9NQX4;G3V3C9;H0YM93;H0YMK3;Q9NQX4-2	F8W6H6;Q9Y4I1;F8WE88;G3V394;Q9Y4I1-2;Q9Y4I1-3	Unconventional myosin-Va	MYO5A
7.7658	7.51774	6.69985	6.77391	9.20879	8.79817	8.92785	8.89941	6.90536	6.40166	6.41943	6.2032	8.79566	7.69249	8.54033	8.51196	+	0	227.75	14136000000	236	22	22	22	1.38152	Q14677-3;Q14677-2;Q14677;H0YD52	Q14677-3;Q14677-2;Q14677	Clathrin interactor 1	CLINT1
7.94355	8.21476	7.52467	7.41885	9.56114	9.34363	9.39124	9.34529	8.25174	8.24002	8.1084	8.33536	9.35919	9.17496	9.19956	9.06457	+	0	323.31	49957000000	947	71	71	2	1.37135	O00159-3;O00159;F5H6E2;I3L501	O00159-3;O00159;F5H6E2	Unconventional myosin-Ic	MYO1C
6.89395	7.68456	6.77181	7.07288	8.73726	8.819	8.73565	8.62843	7.10178	7.1831	6.99246	7.05396	8.58312	6.95762	7.87846	7.59687	+	0	309.31	5488000000	140	39	39	39	1.34648	Q86UP2;Q86UP2-2;Q86UP2-4;Q86UP2-3;G3V4Y7;G3V5G2;H0YJZ8;B7Z6P3;H0YJV5;G3V5P0;Q9Y4F3;G3V475;G3V4L8;H0YJP2;G8JLP4;Q9Y4F3-3;Q9Y4F3-4;Q9Y4F3-5	Q86UP2;Q86UP2-2;Q86UP2-4;Q86UP2-3	Kinectin	KTN1
7.80867	7.55439	7.48921	6.43796	9.27928	8.96562	8.9825	9.11797	7.60066	7.61036	7.53879	6.61373	8.74349	8.67488	8.59882	8.71581	+	0	323.31	17390000000	393	55	55	55	1.34492	Q9P0K7;Q9P0K7-3;Q9P0K7-2;Q9P0K7-4;D6RE17;D6RB27;D6R9G4;D6RBY4;D6REL2;D6R9G6;D6RF74;D6RB25;D6RBW6;Q9C0D0;H0Y518;F8W882;Q9C0D0-2	Q9P0K7;Q9P0K7-3;Q9P0K7-2;Q9P0K7-4	Ankycorbin	RAI14
5.91024	6.43377	6.86267	6.51866	8.69197	7.70748	8.16062	7.98314	6.02994	6.38097	6.31053	6.75654	7.00191	6.20071	6.54089	6.32329	+	0	81.123	1475900000	36	14	14	14	1.32535	Q9BZF1;Q9BZF1-3;Q9BZF1-2;F8VUA7;F8VQX7;Q9H0X9;B4DVB0;Q9H0X9-2	Q9BZF1;Q9BZF1-3;Q9BZF1-2;F8VUA7;F8VQX7	Oxysterol-binding protein-related protein 8;Oxysterol-binding protein	OSBPL8
6.4877	6.49698	7.21013	6.34251	8.56462	8.1213	8.28235	8.05227	6.28407	6.82407	6.67591	6.34488	6.86809	6.5338	6.38861	6.35854	+	0	152.13	1353500000	37	19	19	19	1.32208	Q9UQE7	Q9UQE7	Structural maintenance of chromosomes protein 3	SMC3
8.58768	8.37945	8.14882	8.4056	9.8787	9.83175	9.80287	9.76114	8.76323	7.99471	8.82949	8.33696	9.43864	9.45269	9.36672	9.29861	+	0	323.31	71826000000	1177	124	124	124	1.31543	Q92614;Q92614-4;Q92614-3;Q92614-2;Q92614-5;H0YEV9	Q92614;Q92614-4;Q92614-3;Q92614-2;Q92614-5	Unconventional myosin-XVIIIa	MYO18A
7.00835	7.2173	6.8955	7.51428	8.78587	8.56909	8.63628	8.6516	7.50465	7.20295	6.54402	7.61638	6.95035	7.1186	7.32178	6.80799	+	0	106.13	2768900000	52	29	29	29	1.31359	Q14683;G8JLG1;H0Y7K8;V9GY57;V9GYN9	Q14683;G8JLG1	Structural maintenance of chromosomes protein 1A	SMC1A
5.6827	6.1489	6.65999	6.41882	8.74526	6.97076	8.27958	8.34758	6.57848	6.45824	6.61491	6.21826	6.60393	7.5446	6.92003	6.62457	+	0	130.43	1993300000	42	16	16	16	1.29146	P17480-2;E9PKP7;P17480;E9PMM2;E9PLT2;H0YDH7	P17480-2;E9PKP7;P17480	Nucleolar transcription factor 1	UBTF
8.39576	8.26701	8.18107	8.39587	9.84341	9.72983	9.61121	9.57009	8.70491	8.53885	8.7725	8.39966	9.56134	9.71906	9.53782	9.57229	+	0	323.31	117510000000	1686	96	96	1	1.2753	Q9UDY2;Q9UDY2-2;Q9UDY2-5	Q9UDY2;Q9UDY2-2;Q9UDY2-5	Tight junction protein ZO-2	TJP2
7.00527	6.86529	6.71386	7.0943	8.75449	8.03778	8.55375	8.27501	6.54188	6.54162	6.25233	6.37322	9.12349	7.83157	8.43546	7.94338	+	0	207.06	4114500000	99	40	40	33	1.26137	Q14571;Q14571-2;H7C2X9	Q14571	Inositol 1,4,5-trisphosphate receptor type 2	ITPR2
6.5901	6.44855	7.08936	7.18153	8.70625	8.06254	8.29686	8.40111	6.65003	6.22522	6.58134	6.48292	7.47015	6.4705	6.67896	7.12853	+	0	146.46	2062700000	56	27	27	27	1.25653	Q13459;M0R0P8;M0R300;Q13459-2;M0QZY4;M0R2J3;M0R240;M0R332;M0QXP0	Q13459;M0R0P8;M0R300;Q13459-2	Unconventional myosin-IXb	MYO9B
7.10377	7.07555	6.97111	7.33005	8.91383	8.45653	8.3477	8.48094	6.31319	7.06588	6.27467	6.38559	7.90804	7.12202	7.5994	7.52878	+	0	238.12	4341500000	113	31	31	31	1.24764	O14976;O14976-2;H0Y8H5;D6RAW3;D6RC24;D6RE78;D6RF16;H0Y9M4;D6RAQ7	O14976;O14976-2	Cyclin-G-associated kinase	GAK
6.28235	6.3333	6.82232	6.73702	8.00329	8.08902	8.09475	7.70601	6.38888	5.94423	6.46327	6.56363	7.52938	6.97453	7.58889	7.38753	+	0	254.9	1116600000	19	3	3	3	1.22669	P18827;E9PHH3;H7C1K4	P18827	Syndecan-1	SDC1
6.57385	6.84402	6.78452	6.11709	8.57808	8	8.04906	7.74546	6.37214	6.07674	6.3555	6.86189	7.63859	6.28722	6.4142	7.11644	+	0	59.518	1277100000	29	15	15	15	1.22016	Q12797;Q12797-10	Q12797;Q12797-10	Aspartyl/asparaginyl beta-hydroxylase	ASPH
7.58145	6.22775	6.28413	6.18328	8.599	7.88956	8.27121	8.18577	7.25443	6.58307	7.24822	6.55206	6.50604	7.10948	6.3223	6.38202	+	0	286.02	1659300000	31	42	8	5	1.21855	Q5T9A4;Q5T9A4-3;Q5T9A4-2	Q5T9A4;Q5T9A4-3	ATPase family AAA domain-containing protein 3B	ATAD3B
6.49493	6.42948	7.05729	6.52654	8.46697	7.52759	8.30209	8.28346	6.98516	6.67161	6.98708	6.52482	7.31139	7.25193	6.8392	6.98445	+	0	112.52	1384600000	35	12	12	12	1.20952	Q01968;Q01968-2	Q01968;Q01968-2	Inositol polyphosphate 5-phosphatase OCRL-1	OCRL
6.4551	6.83957	7.01605	6.51568	8.28916	7.56343	8.50869	8.54217	6.29892	7.50199	6.22403	8.11631	6.35427	5.88014	6.65043	7.97621	+	0.008886	3.0741	2796800000	9	1	1	1	1.202	Q8N412	Q8N412	Sperm-tail PG-rich repeat-containing protein 2	STPG2
6.96749	7.08429	7.7079	6.08339	8.73624	8.63447	8.50486	8.37949	6.59475	6.83582	6.79764	6.75515	7.61163	7.62788	8.02032	7.44297	+	0	136.16	3983900000	76	28	28	2	1.1932	E7EN19;O95819;E7ESS2;E7ENQ1;H7C360;G3XAA2;G5E948;E7EX83;H7C0P6;C9J840;H7C3Z6	E7EN19;O95819;E7ESS2;E7ENQ1;H7C360;G3XAA2;G5E948;E7EX83;H7C0P6;C9J840	Mitogen-activated protein kinase kinase kinase kinase 4	MAP4K4
6.94194	6.56005	6.63107	6.78588	8.67242	7.52555	8.34244	8.37451	6.33222	6.33312	6.41322	6.42409	8.32327	7.55167	7.80524	7.77866	+	0	152.64	3364400000	64	8	8	8	1.18952	O75531;E9PJJ8	O75531	Barrier-to-autointegration factor;Barrier-to-autointegration factor, N-terminally processed	BANF1
7.10175	6.79596	6.84939	6.65551	8.87073	7.58655	8.4289	8.62792	6.72181	6.84927	6.42563	6.97785	7.3111	6.94755	6.1554	7.01519	+	0	199.72	2316700000	49	26	26	26	1.18059	P49916;P49916-2;K7ERZ5;K7EQB6;K7ENR9;K7EJR4	P49916;P49916-2;K7ERZ5	DNA ligase 3	LIG3
7.5503	7.94226	6.45054	6.39442	9.00753	8.57835	8.63947	8.68469	6.93519	6.55459	6.54501	6.48511	8.32424	6.89287	7.15073	6.99918	+	0	214.18	3649500000	83	35	33	31	1.17183	P46940;H0YLE8;H0YKA5	P46940;H0YLE8	Ras GTPase-activating-like protein IQGAP1	IQGAP1
6.41158	6.17787	6.45388	6.33417	8.20575	7.38238	7.63961	7.68424	6.32781	6.31034	6.31253	6.2015	6.34612	6.12844	7.0724	7.03579	+	0	69.757	629560000	19	9	9	9	1.16961	Q5JTW2;A8MST6;Q5JTW2-5;Q5JTW2-2;Q5JTW2-3	Q5JTW2;A8MST6;Q5JTW2-5;Q5JTW2-2;Q5JTW2-3	Centrosomal protein of 78 kDa	CEP78
6.65017	6.37919	6.45701	6.69289	7.97541	7.92392	7.76055	7.63383	6.07556	6.40777	6.25957	7.39671	7.68959	6.27121	7.4879	7.72184	+	0	117.83	1282600000	34	4	4	4	1.15346	P34741;E5RJB8;E5RHU3;E7ESK6;E9PBI9	P34741;E5RJB8;E5RHU3;E7ESK6;E9PBI9	Syndecan-2;Syndecan	SDC2
6.7774	7.58717	6.42672	6.65376	8.47802	8.2833	8.20944	8.18789	6.71101	6.29858	6.16218	7.3145	7.90795	7.59907	7.23538	7.28939	+	0	124.38	3419700000	80	23	23	23	1.13265	Q8TEH3;Q8TEH3-6;Q8TEH3-7;Q8TEH3-2;Q8TEH3-3;Q8TEH3-5;Q8TEH3-4	Q8TEH3;Q8TEH3-6;Q8TEH3-7	DENN domain-containing protein 1A	DENND1A
6.46599	5.83528	6.70569	6.35316	7.76606	8.43643	7.32129	7.70114	6.34368	6.9565	6.19025	6.62243	7.87058	8.05557	7.23523	7.26792	+	0	75.109	972510000	28	13	13	13	1.13156	Q9UJU6;Q9UJU6-2;Q9UJU6-3;B4DDD6;H0Y5J4;Q9UJU6-5;B4DDP6;Q9UJU6-4;F8WBG8;F2Z2V3;F8WB73;F8WCK3;F2Z3E3;F8WC20;F8WBB2;F8WFE1	Q9UJU6;Q9UJU6-2;Q9UJU6-3;B4DDD6;H0Y5J4;Q9UJU6-5;B4DDP6;Q9UJU6-4	Drebrin-like protein	DBNL
7.7298	7.95785	7.11916	7.19193	9.09068	9.08037	8.68432	8.69489	7.27697	7.73884	7.34461	6.89585	8.20772	8.72358	8.28149	8.23007	+	0	266.29	7720300000	173	47	47	47	1.12435	P55196;A8MQ02;J3KN01;P55196-5;P55196-3;C9JX92;P55196-1;Q5TIG5;P55196-6;P55196-2;H0Y7R8;H0Y8L4;F8W9I4;E9PFY5;H0Y9I0;H0Y948;H0Y8U8;H0YA98	P55196;A8MQ02;J3KN01;P55196-5;P55196-3;C9JX92;P55196-1;Q5TIG5;P55196-6;P55196-2	Afadin	MLLT4
8.83446	9.00642	8.64006	8.2803	10.1092	9.94931	9.93905	9.96948	9.17193	8.92633	9.21712	8.8228	10.0029	9.77125	9.90432	9.92496	+	0	323.31	208640000000	2157	94	94	4	1.12118	O43795;E9PDF6;E7EQD9;H7C2Y7;C9JYW1;C9JUP5;C9K0I9;Q9UKN7;Q9UKX2-2	O43795;E9PDF6	Unconventional myosin-Ib	MYO1B
7.24844	6.92796	7.53201	6.60928	8.71603	8.58781	8.273	8.25729	7.25083	7.65505	7.35921	7.06085	7.61256	7.95215	7.48878	7.26797	+	0	91.189	2312500000	41	16	16	16	1.12114	Q9BX66-9;Q9BX66-8;Q9BX66-12;Q9BX66-10;Q9BX66-3;Q9BX66-11;Q9BX66-6;Q9BX66-4;Q9BX66-5;Q9BX66;Q9BX66-2;Q9BX66-7;S4R406;Q5T925;S4R303	Q9BX66-9;Q9BX66-8;Q9BX66-12;Q9BX66-10;Q9BX66-3;Q9BX66-11;Q9BX66-6;Q9BX66-4;Q9BX66-5;Q9BX66;Q9BX66-2;Q9BX66-7	Sorbin and SH3 domain-containing protein 1	SORBS1
7.84423	7.18321	7.19959	6.8069	9.21136	8.25044	8.73488	8.58122	7.60893	6.44348	7.16423	6.74034	7.39915	7.0385	7.15779	7.08181	+	0	323.31	5000400000	79	29	29	29	1.11001	Q8TEW0;Q8TEW0-4;Q8TEW0-2;Q8TEW0-11;Q8TEW0-5;Q5VWV2;Q8TEW0-7;Q8TEW0-6;Q8TEW0-8;Q8TEW0-3;Q8TEW0-10;Q5VWU8;Q8TEW0-9;F5GZI3;B1AP52;Q8TEW8;Q8TEW8-5;R4GN62;Q8TEW8-4;Q8TEW8-6;Q8TEW8-3;Q8TEW8-2	Q8TEW0;Q8TEW0-4;Q8TEW0-2;Q8TEW0-11;Q8TEW0-5;Q5VWV2;Q8TEW0-7;Q8TEW0-6;Q8TEW0-8;Q8TEW0-3;Q8TEW0-10;Q5VWU8;Q8TEW0-9;F5GZI3	Partitioning defective 3 homolog	PARD3
6.58004	7.90889	7.77845	7.49809	9.05488	8.80206	8.78763	8.9078	7.83484	8.20669	7.85565	7.85825	8.54275	8.71068	8.60775	8.52744	+	0	175.45	16052000000	276	22	22	22	1.10782	Q02878;F8VZ45;U3KQR5;F8VR69;F8VZA3;F8VWR1;F8VU16	Q02878	60S ribosomal protein L6	RPL6
6.5597	8.31283	7.08746	7.17929	9.06345	8.71898	8.67197	8.78667	7.55222	8.20082	7.65532	7.87651	8.37989	8.58162	8.39895	8.37201	+	0	213.71	13929000000	297	29	29	29	1.1061	P36578;H3BM89;H3BTP7;H3BU31	P36578;H3BM89	60S ribosomal protein L4	RPL4
7.16533	7.34021	6.70858	6.38897	8.13526	8.12428	8.3122	8.46966	6.70032	6.39909	6.42742	7.24635	7.90449	8.13101	7.70823	8.00471	+	0.009404	2.9061	2613300000	18	1	1	1	1.10408	O95208;O95208-2;F6PQP6;E9PBC1;I3L2B2;O95208-3	O95208;O95208-2;F6PQP6;E9PBC1;I3L2B2;O95208-3	Epsin-2	EPN2
6.64194	6.76993	6.63178	6.47102	7.87077	7.68829	7.78417	7.84494	6.40038	6.83278	6.53733	6.43919	7.31482	7.06352	6.86728	6.97292	+	0	32.185	605770000	24	9	9	8	1.08844	O00139-2;O00139;O00139-1;O00139-5;O00139-4;D6R9M0	O00139-2;O00139;O00139-1;O00139-5;O00139-4	Kinesin-like protein KIF2A	KIF2A
6.48856	6.49943	6.63139	6.11763	8.07577	7.37166	7.6736	7.75304	6.65374	6.71733	6.20161	6.82732	6.43522	6.15801	6.00994	6.20841	+	0	36.578	457760000	14	7	7	7	1.08653	P54198;P54198-2	P54198;P54198-2	Protein HIRA	HIRA
6.5827	7.3439	6.64929	6.88825	8.23882	7.97523	8.47481	8.01712	6.34476	6.44825	6.43495	6.59348	7.75101	7.58884	7.64498	6.65562	+	0.001411	4.6142	2204600000	14	12	2	2	1.08559	Q5JVM0	Q5JVM0		MYO6
8.12853	7.40283	6.68744	6.47173	8.98346	8.53189	8.58664	8.61186	8.99112	6.72027	8.90365	6.51774	8.38102	7.8177	7.74707	7.57769	+	0	323.31	25273000000	496	94	94	92	1.0837	Q13576;E7EWC2;F5H7S7;Q13576-3;Q13576-2;D6R939;E9PDT6;D6RDK8;D6RGC6;D6R999;H0YA28	Q13576;E7EWC2;F5H7S7;Q13576-3;Q13576-2;D6R939	Ras GTPase-activating-like protein IQGAP2	IQGAP2
7.50792	8.121	7.58441	7.70859	9.93564	8.04638	9.56507	9.62779	7.99976	8.71272	8.0016	7.82467	8.91092	8.46561	8.21754	8.61786	+	0	323.31	34753000000	604	172	172	172	1.08177	Q09666	Q09666	Neuroblast differentiation-associated protein AHNAK	AHNAK
5.33686	7.95258	7.50151	6.78562	9.64816	7.20011	9.25348	9.1625	8.68252	9.05983	8.67851	7.43827	9.30466	9.23241	9.16856	9.16711	+	0	277.52	40869000000	539	26	26	26	1.07206	P08758;E9PHT9;D6RBL5;D6RBE9;D6RCN3	P08758;E9PHT9;D6RBL5	Annexin A5;Annexin	ANXA5
8.79196	9.12872	8.81255	8.57279	10.2158	9.97818	9.97855	9.97309	9.07295	9.28632	9.06468	8.68106	9.96882	9.97394	9.86472	9.86722	+	0	323.31	173290000000	2839	164	164	147	1.07155	O75369;O75369-8;O75369-2;O75369-9;O75369-6;O75369-3;E7EN95;O75369-7;O75369-5;O75369-4;H7C5L4;Q8WXT3	O75369;O75369-8;O75369-2;O75369-9;O75369-6;O75369-3;E7EN95;O75369-7;O75369-5;O75369-4	Filamin-B	FLNB
7.40276	7.51465	6.13405	6.31635	8.23366	8.30014	8.42323	8.16191	6.67718	7.01039	6.69934	6.16166	8.2199	6.77618	7.6013	7.74533	+	0	158.55	1355600000	30	10	10	10	1.05485	O00461;F8W785	O00461;F8W785	Golgi integral membrane protein 4	GOLIM4
6.26265	6.19427	6.92984	6.22238	8.14876	7.21381	7.6356	7.79969	6.09451	6.90099	6.41692	6.73649	6.77175	7.0023	6.20147	6.52526	+	0	49.421	595210000	15	9	9	9	1.02767	Q9GZR7;G3V529;Q9GZR7-2;F5GYL3	Q9GZR7;G3V529;Q9GZR7-2;F5GYL3	ATP-dependent RNA helicase DDX24	DDX24
6.50622	6.58187	7.12937	6.04468	8.60774	6.80593	8.43411	8.47241	6.03159	6.34985	6.52711	6.53747	8.77462	8.03165	8.28172	8.303	+	0	104.66	3371000000	81	24	24	24	1.02276	P15144;H0YLZ8;H0YKT6;H0YMC1	P15144	Aminopeptidase N	ANPEP
7.36532	8.08838	7.44629	7.48166	9.16044	8.77627	8.67038	8.68233	8.12024	7.8093	8.13909	7.47243	8.7028	8.62088	8.54317	8.60098	+	0	323.31	9289200000	257	55	30	30	1.02064	P12814;P12814-2;P12814-3;P12814-4;H9KV75;G3V2N5;G3V2W4;H7C5W8;P35609-2;P35609;H0YJ11;Q08043;H0YJW3;G3V2X9;G3V5M4;G3V380;G3V2E8;B7Z4P8	P12814;P12814-2;P12814-3;P12814-4;H9KV75	Alpha-actinin-1	ACTN1
8.13402	8.18811	7.72976	7.39336	9.14295	9.08511	9.1358	8.94301	7.77952	7.57463	7.83741	7.44348	8.60339	8.32869	8.22711	8.21096	+	0	323.31	19565000000	431	50	50	2	1.01947	Q13045;Q13045-3;J3QQQ2;J3QLR6;J3QQU5;J3KT47	Q13045;Q13045-3	Protein flightless-1 homolog	FLII
7.80694	8.27282	7.59819	8.21827	9.12512	9.2814	9.0825	9.08365	8.14051	7.87115	7.96192	8.29946	9.05212	9.18432	9.14051	9.02036	+	0	323.31	16827000000	163	261	5	4	0.999669	Q01082-3	Q01082-3	Spectrin beta chain, non-erythrocytic 1	SPTBN1
8.43329	7.27898	6.78021	7.16235	9.18044	8.558	8.61052	8.82039	7.17216	7.00402	6.47816	6.63478	8.62881	8.09799	7.93042	7.67687	+	0	314.23	5278900000	113	46	46	43	0.996737	P46939;P46939-2;P46939-4;Q5T097;P46939-3;H0Y337;Q5JT49	P46939;P46939-2	Utrophin	UTRN
4.85445	8.02506	7.49228	6.81455	8.48501	8.65278	8.40423	8.39832	7.69894	7.25864	7.42633	7.08526	8.40494	8.41379	8.35919	7.95352	+	0	83.715	6914900000	183	12	12	12	0.99577	P61313;E7EQV9;E7EX53;E7ENU7;P61313-2;E7ERA2	P61313;E7EQV9;E7EX53;E7ENU7;P61313-2	60S ribosomal protein L15;Ribosomal protein L15	RPL15
6.29458	6.35787	6.47541	6.42793	7.86439	7.1232	7.6306	7.54407	6.50869	6.30239	6.40247	6.85627	7.34586	6.61894	6.70151	6.78718	+	0	88.597	410180000	12	5	5	5	0.993031	P41743	P41743	Protein kinase C iota type	PRKCI
7.39575	6.54106	6.9267	6.92907	8.2481	7.89366	8.17629	8.16844	7.15509	7.02788	7.25431	6.94468	7.50458	8.3704	7.86766	7.46667	+	0	192.65	2739200000	73	23	23	23	0.984883	Q5SW79;H0Y2V6;Q5SW79-2;Q5SW79-3;H0Y4T4;E7EWM2;E7EMW0;E5RG47;Q96L14;E5RGW7;Q00G26;H0YB92	Q5SW79;H0Y2V6;Q5SW79-2;Q5SW79-3	Centrosomal protein of 170 kDa	CEP170
7.42827	7.25912	6.52188	6.53535	8.27547	8.29347	7.9296	8.17583	6.6208	6.39621	6.42603	6.24315	7.46985	6.64293	6.34954	6.32697	+	0	30.13	1769800000	33	9	9	9	0.984263	Q96A33;Q96A33-2;J3QR89	Q96A33;Q96A33-2	Coiled-coil domain-containing protein 47	CCDC47
7.62629	8.12827	7.52161	6.16708	8.98292	8.68039	8.7343	8.65491	7.1821	7.15972	7.07994	6.40582	8.66331	8.28219	8.1972	7.79732	+	0	288.3	5462300000	130	30	30	30	0.983373	Q9BSJ8;Q9BSJ8-2;F8VZB1	Q9BSJ8;Q9BSJ8-2	Extended synaptotagmin-1	ESYT1
6.40195	6.87089	6.85771	6.29568	8.04419	8.09391	7.49025	7.57951	6.33501	6.61247	6.13738	6.77379	7.48628	7.74374	7.33858	7.42744	+	0	37.127	1221300000	40	13	13	13	0.98273	Q8N556;Q8N556-2;Q8TED9;Q8TED9-2;Q8TED9-3	Q8N556;Q8N556-2	Actin filament-associated protein 1	AFAP1
8.86352	9.00372	8.58194	7.62259	9.90151	9.69865	9.78788	9.83644	8.58874	8.23231	8.55096	7.55189	9.49593	9.32517	9.29148	9.3161	+	0	323.31	96801000000	1540	106	106	4	0.980357	Q9UM54-6;E7EW20;Q9UM54;Q9UM54-4;Q9UM54-1	Q9UM54-6;E7EW20;Q9UM54;Q9UM54-4;Q9UM54-1	Unconventional myosin-VI	MYO6
6.26023	6.40667	6.64958	6.30595	7.67477	7.38095	7.44353	7.46043	6.3521	6.43511	6.83319	6.64267	6.84369	6.71219	6.91978	6.81192	+	0	75.575	703580000	26	49	2	0	0.978729	Q13045-2;K7EP37;K7EP27;K7EQZ7;J3KS39	Q13045-2	Protein flightless-1 homolog	FLII
6.12396	6.45382	6.35435	6.37386	7.94249	7.0003	7.49686	7.56654	6.65161	6.35105	6.09456	6.62841	6.8641	6.80277	6.53648	6.77095	+	0	30.845	511630000	20	7	7	7	0.974183	Q2Q1W2	Q2Q1W2	E3 ubiquitin-protein ligase TRIM71	TRIM71
8.47487	9.08856	8.28607	7.82816	9.64325	9.91016	9.56469	9.50809	8.13624	7.20301	8.23681	6.89593	8.85966	8.6633	8.78192	8.68367	+	0	323.31	40139000000	550	62	62	2	0.969645	Q9P2E9	Q9P2E9	Ribosome-binding protein 1	RRBP1
7.22225	6.26752	6.65583	6.97311	8.51521	7.57598	8.03639	7.95971	6.99627	6.88674	6.99271	6.43246	6.96134	6.99683	6.97696	6.8505	+	0	70.375	1342600000	36	12	12	12	0.968589	Q96T60;M0QYH2;Q96T60-2;M0R3C8;M0QYI1;M0QX49	Q96T60;M0QYH2;Q96T60-2;M0R3C8	Bifunctional polynucleotide phosphatase/kinase;Polynucleotide 3-phosphatase;Polynucleotide 5-hydroxyl-kinase	PNKP
7.63192	7.69306	7.14832	6.73731	8.74465	8.09965	8.62388	8.61864	6.50677	7.63291	7.03555	7.14944	8.155	7.47442	7.46195	7.20994	+	0	61.871	3714200000	68	18	18	18	0.962575	P51114;B4DXZ6;P51114-2;P51114-3;E9PFF5;E7EU85;C9JAJ4;C9JZE0;C9JY20;H7C4S4;P51116;C9IZ22;Q06787;Q06787-7;C9J5B4;F8W871;A8MQB8;G3V0J0;Q06787-8;Q06787-6;Q06787-2;Q06787-4;Q06787-5;Q06787-9;Q06787-3	P51114;B4DXZ6;P51114-2;P51114-3;E9PFF5;E7EU85	Fragile X mental retardation syndrome-related protein 1	FXR1
7.16474	7.09388	6.89233	6.48666	7.96648	8.08192	7.95362	8.06811	6.98055	7.60808	6.99835	7.32	5.9765	7.56185	7.22238	6.81923	+	0	106.56	1560100000	40	15	15	15	0.95868	Q8TDB6;Q8TDB6-2	Q8TDB6	E3 ubiquitin-protein ligase DTX3L	DTX3L
7.04139	6.96519	6.87267	6.51902	8.28684	7.63611	8.1427	7.85337	6.76436	6.6262	6.71868	6.75554	7.51687	7.12369	7.2062	7.28625	+	0	38.2	1354500000	33	8	8	8	0.952987	Q9Y5X1	Q9Y5X1	Sorting nexin-9	SNX9
7.46147	7.70834	6.94654	7.20734	8.65744	9.07558	8.19482	8.20946	6.91691	8.00625	7.36144	5.80898	7.94054	8.35692	8.13963	8.01783	+	0	155.67	3242200000	69	30	30	30	0.950278	Q14160;Q14160-3;Q14160-2;H0YCG0;Q9BTT6;H0YDF9;Q5T0G3;Q9BTT6-2	Q14160;Q14160-3;Q14160-2;H0YCG0	Protein scribble homolog	SCRIB
7.64307	7.70551	7.23472	7.81928	8.76107	8.98139	8.60356	8.47569	7.4112	7.11384	7.04104	7.96195	8.04618	9.04887	8.76923	8.72053	+	0	323.31	7470700000	185	32	32	29	0.946231	Q9Y2D5-6;Q9Y2D5-4;Q9Y2D5;Q9Y2D5-5;Q9Y2D5-7;C9JVY5;C9JZH4	Q9Y2D5-6;Q9Y2D5-4;Q9Y2D5;Q9Y2D5-5;Q9Y2D5-7;C9JVY5	A-kinase anchor protein 2	AKAP2
6.97282	5.94906	6.5523	7.14255	7.87584	8.58525	7.5518	7.71046	7.18466	6.76233	7.20028	6.60231	6.96707	7.12444	6.016	7.36834	+	0	35.72	1440000000	23	12	12	12	0.94558	Q8IXQ6;Q8IXQ6-3;Q8IXQ6-2;G5E9U8;C9K0E5	Q8IXQ6;Q8IXQ6-3;Q8IXQ6-2	Poly [ADP-ribose] polymerase 9	PARP9
7.70627	8.40545	7.36849	6.56179	9.12782	8.68781	8.76576	8.69972	7.61562	6.92255	7.47226	7.52237	8.64569	7.9955	8.17998	8.29763	+	0	283.22	10378000000	247	35	35	35	0.937717	Q7KZF4;H7C597	Q7KZF4	Staphylococcal nuclease domain-containing protein 1	SND1
6.56062	6.45519	6.68773	7.4381	9.12811	6.46264	8.92956	8.8779	8.04143	8.11906	7.97331	6.69661	8.71954	8.91944	8.72691	8.71436	+	0	323.31	16388000000	336	26	26	26	0.936942	P09525;Q6P452;P09525-2	P09525;Q6P452;P09525-2	Annexin A4;Annexin	ANXA4
7.08433	7.1829	7.17777	6.97485	8.5061	8.18913	7.72727	8.32	7.12346	6.922	7.36524	6.61025	7.5349	7.27713	7.90423	7.08325	+	0	134.8	1903900000	51	27	27	24	0.921198	Q9ULV0;Q9ULV0-2;Q9ULV0-3;K7EPI3	Q9ULV0	Unconventional myosin-Vb	MYO5B
6.38375	8.20615	7.7693	7.00156	8.88153	8.61411	8.5324	8.53479	7.23134	7.74802	7.36938	7.17073	8.19435	8.33205	8.1048	8.12163	+	0	146.68	8346700000	164	19	19	19	0.920506	P18124;A8MUD9;C9JIJ5;C9JZ88	P18124;A8MUD9	60S ribosomal protein L7	RPL7
8.42924	8.61001	8.21595	7.90492	9.54093	9.16912	9.39366	9.34608	8.01229	7.75883	8.06221	7.92169	8.92303	8.54613	8.74638	8.76093	+	0	323.31	27558000000	450	51	51	51	0.916742	P09874;Q5VX84;Q5VX85	P09874	Poly [ADP-ribose] polymerase 1	PARP1
6.65562	6.2075	6.51564	6.19987	7.89237	7.2384	7.38965	7.39429	6.09627	6.62321	6.09386	6.602	7.44487	7.19819	7.33718	7.34137	+	0	19.255	667400000	13	9	9	9	0.916726	Q13017;Q13017-2;G3V444	Q13017;Q13017-2	Rho GTPase-activating protein 5	ARHGAP5
7.08005	6.6177	6.3601	6.18257	7.78737	7.84071	7.60463	7.45176	6.78696	7.14579	7.03591	6.67752	7.25653	7.2194	7.37616	7.36246	+	0	35.132	724450000	13	11	11	11	0.914951	Q6ZU35;F5H1N7;R4GNI9	Q6ZU35;F5H1N7	Uncharacterized protein KIAA1211	KIAA1211
7.13837	6.19138	6.46358	6.16449	7.48693	7.78277	7.67773	7.51771	7.44146	6.14486	5.87516	6.54624	7.03735	6.79387	6.62237	7.05786	+	0	26.795	485370000	11	6	6	6	0.910923	Q96FS4;F6RY50;E9PIB3	Q96FS4;F6RY50	Signal-induced proliferation-associated protein 1	SIPA1
7.50453	7.37293	6.83714	6.19227	8.11793	8.2718	8.05327	8.19496	6.58294	6.71086	7.23338	6.28989	7.60532	7.64967	7.64697	7.36237	+	0	44.683	1426000000	38	13	13	13	0.908154	Q9UJW0;Q9UJW0-3;Q9UJW0-2;H9KVE0;E5RGG1;E5RI97;E5RK21	Q9UJW0;Q9UJW0-3;Q9UJW0-2	Dynactin subunit 4	DCTN4
7.77685	7.27681	7.29918	7.47331	8.5282	8.40605	8.54403	8.40995	7.79184	7.37109	7.73869	7.15272	8.75765	8.68476	8.6538	8.64433	+	0	117.48	8229500000	198	30	30	0	0.905683	O43491;Q6R5J7;Q6ZSX4;E9PN54;E9PMV8	O43491	Band 4.1-like protein 2	EPB41L2
7.01728	7.07126	7.14229	6.60246	7.9912	7.87622	8.13367	7.93106	6.73369	6.88954	6.27534	7.30123	7.61823	7.3818	7.55358	7.3951	+	0	35.994	1092600000	22	9	9	9	0.904097	Q96JB3;Q96JB3-2	Q96JB3;Q96JB3-2	Hypermethylated in cancer 2 protein	HIC2
8.22881	6.7337	6.25561	6.9694	8.75943	8.04941	8.17429	8.43773	7.08536	6.26262	6.70833	6.42352	8.11982	7.48263	6.66505	6.78323	+	0	323.31	31245000000	459	61	61	61	0.902669	Q08426;Q08426-2;C9JJE0	Q08426;Q08426-2	Peroxisomal bifunctional enzyme;Enoyl-CoA hydratase/3,2-trans-enoyl-CoA isomerase;3-hydroxyacyl-CoA dehydrogenase	EHHADH
7.92191	8.62731	7.56318	7.22871	9.24107	8.82033	8.97259	9.02727	7.81124	7.30112	7.83212	7.13824	9.10271	8.60796	8.73456	8.79621	+	0	323.31	12809000000	347	59	59	58	0.899451	P42704;B8ZZ38;C9JCA9;H7C3W8	P42704	Leucine-rich PPR motif-containing protein, mitochondrial	LRPPRC
6.90845	7.99493	7.1184	6.6667	8.57176	8.47911	8.02338	8.29979	6.37495	6.09223	6.82562	6.2464	8.06457	6.89862	7.43788	7.07463	+	0	57.074	2084500000	34	8	8	8	0.891775	Q99442;F8WF48;F8WCJ7	Q99442;F8WF48;F8WCJ7	Translocation protein SEC62	SEC62
7.34056	7.66796	6.31086	6.41088	8.68634	7.62608	8.25159	8.15924	7.41701	6.77965	7.24876	6.4801	8.79232	8.43032	8.42467	8.35985	+	0	197.44	6935800000	208	37	37	37	0.890633	P53396;P53396-2;B4E3P0;K7ESG8;K7EIE7	P53396;P53396-2;B4E3P0	ATP-citrate synthase	ACLY
7.98108	8.38364	7.78692	8.18941	9.05158	9.30423	9.07642	8.9762	8.21453	8.3686	8.16194	7.92991	8.3544	9.01347	8.75458	8.55329	+	0	323.31	21325000000	452	53	53	53	0.886451	O14974;O14974-5;O14974-4;O14974-3;O14974-2;F8VZN8;H0YIS4;H0YHI8;H0YIM2;H0YIS3;H0YHL8;F8VW28;O60237;H0YIL7;O60237-4	O14974;O14974-5;O14974-4;O14974-3;O14974-2;F8VZN8	Protein phosphatase 1 regulatory subunit 12A	PPP1R12A
6.34244	6.91603	6.88338	7.27086	8.20747	7.82753	8.02169	7.68794	7.08807	7.168	6.70952	6.80922	7.51307	7.04344	7.25648	6.92091	+	0	81.044	1071800000	39	21	20	20	0.885811	O43166;O43166-3;O43166-2;F5GYF8;H0YJY2;G3V4Z3	O43166;O43166-3;O43166-2;F5GYF8	Signal-induced proliferation-associated 1-like protein 1	SIPA1L1
7.06793	7.76819	7.18622	7.43439	8.76255	8.16988	8.41482	8.32568	7.14258	6.47161	7.11803	6.56262	7.42526	7.11797	7.20919	6.99021	+	0	115.35	2467200000	38	11	11	11	0.878927	O95470;H0Y3V8;H7BXL7	O95470	Sphingosine-1-phosphate lyase 1	SGPL1
6.86126	7.80439	6.4952	6.46752	8.5605	7.76431	7.87255	8.20366	6.67623	6.91779	6.24461	6.84539	6.76543	6.60231	6.64693	6.86507	+	0	47.62	1563100000	31	11	11	11	0.877165	P19784;H3BSA1;H3BV19;H3BNI9	P19784;H3BSA1	Casein kinase II subunit alpha	CSNK2A2
6.53488	6.51013	6.53654	6.44156	7.33812	7.29513	7.56513	7.63349	7.10459	7.59231	7.11494	6.64345	6.32029	6.19838	6.37659	6.4562	+	0	22.034	1034100000	25	7	7	7	0.876643	P10606	P10606	Cytochrome c oxidase subunit 5B, mitochondrial	COX5B
8.71564	8.30829	8.29418	7.68984	9.32603	9.48172	9.27584	9.19061	8.35158	7.59176	8.54346	7.7113	8.69852	8.85236	8.75104	8.66346	+	0	323.31	21537000000	370	31	31	30	0.87423	Q9ULV4;Q9ULV4-2;Q9ULV4-3;B4E3S0;H0YHL7;F8VV53;F8W1H8;F8VUX3;F8VSA4;F8VRE9;F8VTT6;F8VVB7;Q6QEF8;J3QLV6;J3KSS5;Q6QEF8-4;Q6QEF8-3;Q6QEF8-2;Q6QEF8-5	Q9ULV4;Q9ULV4-2;Q9ULV4-3;B4E3S0	Coronin-1C;Coronin	CORO1C
6.6274	7.21016	6.82475	6.42024	7.92303	7.36327	8.14161	7.97632	6.38337	6.91876	6.29469	6.48388	7.08775	7.68893	7.13688	7.12882	+	0	75.137	1231700000	23	12	11	11	0.872359	P11171;P11171-4;P11171-2;P11171-5;P11171-6;P11171-3;P11171-7	P11171;P11171-4;P11171-2;P11171-5;P11171-6;P11171-3;P11171-7	Protein 4.1	EPB41
6.15954	6.35947	6.40389	6.36341	7.79653	6.94658	7.29848	7.36322	7.0141	6.37167	6.93796	6.28861	7.36524	6.88933	6.3765	7.17687	+	0	24.478	402640000	12	8	8	8	0.870465	Q96AQ6;Q96AQ6-2;Q96AQ6-3	Q96AQ6;Q96AQ6-2;Q96AQ6-3	Pre-B-cell leukemia transcription factor-interacting protein 1	PBXIP1
6.75285	7.2097	6.52417	6.7219	8.3092	7.55445	7.89822	7.68559	6.75859	7.27667	6.64776	6.80046	7.38313	7.05073	7.11093	7.23391	+	0	48.498	961790000	25	9	9	9	0.868824	P13797;F8W8D8;P13797-3;P13797-2;U3KQI3;H7C4N2;P13796;Q14651;Q5TBN3;C9JAM8	P13797;F8W8D8;P13797-3;P13797-2	Plastin-3	PLS3
6.57064	6.53016	6.55097	6.44061	7.2154	7.403	7.75481	7.61299	6.41471	6.25568	6.42211	6.77945	6.77695	7.42305	6.65041	6.89825	+	0	115.66	1489500000	50	23	23	23	0.867782	O60841	O60841	Eukaryotic translation initiation factor 5B	EIF5B
7.65608	7.59547	7.69653	7.51168	8.75551	8.26757	8.64097	8.65944	7.20003	6.46744	7.13178	6.69286	8.95251	8.2029	8.74804	8.67158	+	0	136.89	7507100000	177	16	16	15	0.86655	Q9P0L0;Q9P0L0-2;J3QKM9	Q9P0L0;Q9P0L0-2	Vesicle-associated membrane protein-associated protein A	VAPA
7.68378	7.69417	7.21389	6.50886	8.70845	8.25797	8.29951	8.28369	6.15433	6.43741	6.29996	6.69972	6.67355	6.81252	7.10099	7.12382	+	0	267.33	2035700000	33	8	8	8	0.856306	O00560;O00560-2;B4DHN5;E9PBU7;G5EA09;O00560-3	O00560;O00560-2;B4DHN5;E9PBU7;G5EA09;O00560-3	Syntenin-1	SDCBP
9.27184	8.84289	8.95181	8.52565	9.85065	10.109	9.85667	9.76713	9.30138	9.19565	9.27135	8.78495	9.97803	9.95476	9.92946	9.87876	+	0	323.31	142040000000	1748	72	72	2	0.852282	Q05682-5;E9PGZ1;Q05682-4;C9J813	Q05682-5;E9PGZ1;Q05682-4;C9J813	Caldesmon	CALD1
6.92725	6.71133	7.69227	6.54589	8.45466	7.71467	8.08976	8.03286	6.44486	7.13773	6.82907	6.31272	7.43191	7.19056	7.0917	7.21524	+	0	84.905	1535400000	32	11	11	9	0.85218	O75044;A2RUF3;A0A075B7B5;Q5VZB4;P0DMP2;P0DJJ0;A0A075B743;A0A075B7E9;A0A075B7C8;A0A075B7E6	O75044;A2RUF3;A0A075B7B5	SLIT-ROBO Rho GTPase-activating protein 2	SRGAP2
6.53433	6.62686	6.6251	6.28814	8.18013	7.39874	7.34809	7.31323	6.65958	6.29992	6.50743	6.61788	6.85161	6.98727	6.68547	6.80484	+	0	82.008	500930000	16	10	10	10	0.852063	Q9HCM4;Q9HCM4-4;Q9HCM4-3;Q9HCM4-2	Q9HCM4;Q9HCM4-4;Q9HCM4-3;Q9HCM4-2	Band 4.1-like protein 5	EPB41L5
7.67994	7.29883	7.16116	6.97123	8.17612	8.1442	8.41306	8.33893	7.69608	6.94601	7.49817	7.1733	8.3033	8.17187	8.08497	8.26541	+	0	42.743	3853300000	61	267	2	0	0.851351	P35580-2;F8W6L6	P35580-2;F8W6L6	Myosin-10	MYH10
6.97466	6.93638	6.94405	6.49247	8.17453	7.96248	7.58389	7.64327	7.02416	7.01305	6.40147	6.23151	6.26951	6.63489	5.92778	6.16361	+	0	93.128	747890000	14	7	7	7	0.850748	Q96H55;Q96H55-3;Q96H55-4;Q96H55-2	Q96H55;Q96H55-3;Q96H55-4	Unconventional myosin-XIX	MYO19
6.96579	6.6139	6.64933	7.10806	8.42781	7.24846	8.10752	7.88402	7.54177	6.59934	7.38828	6.7749	7.67738	7.45837	7.59522	7.18625	+	0	77.348	1533500000	23	13	13	13	0.847881	Q9UQ35;Q9UQ35-2;I3L4U6;I3L1C0;I3L1I8;I3L182;I3L4D8;Q9UQ35-3	Q9UQ35	Serine/arginine repetitive matrix protein 2	SRRM2
9.58121	10.115	9.79962	10.0501	10.801	10.8862	10.8252	10.833	10.0866	9.64399	10.086	10.1395	10.7675	10.8966	10.7564	10.7285	+	0	323.31	982620000000	9300	282	282	24	0.845315	Q01082;F8W6C1;P11277;P11277-2;P11277-3;H0YJE6	Q01082	Spectrin beta chain, non-erythrocytic 1	SPTBN1
7.547	8.17266	7.74506	6.77693	8.80242	8.77297	8.51883	8.53162	7.0766	6.44371	7.19543	6.55853	8.43727	7.83535	8.13811	7.96604	+	0	174.6	4952600000	109	30	30	30	0.842003	P78347;P78347-2;P78347-4;P78347-3;P78347-5;C9J6M0;Q6EKJ0;Q86UP8;Q86UP8-3	P78347;P78347-2;P78347-4;P78347-3	General transcription factor II-I	GTF2I
7.36771	6.23451	7.21564	6.49354	8.0746	7.65106	7.91068	7.99632	7.03242	6.85282	7.11297	7.0053	7.60101	7.55852	7.80402	7.80791	+	0	64.814	1665200000	53	13	12	9	0.837638	Q32MZ4;Q32MZ4-3;Q32MZ4-2	Q32MZ4;Q32MZ4-3;Q32MZ4-2	Leucine-rich repeat flightless-interacting protein 1	LRRFIP1
8.16557	8.20944	7.53493	7.75507	8.86098	9.03048	8.8223	8.86467	7.53905	7.75312	7.65701	7.95633	7.51533	8.45137	7.76594	7.99032	+	0	323.31	14612000000	338	47	47	47	0.836478	Q69YQ0;Q69YQ0-2;F8WAN1;C9J8U1;C9JLY8	Q69YQ0;Q69YQ0-2;F8WAN1;C9J8U1	Cytospin-A	SPECC1L;SPECC1L-ADORA2A
6.78389	6.7711	6.30538	6.26061	8.01849	7.0051	7.66416	7.62103	6.55958	6.79703	6.22021	7.39076	7.18653	7.05427	6.70263	6.22552	+	0	40.504	781050000	25	5	5	5	0.834567	Q14498;Q14498-3;Q14498-2;G3XAC6;Q5QP23;H0Y4X3;Q5QP22;Q5QP21;F8WF24;F2Z3E6;F2Z2Z5;F8WF73;A8MYG5	Q14498;Q14498-3;Q14498-2;G3XAC6;Q5QP23;H0Y4X3	RNA-binding protein 39	RBM39
7.93654	7.96521	7.8181	7.50206	8.9766	8.54444	8.71934	8.75418	7.85769	7.94918	7.8133	7.59129	8.2973	8.2583	8.19753	8.03687	+	0	96.597	9798300000	183	15	15	15	0.828582	P27635;X1WI28;F8W7C6;Q96L21;H7C123;H7C2C5;B8A6G2;A6QRI9;H7C2U2	P27635;X1WI28;F8W7C6;Q96L21	60S ribosomal protein L10;60S ribosomal protein L10-like	RPL10;RPL10L
7.02144	6.82283	6.4953	6.53435	7.90624	7.3119	7.77619	7.78912	6.67007	6.62263	6.32982	6.48751	7.28896	7.14295	7.01216	7.0616	+	0	15.387	672950000	11	5	5	5	0.827573	A1L390;G3V311;A1L390-2;A1L390-3	A1L390;G3V311;A1L390-2;A1L390-3	Pleckstrin homology domain-containing family G member 3	PLEKHG3
7.28219	6.44762	6.64098	6.20924	7.63803	7.95045	7.71499	7.42114	6.01832	6.14584	6.68557	6.39197	7.35576	7.40199	7.45614	7.81056	+	0.001111	5.4058	777990000	12	72	2	2	0.825862	Q05682-3;E7EX44;Q05682;Q05682-6;Q05682-2;C9JEK3;C9JE79;F8WE61;REV__H0YH95;REV__H0YEF9;REV__E9PJZ7;REV__H0YHK3;REV__O75334-6;REV__O75334-5;REV__Q13136-2;REV__Q13136;REV__O75334-2;REV__J3KNM3;REV__O75334-4;REV__G3V200;REV__O75334-3;REV__O75334	Q05682-3;E7EX44;Q05682;Q05682-6;Q05682-2	Caldesmon	CALD1
6.33814	6.58043	6.97048	6.38164	8.54639	6.56112	7.98788	7.92077	6.65892	5.89334	6.39033	6.35171	8.8197	8.54197	8.52175	8.62307	+	0	74.837	2544800000	66	12	12	12	0.820658	P21589;P21589-2;H0Y7R7;Q96B60;H0Y3X5	P21589;P21589-2	5-nucleotidase	NT5E
6.85089	6.17015	6.9574	6.64447	8.01632	7.53047	7.55576	7.48851	6.59423	6.44463	7.54575	6.65049	6.04977	6.62513	6.22974	6.7692	+	0.002677	3.7588	441000000	3	2	2	2	0.817311	P54132;H0YNU5;H0YLV8	P54132;H0YNU5;H0YLV8	Bloom syndrome protein	BLM
6.76664	7.04532	6.61626	6.21979	7.85838	7.37627	7.5611	7.78508	6.55445	6.33644	6.54548	6.60893	7.5296	7.02292	7.11126	7.11334	+	0	36.724	560810000	19	10	10	10	0.81654	Q13393;Q13393-2;Q13393-4;Q13393-3;C9IY79;O14939;F8WBV7;I3L1F3;H7C0L3;O14939-3;O14939-4	Q13393;Q13393-2;Q13393-4	Phospholipase D1	PLD1
6.53109	6.32113	6.4442	6.51991	7.85588	7.44535	7.13796	7.19684	6.022	6.45161	6.19596	6.32992	6.56118	6.09217	7.27196	6.4928	+	0	114.41	395920000	11	8	8	8	0.81605	Q8IY17;Q8IY17-2;Q8IY17-3;Q8IY17-4;Q8IY17-5;Q6ZV29;M0R2K2;M0QYT1;M0R2C2;Q6ZV29-3;Q6ZV29-4;Q6ZV29-5	Q8IY17;Q8IY17-2;Q8IY17-3;Q8IY17-4;Q8IY17-5	Neuropathy target esterase	PNPLA6
6.37956	6.44272	6.43008	6.5655	6.93257	7.49022	7.56669	7.61366	6.41954	6.54806	6.433	6.89229	8.22188	7.88488	7.95472	7.72517	+	0	27.26	534280000	19	8	8	8	0.813707	Q8N9I0;P21579;J3KQA0	Q8N9I0	Synaptotagmin-2	SYT2
6.28176	6.21	6.86037	6.08496	7.84397	7.0331	7.25486	7.32035	6.15783	6.0076	7.03475	6.70477	7.02119	7.15333	7.17655	7.21123	+	0	33.232	466170000	13	8	8	7	0.807592	Q96SB3	Q96SB3	Neurabin-2	PPP1R9B
6.57182	6.91379	6.43053	6.50531	7.75296	7.18256	7.70854	7.54997	7.46675	5.70749	7.42429	6.64633	7.28171	6.62004	7.29192	7.21416	+	0	35.151	552000000	11	7	7	7	0.807576	Q14126;J3KSI6	Q14126	Desmoglein-2	DSG2
7.36065	6.9586	7.08383	5.9918	8.30133	7.78779	7.76079	7.8224	6.72912	6.64936	6.37975	6.50761	8.00587	6.899	6.97629	7.10298	+	0	47.44	1102000000	27	13	13	13	0.807535	P11717;S4R328	P11717	Cation-independent mannose-6-phosphate receptor	IGF2R
7.90024	7.99377	7.071	7.07463	8.66105	8.67113	8.43433	8.35814	6.91944	6.65729	6.82321	6.61832	7.62396	6.86502	7.84553	7.42584	+	0	165.13	3710100000	45	11	11	11	0.807149	Q9P035;H3BS72;H3BPZ1;Q9P035-2;H3BMZ1;H3BRL8	Q9P035;H3BS72;H3BPZ1;Q9P035-2	Very-long-chain (3R)-3-hydroxyacyl-CoA dehydratase 3	PTPLAD1
7.08156	6.69052	6.60356	6.46465	7.52428	7.3728	7.87265	7.86433	6.94128	6.96522	6.48745	6.5189	7.27667	6.97471	7.18041	6.57382	+	0	23.553	672720000	15	3	3	3	0.802351	Q9H098-2;C9J6N5;C9JQ40;C9JW51;Q9H098;C9J3Q3;C9JYP1;C9J6Y8;X6RET8;C9JP05	Q9H098-2;C9J6N5;C9JQ40;C9JW51;Q9H098;C9J3Q3	Protein FAM107B	FAM107B
7.45169	7.88261	7.47927	6.73141	8.45324	8.4481	8.24415	8.38532	7.33218	7.08622	7.3712	6.84332	8.12639	7.67115	8.0616	7.57707	+	0	95.283	3138700000	91	16	15	15	0.800775	Q9BR76;F5H390;F5H0D2;A9Z1Z3-3;A9Z1Z3	Q9BR76;F5H390	Coronin-1B;Coronin	CORO1B
6.13582	8.02399	7.43719	6.51961	8.42344	7.8297	8.34706	8.13155	7.09451	7.59926	6.94385	6.57887	7.73838	8.04708	8.04556	7.9402	+	0	37.202	4118800000	94	12	12	12	0.795914	P40429;M0QYS1;Q6NVV1;M0QZU1	P40429;M0QYS1	60S ribosomal protein L13a	RPL13A
7.22727	6.38066	6.35795	6.64069	7.81208	7.58777	7.58045	7.48347	6.31875	6.41882	6.2106	7.42822	6.74387	7.47157	6.14066	6.43275	+	0	24.043	505840000	12	6	6	6	0.794358	Q53EP0;Q53EP0-2	Q53EP0;Q53EP0-2	Fibronectin type III domain-containing protein 3B	FNDC3B
6.80683	6.53481	6.66481	7.02955	7.98567	7.52611	7.503	7.67545	7.36741	6.75082	7.08135	7.18341	7.12205	7.31298	6.99105	7.2785	+	0	82.148	863250000	22	16	16	16	0.791965	Q9Y5S2;H0YLY0;H0YLR5	Q9Y5S2	Serine/threonine-protein kinase MRCK beta	CDC42BPB
7.06491	6.7948	6.35413	6.62192	7.76833	7.44675	7.68756	7.60819	7.11628	7.22796	6.94646	6.17494	7.36986	7.53009	7.40343	7.21896	+	0	19.166	1944000000	25	8	8	8	0.789102	Q02318;F8WD90	Q02318	Sterol 26-hydroxylase, mitochondrial	CYP27A1
7.71084	7.69375	7.88332	5.97442	8.38421	8.75189	8.39503	8.3309	7.52462	7.54619	7.56401	7.47366	7.89433	8.05941	7.74874	7.6359	+	0	171.42	3872500000	115	11	8	8	0.787972	Q9Y281;Q9Y281-3;F8WDN3;G3V2U0	Q9Y281;Q9Y281-3	Cofilin-2	CFL2
6.62529	6.4051	6.28692	6.42164	7.58766	7.12153	7.26501	7.29385	6.59215	6.10847	6.48262	6.4629	6.69598	7.09248	6.0331	6.2731	+	0	18.009	215000000	8	3	3	3	0.787471	Q86Y07;Q86Y07-5;Q86Y07-2;Q86Y07-4;Q86Y07-3;E9PBU1;E7ERS5	Q86Y07;Q86Y07-5;Q86Y07-2;Q86Y07-4;Q86Y07-3	Serine/threonine-protein kinase VRK2	VRK2
6.25822	6.82236	6.97249	6.54178	7.83341	7.06096	7.81709	7.80475	7.18873	6.27337	6.96597	6.6546	6.85012	6.96583	6.98332	6.6502	+	0	23.845	768060000	24	4	4	4	0.786425	Q05519;Q5T760;Q05519-2;B4DWT1;S4R3C4;Q5T757	Q05519;Q5T760;Q05519-2;B4DWT1	Serine/arginine-rich splicing factor 11	SRSF11
6.28468	6.25203	6.19856	6.48422	7.60005	7.35778	6.93934	6.98546	6.666	5.99373	6.81344	7.09426	7.18179	7.41216	6.6138	7.20696	+	0	31.791	253930000	9	44	1	1	0.783206	D6R9W4	D6R9W4		DBN1
7.25103	7.34663	7.2544	6.9377	8.72027	7.6167	8.41032	7.97593	6.51538	7.10319	7.10873	7.16735	7.84637	6.81825	7.16367	7.03774	+	0	108.05	1513700000	31	19	19	19	0.781591	O75165;H0YA63;H0Y8Q2	O75165	DnaJ homolog subfamily C member 13	DNAJC13
6.84803	7.76762	6.31412	6.81057	8.94184	6.69242	8.51355	8.5496	6.51244	6.85001	6.38528	6.46153	9.04261	9.27096	9.00082	8.82216	+	0	179.85	7378200000	148	23	23	22	0.780609	P50995;P50995-2;H0Y6E1	P50995;P50995-2	Annexin A11	ANXA11
7.02239	7.48169	6.56021	7.75122	8.50821	8.03735	8.05744	8.20537	7.43892	6.73911	7.14029	8.33858	7.7449	7.04525	7.5916	7.69214	+	0	108.13	2163800000	43	11	11	11	0.777609	O43903;E9PRR5;E9PQ74;E9PM28;E9PQ37;O43903-2	O43903;E9PRR5;E9PQ74;E9PM28	Growth arrest-specific protein 2	GAS2
8.02784	5.95668	6.37171	6.98737	8.69	8.52925	8.50975	6.73061	6.26161	6.073	6.81778	6.64583	8.27061	8.36004	8.15918	6.19176	+	0	11.295	99994000000	33	3	3	3	0.777069	Q99459	Q99459	Cell division cycle 5-like protein	CDC5L
6.32896	6.26496	6.47339	6.12368	7.48041	7.20252	6.95415	7.07493	6.46423	6.55252	6.43214	6.92174	7.25137	6.33408	7.08217	7.19866	+	0	64.853	253430000	14	3	3	3	0.77613	Q9Y625	Q9Y625	Glypican-6;Secreted glypican-6	GPC6
6.49725	6.59539	6.9164	6.49789	8.13609	7.03165	7.52235	7.68907	6.2679	6.6952	6.40193	6.2952	7.91625	7.04895	7.66556	7.8235	+	0	61.979	1913100000	42	11	10	10	0.775222	O95292;E5RK64;O95292-2	O95292	Vesicle-associated membrane protein-associated protein B/C	VAPB
6.42605	8.04438	7.6943	7.02772	8.52442	8.32582	8.29741	8.26086	7.30715	7.61725	7.13884	7.53012	8.22482	7.92476	7.87958	7.89973	+	0	43.28	5982800000	123	9	9	9	0.772788	P50914;E7EPB3	P50914;E7EPB3	60S ribosomal protein L14	RPL14
9.273	9.3007	9.2089	9.01021	9.96655	10.137	9.99405	10.0061	9.16726	8.95367	9.15564	8.14709	10.0246	9.84228	9.89582	9.88153	+	0	323.31	196010000000	2869	196	173	172	0.769439	Q7Z406-6;Q7Z406-2;Q7Z406;F2Z2U8;G8JLL9;Q7Z406-4;Q7Z406-5;M0QY43	Q7Z406-6;Q7Z406-2;Q7Z406;F2Z2U8;G8JLL9;Q7Z406-4;Q7Z406-5	Myosin-14	MYH14
7.71368	7.82499	7.05869	6.05203	8.34205	8.5521	8.0582	8.07445	7.11637	7.70201	7.03064	7.2149	7.19932	7.79983	7.59398	7.38475	+	0	56.882	1980000000	41	16	15	15	0.768693	Q9H2D6-5;Q9H2D6;Q9H2D6-7;Q9H2D6-3;Q9H2D6-2;Q9H2D6-6;H0Y5J9;F6WYE2;F6TR96;F6WMF4	Q9H2D6-5;Q9H2D6;Q9H2D6-7;Q9H2D6-3;Q9H2D6-2;Q9H2D6-6	TRIO and F-actin-binding protein	TRIOBP
7.15531	7.07835	7.18335	6.40588	7.97075	7.68683	7.93718	7.88405	7.1422	6.38616	7.25093	7.77883	7.84889	7.70569	7.59923	7.49582	+	0	34.838	2140000000	56	11	11	11	0.764683	O15355	O15355	Protein phosphatase 1G	PPM1G
6.80951	6.18364	6.4764	6.38043	8.26181	7.33479	7.35603	6.91026	6.43882	6.47933	6.85159	6.51096	6.99409	7.18015	6.65097	6.73558	+	0	74.649	618960000	14	10	10	10	0.763999	Q9H0H5;F8VRD2;F8VWX0;F8W0L1;F8VZ66;F8VV47;F8VWY4;F8VVE5;F8VUW9;F8VV39;F8VS54;F8VV37;F8W1E5;H0YIK5;F8VVY0;F8VXH1;F8VYH6;F8VQZ5;F8W1T4;F8VQF5;F8VZ41	Q9H0H5;F8VRD2	Rac GTPase-activating protein 1	RACGAP1
6.57402	6.36913	6.45347	6.3892	8.06633	6.83612	7.44662	7.2809	6.38495	7.22935	6.38162	6.68252	6.94619	6.78166	6.88628	6.88669	+	0	45.482	543160000	15	8	8	8	0.763462	Q8IYB3;A9Z1X7;E9PCT1;Q8IYB3-2;M0R088;M0R1E7;M0QXG5	Q8IYB3;A9Z1X7;E9PCT1;Q8IYB3-2;M0R088	Serine/arginine repetitive matrix protein 1	SRRM1
6.79527	7.12626	6.95296	5.95892	8.54203	6.79291	7.82665	8.10339	7.27628	7.47696	6.92504	6.30453	8.1067	8.15534	7.86625	8.03495	+	0	79.565	2908500000	96	12	12	12	0.762598	P20073;P20073-2	P20073;P20073-2	Annexin A7	ANXA7
8.09223	8.25047	7.90784	6.80339	9.20265	8.50535	8.69217	8.76465	7.40238	7.35568	7.41494	7.30268	8.63389	8.41145	8.51128	8.58423	+	0	263.48	8962800000	158	12	12	12	0.756057	Q13501;Q13501-2;E7EMC7;E9PFW8;C9JRJ8;E3W990;D6RBF1;C9J6J8	Q13501;Q13501-2;E7EMC7;E9PFW8;C9JRJ8	Sequestosome-1	SQSTM1
7.37188	7.55748	7.14613	6.60758	8.51552	7.68479	8.11404	8.19728	6.53364	5.90217	6.38622	6.82264	7.46002	6.68361	7.13922	6.95772	+	0	178.76	1858100000	48	12	12	12	0.755075	Q9Y6I3;Q9Y6I3-3;Q9Y6I3-1;Q9H201;D6R907;D6RBI9;D6RBR6;D6RFG3;D6REL6;I6L9I8;Q9H201-2	Q9Y6I3;Q9Y6I3-3;Q9Y6I3-1	Epsin-1	EPN1
6.45252	6.17075	6.36919	6.51261	7.69601	6.89532	7.23444	7.2331	7.01804	7.04352	6.32995	6.85541	6.84828	6.86063	6.43191	6.79942	+	0	40.563	299760000	9	6	6	6	0.752587	Q02241-2;Q02241;B4E1K0;H7BYN4;H0YKQ5;H0YME6	Q02241-2;Q02241;B4E1K0;H7BYN4	Kinesin-like protein KIF23	KIF23
7.33828	7.96039	7.28112	6.51899	8.63378	8.08146	8.2096	8.13046	7.18472	7.14214	6.9898	6.79464	8.53807	7.68081	7.9591	7.87513	+	0	104.78	4083100000	109	30	30	30	0.748792	P41252;J3KR24;Q5TCC4;Q5TCC5;Q5TCD1;Q5TCD2;Q5TCC6;Q5TCC9	P41252;J3KR24	Isoleucine--tRNA ligase, cytoplasmic	IARS
6.87182	6.53682	6.65099	6.77068	7.52014	7.36167	7.60428	7.6098	6.66115	6.22623	6.58036	6.53058	7.0899	6.75001	6.81503	6.88333	+	0	105.94	948810000	29	12	12	12	0.747023	Q9Y450;Q9Y450-4;B7Z524;H0YDX7;J3QT46;H0YES5;E9PHZ9;Q9Y450-2;E9PN23;E9PS53;G5E991;E9PMN1;E9PLR4;E9PJ90	Q9Y450;Q9Y450-4;B7Z524;H0YDX7;J3QT46	HBS1-like protein	HBS1L
8.3809	8.9297	6.46768	7.2748	8.80194	8.9239	9.06251	8.89923	6.64164	8.1178	8.38108	7.3142	8.87274	6.19361	8.44725	8.59483	+	0	19.393	30460000000	27	9	9	9	0.745185	O43747;O43747-2;H3BR36;H3BUN9;H3BNR4;B3KNW1;H3BN75;H3BS13;H3BV30;H3BRM7;H3BN71;B4DGE1	O43747;O43747-2	AP-1 complex subunit gamma-1	AP1G1
6.94534	7.68695	6.49292	6.94567	8.5141	7.38659	8.10428	8.05258	6.52486	6.90269	6.53917	6.17617	7.77877	7.18121	7.28673	7.30844	+	0	81.037	2444900000	78	21	21	21	0.743787	Q8WUM4;Q8WUM4-2;F8WDK9;F8WEQ7;F8WBR8;C9IZF9	Q8WUM4;Q8WUM4-2	Programmed cell death 6-interacting protein	PDCD6IP
6.71154	6.73999	6.37471	6.88394	7.85751	7.44328	7.56676	7.28183	6.2985	5.73402	6.40068	6.07285	7.05107	6.87946	7.06666	6.8449	+	0	27.644	431490000	13	12	8	8	0.739613	Q96HP0;K7ESB7;K7ERK2	Q96HP0;K7ESB7	Dedicator of cytokinesis protein 6	DOCK6
6.90678	7.93765	7.32742	6.6034	8.28071	8.17731	8.08318	8.04798	7.27628	7.88677	7.46877	7.09927	7.8272	7.8141	7.67865	7.88204	+	0	29.655	4013300000	86	8	8	8	0.737045	Q02543;M0R3D6;M0R1A7;M0R117;M0R0P7	Q02543;M0R3D6;M0R1A7;M0R117;M0R0P7	60S ribosomal protein L18a	RPL18A
7.82551	7.57932	7.18144	5.86903	8.66412	7.70186	8.21785	8.20903	7.65104	7.25251	7.6058	7.12281	7.94642	7.57493	7.30718	7.42043	+	0	62.569	3188400000	69	21	21	21	0.733715	Q08211;Q08211-2;REV__H0YA90;REV__Q7Z6J0-3	Q08211	ATP-dependent RNA helicase A	DHX9
8.43337	7.36543	7.48552	7.47989	9.02412	8.13647	8.71381	8.72328	8.16649	7.27003	7.98799	6.41678	8.23629	8.06427	7.92839	7.91047	+	0	144.24	8433600000	144	19	19	19	0.73129	Q9UBP9;Q9UBP9-4;Q9UBP9-2;Q9UBP9-3;B8ZZL1;H0Y6R1;H7BZV7	Q9UBP9;Q9UBP9-4;Q9UBP9-2;Q9UBP9-3	PTB domain-containing engulfment adapter protein 1	GULP1
6.6911	7.09975	6.57019	6.32016	8.06614	7.93608	7.21698	7.2071	7.22701	6.3328	7.02942	6.75436	7.43615	7.23528	7.68532	7.26928	+	0	101.65	764320000	26	10	10	10	0.730802	Q9NZ32;V9GYX7;G3V2Q5;G3V5Y4;F6S9Y6;G3V524;H0YJE8;G3V4K6;H0YJD9	Q9NZ32;V9GYX7;G3V2Q5;G3V5Y4;F6S9Y6	Actin-related protein 10	ACTR10
6.41648	6.38478	6.55307	7.40605	8.06453	6.78716	8.06074	7.91372	6.86145	6.88397	6.40322	6.33107	7.76327	7.17348	7.16397	6.96201	+	0	22.006	1510000000	35	7	6	6	0.730356	Q92688;Q92688-2;Q5T6W8	Q92688;Q92688-2	Acidic leucine-rich nuclear phosphoprotein 32 family member B	ANP32B
7.80007	8.01903	7.12594	7.17026	8.63002	8.5521	8.44548	8.13462	7.25537	7.43797	6.94328	7.03072	8.56418	7.88349	8.04778	8.22024	+	0	156	5693500000	165	37	37	37	0.729703	P07814;V9GYZ6	P07814;V9GYZ6	Bifunctional glutamate/proline--tRNA ligase;Glutamate--tRNA ligase;Proline--tRNA ligase	EPRS
7.57016	6.72687	6.48896	6.84825	8.20371	7.80039	7.57789	7.74158	6.65799	6.59104	7.4645	6.25755	7.75626	7.41906	7.18033	7.47538	+	0	14.361	1000200000	14	3	3	3	0.727356	P35443;E7ES19;G3XAP6;CON__ENSEMBL:ENSBTAP00000006074;P49747-2;P49747	P35443;E7ES19	Thrombospondin-4	THBS4
8.35568	8.81172	8.33486	7.26176	9.44827	9.06081	9.08643	9.05926	8.19036	8.46709	8.20531	7.83904	8.97943	8.73081	8.8366	8.80228	+	0	323.31	27754000000	597	58	57	50	0.72471	Q12965;H0YNQ8;H0YLJ4;H0YN00;H0YLE5;H0YNB0;M0QXU2;M0QXE0	Q12965	Unconventional myosin-Ie	MYO1E
8.47735	8.10147	8.03415	7.38941	8.89254	9.00805	8.86662	8.79826	8.24035	7.76333	8.24182	7.09771	8.48206	8.51825	8.48229	8.49879	+	0	323.31	12301000000	195	19	19	17	0.724177	Q12792;Q12792-3;Q12792-4;F8VS81;F8W1Q9;F8VRG3;F8W645	Q12792;Q12792-3;Q12792-4;F8VS81	Twinfilin-1	TWF1
6.52989	6.60458	7.35541	6.35651	7.55173	7.10459	7.77555	8.23729	6.18601	6.13113	6.42883	6.86477	6.6951	6.33507	7.23249	6.43508	+	0	41.176	1006800000	23	9	9	9	0.722386	Q96TC7;H0YMB1;Q96TC7-2;H0YLG5;H0YNE5;H0YLV7	Q96TC7;H0YMB1;Q96TC7-2	Regulator of microtubule dynamics protein 3	RMDN3
7.76841	7.93634	7.53957	7.00514	8.33867	8.67493	8.43311	8.32232	7.6478	6.94588	7.38682	7.40855	8.22032	7.95188	8.46786	7.92929	+	0	137.43	3631500000	97	20	20	20	0.722142	P26640;A2ABF4;P26640-2	P26640	Valine--tRNA ligase	VARS
6.36945	6.49952	6.74496	5.99061	7.42004	6.92512	7.41529	7.2933	6.38775	7.29699	6.23787	6.71753	7.15308	7.35648	6.0747	6.29031	+	0	14.245	277670000	12	6	6	6	0.721069	P23458	P23458	Tyrosine-protein kinase JAK1	JAK1
7.08415	7.52753	6.12964	6.30369	8.1427	7.60364	7.6076	7.59323	7.20504	6.32843	7.13332	6.40198	8.24647	7.60667	7.88194	7.78484	+	0	85.665	2686200000	93	15	15	14	0.719509	P53992;G5EA31;P53992-2	P53992;G5EA31	Protein transport protein Sec24C	SEC24C
6.23487	6.34014	6.35932	6.32176	7.58955	7.27901	6.9982	6.77509	6.24258	6.05232	6.29935	6.17623	6.39017	6.62761	6.92474	6.42701	+	0.000404	7.1724	228900000	4	5	4	4	0.718274	Q9NP80;Q9NP80-3;Q9NP80-2	Q9NP80;Q9NP80-3;Q9NP80-2	Calcium-independent phospholipase A2-gamma	PNPLA8
8.17231	8.19764	8.14136	6.57589	8.95773	8.61396	8.79177	8.75273	8.17866	7.93914	8.16655	6.98664	8.62704	8.43287	8.46684	8.4231	+	0	275.89	16926000000	273	11	11	9	0.716889	P55209;F8VY35;F5H4R6;H0YIV4;P55209-2;F8W020;F8W118;F8VV59;F8W0J6;H0YH88;H0YHC3;F8W543;B7Z9C2;F8VRJ2;F8VXI6;F8VUX1;F8VVB5;B3KV44	P55209;F8VY35;F5H4R6;H0YIV4;P55209-2;F8W020;F8W118;F8VV59;F8W0J6;H0YH88;H0YHC3;F8W543;B7Z9C2;F8VRJ2;F8VXI6;F8VUX1;F8VVB5;B3KV44	Nucleosome assembly protein 1-like 1	NAP1L1
6.96097	7.16224	6.82088	6.28952	8.19019	8.03547	7.45192	7.25715	6.80095	6.66218	6.4531	6.41774	8.26637	7.55951	7.47296	7.31597	+	0	72.325	1290500000	41	17	17	17	0.716112	Q92896;Q92896-2;Q92896-3;H3BM42;H3BQT1;H3BQU9	Q92896;Q92896-2;Q92896-3;H3BM42	Golgi apparatus protein 1	GLG1
8.08718	8.00638	7.9051	6.5298	8.80424	8.2502	8.71114	8.73439	7.41576	7.13615	7.28547	7.28928	8.69712	8.18061	8.44937	8.22984	+	0	195.96	10065000000	288	22	22	22	0.714106	Q9UQ80;F8VR77;F8W0A3;H0YIN7;F8VZ69	Q9UQ80;F8VR77	Proliferation-associated protein 2G4	PA2G4
6.69783	6.26694	7.0647	6.37686	6.6327	7.44691	8.13761	8.21354	7.92868	5.9435	8.25091	6.64049	8.61256	8.10806	6.14731	7.97218	+	0	17.442	2528700000	13	2	2	2	0.713895	P29083;C9IYL4	P29083;C9IYL4	General transcription factor IIE subunit 1	GTF2E1
7.39245	7.21969	7.23938	6.63511	8.35601	7.99835	8.23195	7.48345	7.03949	7.09597	7.17569	7.09743	7.3843	7.44347	7.22113	7.21877	+	0	46.886	1292300000	24	12	12	12	0.713827	Q9UGI8;Q9UGI8-2;F8W7T0;H7BYK1	Q9UGI8;Q9UGI8-2;F8W7T0	Testin	TES
6.42104	6.50492	6.47768	6.53118	7.83762	6.72804	7.44584	7.41797	6.82155	6.47622	5.88276	6.75001	6.17469	6.68943	6.64066	6.43504	+	0	21.389	298010000	8	4	4	4	0.709247	O00567;Q5JXT2;H0Y653;H0YDU4	O00567;Q5JXT2	Nucleolar protein 56	NOP56
6.78413	5.90091	6.28214	6.55385	8.07456	7.06156	6.84189	7.31097	6.06739	6.51615	6.94986	6.51658	7.01778	7.05683	6.82161	6.54791	+	0	48.069	372840000	12	10	10	6	0.708891	Q02880;Q02880-2;E9PCY5	Q02880;Q02880-2;E9PCY5	DNA topoisomerase 2-beta;DNA topoisomerase 2	TOP2B
6.52416	6.94057	7.07722	6.56124	8.32428	6.95613	7.92428	7.63101	6.47269	6.88706	7.1903	6.94362	7.00753	6.68071	7.06666	6.88165	+	0	31.051	1110900000	37	11	11	11	0.707169	Q7L014;D6RJA6	Q7L014	Probable ATP-dependent RNA helicase DDX46	DDX46
7.98309	7.42797	7.15293	7.16661	8.44877	7.94881	8.36342	8.43979	7.5992	7.62444	7.65461	7.60051	7.84776	7.53881	7.93843	7.81805	+	0	52.401	3794100000	83	7	7	7	0.706762	P02794;G3V192;G3V1D1;E9PPQ4;E9PRK8;E9PKY7	P02794;G3V192;G3V1D1	Ferritin heavy chain;Ferritin heavy chain, N-terminally processed;Ferritin	FTH1
9.92331	10.3549	10.0733	10.4226	11.0557	11.0045	10.948	10.9312	10.322	10.1997	10.3184	10.4564	10.9675	11.0187	10.8546	10.8097	+	0	323.31	1322000000000	11358	334	334	0	0.705924	Q13813	Q13813	Spectrin alpha chain, non-erythrocytic 1	SPTAN1
6.94947	7.08343	6.69475	6.42057	7.70889	7.2145	7.78009	7.84623	6.52459	5.86523	6.52371	6.79055	7.74754	6.91243	7.48064	7.4009	+	0	40.367	969360000	19	10	7	7	0.705623	O75477;B0QZ43	O75477;B0QZ43	Erlin-1	ERLIN1
6.97086	7.09896	6.02718	6.73457	8.1313	7.5987	7.26979	7.48883	6.99229	6.42327	6.62802	6.22995	7.25353	7.30464	6.21769	6.92983	+	0	77.252	637570000	19	13	13	13	0.702691	Q93009;Q93009-3;H3BND8;F5H2X1;H3BUV0;H3BTM1;H3BRA2;H3BQD1	Q93009;Q93009-3;H3BND8	Ubiquitin carboxyl-terminal hydrolase 7;Ubiquitin carboxyl-terminal hydrolase	USP7
8.9402	7.92558	7.96124	7.28945	9.20782	8.77756	8.97498	8.95171	7.15296	7.16967	7.18755	7.51993	8.66414	7.78511	8.23832	7.99581	+	0	323.31	8694600000	208	74	74	74	0.701888	P78527;E7EUY0;P78527-2;F5GX40	P78527;E7EUY0;P78527-2	DNA-dependent protein kinase catalytic subunit	PRKDC
6.78681	6.61691	6.02023	6.44439	7.17797	7.28067	7.33923	7.34199	6.25579	6.82419	6.23848	6.83188	6.42929	6.51721	6.82727	6.10426	+	0.009151	2.9929	256230000	3	46	1	1	0.699671	Q10567;Q10567-2;C9J1E7;H7C034	Q10567;Q10567-2;C9J1E7	AP-1 complex subunit beta-1	AP1B1
6.89847	6.52279	6.33816	6.52631	7.90702	6.9982	7.1116	7.79576	6.52734	6.46303	6.40884	6.44578	6.97424	6.86375	7.03068	6.92719	+	0	40.632	405940000	12	5	5	5	0.699632	Q14202;A6NHN7;A6NHB5;Q14202-2;A6NL54;Q14202-3	Q14202;A6NHN7;A6NHB5;Q14202-2	Zinc finger MYM-type protein 3	ZMYM3
8.43359	8.25756	6.06844	6.20327	8.74298	8.06134	8.25964	8.49128	6.38576	5.95119	6.04695	6.36602	8.8733	8.04005	8.08005	8.4712	+	0	34.344	3724200000	23	15	15	15	0.693205	P50570-3;P50570-2;P50570;P50570-5;P50570-4;Q05193;Q05193-5;Q05193-3;Q05193-4;Q05193-2;Q9UQ16;Q9UQ16-3;Q9UQ16-4;K7EMQ3;E5RHK8;Q9UQ16-5;Q9UQ16-2;E5RIK2;K7EPK9	P50570-3;P50570-2;P50570;P50570-5;P50570-4	Dynamin-2	DNM2
7.38169	7.26862	7.18024	6.14637	8.20268	7.74826	7.88628	7.73548	7.14672	7.57587	6.97215	6.23611	7.77687	7.66649	7.35841	7.4683	+	0	19.92	1765200000	45	3	3	3	0.688536	Q9UJC5	Q9UJC5	SH3 domain-binding glutamic acid-rich-like protein 2	SH3BGRL2
6.40658	7.46348	7.34128	6.64803	8.03691	7.82587	7.8694	7.62388	6.65392	7.17519	7.00749	7.44685	7.6422	7.81201	7.89222	7.78457	+	0	14.571	2004300000	45	8	8	8	0.687155	P18077;F8WBS5;F8WB72;C9K025	P18077;F8WBS5;F8WB72;C9K025	60S ribosomal protein L35a	RPL35A
8.31209	8.0677	7.8486	8.1664	8.96775	8.84644	8.82118	8.7903	7.74104	7.93765	8.08052	7.66632	7.83966	8.55474	8.13713	8.27214	+	0	323.31	11584000000	267	51	50	50	0.685858	Q07157;G3V1L9;Q07157-2;G5E9E7;H0Y3R8;H0YKB1;H0YLT6	Q07157;G3V1L9;Q07157-2;G5E9E7	Tight junction protein ZO-1	TJP1
6.57925	6.48401	5.97808	6.26482	7.24137	6.447	7.72447	7.46382	6.5602	7.44384	6.41998	7.45853	7.05964	6.36273	6.77185	6.55049	+	0	22.174	654360000	27	6	6	6	0.683325	P28799;P28799-3;K7EKL3;K7EQ05;P28799-2;K7EQI0;K7EMR1	P28799;P28799-3;K7EKL3;K7EQ05;P28799-2	Granulins;Acrogranin;Paragranulin;Granulin-1;Granulin-2;Granulin-3;Granulin-4;Granulin-5;Granulin-6;Granulin-7	GRN
7.80961	8.36057	7.99545	7.06633	8.89183	8.5	8.69854	8.65112	7.68924	7.85614	7.76504	7.17736	8.65754	8.5617	8.43818	8.3312	+	0	197.18	8734300000	243	29	29	29	0.68324	P13010;C9JZ81;H7C0H9	P13010	X-ray repair cross-complementing protein 5	XRCC5
6.73037	6.71375	6.78717	6.42011	7.98022	7.48468	7.31614	7.13805	6.56103	6.38835	6.07805	7.02023	7.47553	7.22889	6.96717	7.0758	+	0	32.861	555680000	13	5	5	5	0.681297	Q13136;Q13136-2;H0YDW2;E9PJZ7;O75334;E9PID5;E9PPF6;H0YEF9;H0YHK3;G3V200;O75334-8;O75334-7;O75334-6;O75334-5;O75334-4;O75334-3	Q13136;Q13136-2	Liprin-alpha-1	PPFIA1
6.52589	7.72718	7.50471	6.55321	8.22794	7.98942	7.78801	7.90994	6.79681	7.05572	6.51183	6.73078	7.84098	7.76734	7.60773	7.36231	+	0	100.36	2271800000	55	12	12	12	0.678777	Q8WV41;H3BPR3	Q8WV41;H3BPR3	Sorting nexin-33	SNX33
9.79376	9.52453	9.47731	9.61775	10.3079	10.487	10.3129	10.2476	9.48273	9.32987	9.44086	9.02914	10.4325	10.3061	10.3547	10.3494	+	0	323.31	451450000000	5528	269	227	4	0.676723	P35580;P35580-3;E7ERA5;Q13439;Q13439-5;H0Y6I0;Q13439-3;Q13439-4	P35580;P35580-3	Myosin-10	MYH10
6.48101	6.1308	6.14437	6.54907	7.39307	6.4715	7.43588	7.4141	6.7004	6.43671	5.99965	6.41226	6.4595	6.42444	6.66252	6.49404	+	0.003607	3.5051	591710000	1	2	2	2	0.676333	Q86U86;H0Y5B5;E7EVG2;Q86U86-6;Q86U86-5;Q86U86-4;Q86U86-7;Q86U86-3;Q86U86-9;Q86U86-2;Q86U86-8	Q86U86;H0Y5B5;E7EVG2;Q86U86-6;Q86U86-5;Q86U86-4;Q86U86-7;Q86U86-3;Q86U86-9;Q86U86-2;Q86U86-8	Protein polybromo-1	PBRM1
6.9874	6.85875	6.8387	5.88662	8.38525	7.17211	7.36648	7.35443	6.41248	6.68146	6.83405	6.6856	7.30423	7.05937	6.28217	6.70194	+	0	87.409	448390000	11	11	11	11	0.674021	O95248;O95248-4;G5E933;H0Y5W8	O95248;O95248-4;G5E933	Myotubularin-related protein 5	SBF1
8.993	9.36683	9.13258	9.36567	10.0283	9.95276	9.90374	9.91577	9.36478	9.74807	9.37912	9.39575	9.89424	10.1141	9.89462	9.87885	+	0	323.31	160460000000	2973	157	144	142	0.671003	P21333;P21333-2;Q5HY54;E9PHF0;F8WE98;H0Y5C6;H0Y5F3	P21333;P21333-2;Q5HY54	Filamin-A	FLNA
8.37535	8.52229	8.08543	6.75298	8.75063	9.05381	8.98975	8.72836	7.49261	7.38855	7.76137	7.15676	7.99974	7.31399	8.07368	7.92268	+	0	282.01	9653800000	126	21	21	21	0.670239	Q96HS1;Q96HS1-2;F5GXG4	Q96HS1;Q96HS1-2	Serine/threonine-protein phosphatase PGAM5, mitochondrial	PGAM5
6.55141	7.65673	6.54302	6.4899	7.68406	7.68446	7.47563	7.80773	6.41608	7.86803	7.53422	7.71415	7.88081	7.57725	7.75888	7.59688	+	0	15.239	849470000	9	6	6	6	0.660621	Q9NTZ6	Q9NTZ6	RNA-binding protein 12	RBM12
7.01657	7.48681	6.63561	6.51573	8.29598	7.22676	7.79004	7.79672	7.28959	5.99386	7.56206	6.72481	8.13545	7.21408	7.3043	7.15591	+	0	51.666	1214100000	34	22	22	22	0.659699	Q14204;H0YJ21	Q14204	Cytoplasmic dynein 1 heavy chain 1	DYNC1H1
6.51421	6.26441	5.99565	6.42298	7.08768	7.3294	6.51184	7.57824	6.53512	6.47555	6.22112	6.57297	7.96776	7.50503	7.91253	7.68692	+	0	63.747	671180000	22	6	6	6	0.659416	O15400;O15400-2	O15400;O15400-2	Syntaxin-7	STX7
6.57958	6.59644	6.62681	6.91588	7.66014	7.5583	7.28042	7.21019	6.46223	6.3928	6.46506	6.44796	6.45162	6.23634	6.30344	7.15115	+	0	31.457	228340000	11	7	7	7	0.659217	Q96AE7;G3XAB3;A0A075B7B2;H0Y6S0	Q96AE7;G3XAB3	Tetratricopeptide repeat protein 17	TTC17
7.21027	6.70788	6.64046	6.6013	7.96333	7.338	7.41785	7.59942	6.53939	6.34082	7.25542	6.74496	7.26	6.95511	6.7105	6.56072	+	0	24.257	519130000	15	9	9	9	0.658808	O75427;H7C5D9;C9JYK0	O75427	Leucine-rich repeat and calponin homology domain-containing protein 4	LRCH4
7.51622	7.94737	7.77879	7.98972	8.76403	8.45073	8.54347	8.44756	7.67777	7.91524	6.89864	7.20831	8.15232	8.34571	8.41034	8.0308	+	0	72.942	7160900000	141	12	12	12	0.657557	P84098;J3QR09;J3KTE4;J3QL15	P84098;J3QR09;J3KTE4	60S ribosomal protein L19;Ribosomal protein L19	RPL19
8.59664	8.72795	8.53923	8.64914	9.57568	9.13852	9.37526	9.30662	8.28847	7.88307	8.25217	8.40805	8.45665	8.92142	8.68302	8.73401	+	0	323.31	21605000000	340	40	40	40	0.655889	P11387;Q969P6;E5RIC7;Q969P6-2;E5RJ95;E5RFS0;E5RJ33;H0YBR3;H0YC03;E5RGE7;E5RGR4;E5RFE3;E5RGR2	P11387	DNA topoisomerase 1	TOP1
7.35633	7.05587	6.45343	6.70441	8.16489	7.54322	7.58625	7.55251	6.81821	6.45401	7.35648	6.45998	7.23842	7.23646	7.24623	7.14348	+	0	142.38	953550000	25	9	9	9	0.655817	Q2M2I8;Q2M2I8-2;E9PG46	Q2M2I8;Q2M2I8-2;E9PG46	AP2-associated protein kinase 1	AAK1
6.48229	5.79789	6.39597	6.24209	7.24294	6.86588	6.93307	6.9541	7.05354	6.40927	6.82125	6.51089	7.14513	7.28051	6.67783	6.59982	+	0.000447	9.7567	251100000	12	3	3	3	0.655623	Q9UJ83;Q9UJ83-2;C9J306;Q9UJ83-3;Q9UJ83-4;C9JJM7;B3KPX4	Q9UJ83;Q9UJ83-2;C9J306;Q9UJ83-3;Q9UJ83-4	2-hydroxyacyl-CoA lyase 1	HACL1
7.99248	8.58384	8.11247	7.21819	9.08329	8.61635	8.77322	8.83718	8.07199	7.52354	8.26086	7.89383	8.66957	8.7871	8.23792	8.45379	+	0	258.93	13388000000	414	31	31	31	0.654732	P12956;B1AHC9;P12956-2;F5H1I8	P12956;B1AHC9;P12956-2;F5H1I8	X-ray repair cross-complementing protein 6	XRCC6
6.40357	6.2381	6.57037	6.46994	7.54654	6.90397	7.12743	7.11361	6.43933	6.25789	6.1708	6.23416	6.99753	6.86958	7.06371	6.96803	+	0.000425	8.2438	258610000	7	267	2	1	0.653316	P35580-5	P35580-5	Myosin-10	MYH10
8.80513	8.70247	8.42982	8.28056	9.35	9.19899	9.30965	9.29691	8.60733	8.78877	8.64266	8.07719	8.7574	8.81813	8.77406	8.76641	+	0	323.31	33012000000	585	37	37	18	0.652769	P06396-2;P06396;P06396-4;P06396-3;Q5T0H8;Q5T0H9;Q5T0H7;Q5T0I0;Q5T0I1;REV__H0YJM7;REV__Q6TDU7-4;REV__Q6TDU7-2;REV__Q6TDU7-3;REV__Q6TDU7;REV__F8W8F9	P06396-2;P06396;P06396-4;P06396-3	Gelsolin	GSN
6.38557	6.49348	6.44225	6.42132	7.84164	6.60148	7.28776	7.27837	6.3605	6.65731	6.3438	6.58889	6.55899	6.71211	6.49695	6.44755	+	0	15.514	309470000	9	6	5	5	0.650842	O14646;O14646-2;O14647;O14647-2	O14646;O14646-2;O14647;O14647-2	Chromodomain-helicase-DNA-binding protein 1;Chromodomain-helicase-DNA-binding protein 2	CHD1;CHD2
7.33684	9.68949	9.14348	7.72472	9.67433	9.45685	9.4133	9.42005	7.33993	6.17458	7.17958	6.65904	9.03503	7.85875	8.58409	8.51837	+	0	323.31	29263000000	391	41	41	41	0.650304	Q07065;Q96K21;Q96K21-3;H3BUW6;H3BN64;H3BRM1;H3BRF9;Q96K21-4;Q96K21-2	Q07065	Cytoskeleton-associated protein 4	CKAP4
7.65133	8.57184	7.75299	7.28219	8.7829	8.74492	8.53121	8.52183	8.24915	8.68572	8.20477	8.70898	8.71426	8.81742	8.53762	8.63366	+	0	166.32	13518000000	246	16	16	16	0.648655	P46777;Q5T7N0;R4GNJ2	P46777	60S ribosomal protein L5	RPL5
7.81264	6.73056	7.884	6.17056	8.05511	8.02877	8.11461	8.08138	7.74022	6.38962	7.77326	6.57924	7.67554	7.5225	7.35972	8.10599	+	0.000458	10.588	2290500000	9	3	3	3	0.648246	Q9UHA4;Q9UHA4-2	Q9UHA4;Q9UHA4-2	Ragulator complex protein LAMTOR3	LAMTOR3
7.06363	7.1068	7.16915	6.58792	8.02719	7.64756	7.69625	7.57597	6.52167	6.69749	7.81733	6.81138	7.55796	7.14476	7.2583	7.44511	+	0	30.776	1084600000	24	12	12	12	0.647164	Q9BXS5;Q9BXS5-2;K7EJL1;E7ENJ6;K7EQX3;Q9Y6Q5;Q9Y6Q5-2;K7EK69;K7EQ90;K7ERH5;K7ER75;K7EPJ8;K7EL08;K7ENA7;K7EPR4;K7EJJ1	Q9BXS5;Q9BXS5-2;K7EJL1;E7ENJ6	AP-1 complex subunit mu-1	AP1M1
5.94022	6.61543	6.552	6.21646	6.67259	7.34032	7.28878	7.17641	6.41831	6.60522	6.57565	6.29666	7.4294	6.11696	7.47393	7.20702	+	0.001095	5.2181	359100000	7	1	1	1	0.646796	O95197;O95197-3;O95197-4;O95197-7;O95197-2	O95197;O95197-3;O95197-4;O95197-7;O95197-2	Reticulon-3	RTN3
7.72675	7.83554	7.41624	7.15887	8.50109	8.24864	8.23719	8.17557	7.39336	6.7256	6.8751	7.59809	8.07284	7.46619	7.66257	7.60636	+	0	131.9	2592800000	68	16	16	16	0.646654	Q14254;J3QLD9;E7EMK3;K7EKW9	Q14254;J3QLD9;E7EMK3;K7EKW9	Flotillin-2	FLOT2
8.09861	8.4662	8.1989	6.91072	9.07722	8.55359	8.81517	8.74645	7.85829	7.51246	7.55751	7.23312	8.19198	7.32644	7.68244	7.58236	+	0	323.31	8788900000	210	45	29	29	0.646026	O94973;O94973-2;O94973-3;E9PR62;H0YEG0;H0YDE9;E9PQP4;E9PNC4	O94973;O94973-2;O94973-3	AP-2 complex subunit alpha-2	AP2A2
7.08486	7.9205	7.07533	6.02116	8.45419	7.27898	7.77799	8.41422	6.27691	6.27648	6.47489	6.65669	8.93391	6.91123	8.40771	8.51488	+	0	97.041	4638700000	94	14	14	14	0.645996	P21796;C9JI87	P21796;C9JI87	Voltage-dependent anion-selective channel protein 1	VDAC1
7.23679	8.15573	7.03395	7.03064	8.4781	8.16929	7.96811	8.15476	7.41537	6.48453	6.15925	6.74213	7.65171	7.55122	7.81611	6.79763	+	0	99.045	2865200000	72	13	13	13	0.642965	Q86UE4;E5RJU9;H0YB56;H0YBJ8	Q86UE4;E5RJU9	Protein LYRIC	MTDH
6.7772	6.5552	6.20164	5.99934	7.41031	6.90147	7.10911	7.2068	6.46992	6.0722	6.35919	6.9662	6.38585	6.19813	6.14924	6.36378	+	0.000405	7.2647	168030000	4	3	3	3	0.642505	O75340;O75340-2;H0Y9X3	O75340;O75340-2	Programmed cell death protein 6	PDCD6
6.64453	6.00195	6.41406	6.73618	7.58661	6.98587	7.23017	7.09747	6.76422	6.60053	6.45272	6.05123	6.82471	6.6806	6.84637	6.58773	+	0.000767	5.9969	224530000	5	3	3	3	0.641531	Q15311;J3QLT3;E7ENF8	Q15311	RalA-binding protein 1	RALBP1
6.54271	6.42616	6.75921	6.7467	7.08657	7.15464	7.63944	7.57663	6.34066	6.187	6.49628	6.09769	7.37614	7.15314	6.37219	6.29909	+	0	27.405	415560000	8	5	5	5	0.640839	Q86YT6	Q86YT6	E3 ubiquitin-protein ligase MIB1	MIB1
6.26229	6.37865	6.90483	6.34571	7.00182	7.15168	7.45817	7.28914	6.99871	6.50895	6.94009	6.85058	6.46829	7.07445	7.19145	7.1809	+	0	23.846	218970000	10	3	2	2	0.640005	Q96IZ0;H0YHP5;F8W1M8	Q96IZ0	PRKC apoptosis WT1 regulator protein	PAWR
7.43194	6.03831	6.5206	6.54134	7.43199	7.39125	7.46654	7.53881	6.28883	6.9467	7.29195	6.79294	6.94322	7.14261	6.87692	7.06681	+	0	10.778	702470000	27	16	3	3	0.637738	P36873;F8VYE8;P36873-2;F8VR82;F8W0W8	P36873;F8VYE8;P36873-2;F8VR82;F8W0W8	Serine/threonine-protein phosphatase PP1-gamma catalytic subunit;Serine/threonine-protein phosphatase	PPP1CC
7.5995	6.87622	6.83831	6.24264	7.61695	7.34252	8.00881	7.94189	6.94861	7.01712	6.92422	6.61812	6.72727	7.42854	6.91072	6.60695	+	0	65.933	1658200000	42	7	7	7	0.636261	Q8N4P3;H0YNP9;Q8N4P3-2;H0YKT9	Q8N4P3;H0YNP9;Q8N4P3-2;H0YKT9	Guanosine-3,5-bis(diphosphate) 3-pyrophosphohydrolase MESH1	HDDC3
6.6262	6.64454	6.49075	6.31887	7.67471	6.75906	7.23895	7.47886	6.41902	6.10507	6.40266	6.20845	7.45448	7.14783	6.94951	7.11448	+	0	20.484	493380000	24	7	7	7	0.63382	O95486;O95486-2	O95486;O95486-2	Protein transport protein Sec24A	SEC24A
6.89257	8.44857	7.86793	7.2821	8.4309	8.41642	8.49589	8.54142	7.5606	7.93401	7.21611	7.46235	8.07817	8.15785	8.0855	8.12107	+	0	95.273	6295100000	135	10	10	10	0.632285	Q07020;J3QQ67;G3V203;H0YHA7;Q07020-2;F8VUA6;F8VYV2;A0A075B7A0;F8VXR6	Q07020;J3QQ67;G3V203;H0YHA7;Q07020-2;F8VUA6;F8VYV2;A0A075B7A0	60S ribosomal protein L18	RPL18
6.50376	6.94437	6.2966	6.6756	8.04096	7.15585	7.20989	7.17621	6.27784	6.45997	6.33098	6.34676	7.05892	6.56856	6.49491	6.26106	+	0	39.75	329140000	8	8	8	8	0.629846	P35251;P35251-2;H0Y9P8;H0Y8U4	P35251;P35251-2	Replication factor C subunit 1	RFC1
6.33958	6.37562	6.64147	6.22192	6.98051	7.23704	6.80238	7.52119	6.87133	6.37735	6.86473	6.3292	6.18812	6.11647	6.20901	6.25744	+	0.000768	6.0621	219770000	5	3	3	3	0.62773	Q9Y3D3;A6ND22;Q9Y3D3-2	Q9Y3D3;A6ND22;Q9Y3D3-2	28S ribosomal protein S16, mitochondrial	MRPS16
7.41732	8.11992	7.24954	7.25892	8.5764	8.17278	8.26122	8.12235	7.28053	6.4047	6.66803	6.50481	7.83793	7.6536	7.15008	7.18659	+	0	123.04	2860400000	72	20	20	20	0.627338	Q96D71;Q96D71-3;Q96D71-2;Q96D71-4;E9PMG1;H0YDT0;H0YE89;H7C1V2;H0YCR2;F2Z3L2;H7C225;H0YE73;H0YCF0;Q8NFH8;Q8NFH8-3;Q8NFH8-2;Q8NFH8-4	Q96D71;Q96D71-3;Q96D71-2;Q96D71-4;E9PMG1;H0YDT0	RalBP1-associated Eps domain-containing protein 1	REPS1
7.82719	7.7556	7.90761	7.97453	8.72178	8.46096	8.68281	8.35495	7.66168	7.05846	7.49513	7.47929	8.61015	7.88177	8.22217	7.57742	+	0	59.575	5115200000	46	5	5	5	0.626215	O95994;B5MC07;H7C3Z9;C9J3E2;Q8TD06;H7C040;B5MC62	O95994;B5MC07	Anterior gradient protein 2 homolog	AGR2
6.25343	6.62606	6.77149	6.13425	7.62708	6.86426	7.14616	7.19769	6.32773	6.10186	6.31084	6.29628	6.75126	7.03189	6.52636	6.57154	+	0	17.305	232290000	4	27	1	1	0.626016	O95819-5;O95819-4;O95819-2;O95819-3;Q9UKE5;Q9UKE5-8;Q9UKE5-5;Q9UKE5-7;Q9UKE5-3;Q9UKE5-6;Q9UKE5-2;Q9UKE5-4;Q8N4C8;Q8N4C8-3;Q8N4C8-5;Q8N4C8-2;Q8N4C8-4;C9J338;I3L2I2;E7ETN6	O95819-5;O95819-4;O95819-2;O95819-3	Mitogen-activated protein kinase kinase kinase kinase 4	MAP4K4
6.35422	6.45248	6.70786	6.58998	7.59454	6.88629	7.18746	7.35872	6.43951	6.66029	6.45293	6.58627	6.14824	6.7126	6.39856	6.77954	+	0	15.974	250210000	6	4	4	4	0.625535	P42566;B1AUU8;S4R3U1	P42566;B1AUU8;S4R3U1	Epidermal growth factor receptor substrate 15	EPS15
6.334	6.16105	6.15537	6.52654	7.23543	6.69913	7.07225	7.02094	6.27399	6.46203	6.36463	6.91763	6.81721	6.15824	6.91161	6.70794	+	0.00041	7.5161	117980000	4	2	2	2	0.623757	Q9BUL8;C9J932;H7C5M9;C9JSA3;C9JND6;C9J363;C9J6F3;C9J5C3	Q9BUL8;C9J932;H7C5M9;C9JSA3;C9JND6;C9J363;C9J6F3;C9J5C3	Programmed cell death protein 10	PDCD10
6.96608	8.52351	7.48057	7.54447	8.71964	8.68781	8.41606	8.0721	7.32848	8.11611	7.37278	7.34667	8.37969	8.50438	8.16056	8.19393	+	0	120.92	9724000000	218	23	23	23	0.622325	P39023;G5E9G0;H7C422;B5MCW2;H7C3M2;F8WCR1;Q92901	P39023;G5E9G0;H7C422;B5MCW2	60S ribosomal protein L3	RPL3
6.6431	7.08899	6.97872	6.23096	8.35666	7.10595	7.47473	7.32693	6.73044	5.77299	6.62874	6.50388	6.76178	6.80359	6.6601	6.70129	+	0	30.864	657320000	16	14	14	14	0.622032	Q7L2E3;Q7L2E3-2;H7BXY3;Q7L2E3-3	Q7L2E3;Q7L2E3-2;H7BXY3;Q7L2E3-3	Putative ATP-dependent RNA helicase DHX30	DHX30
7.04218	7.37289	7.07577	7.644	8.74059	7.30313	8.24633	8.14038	7.03205	6.269	7.0835	6.4892	6.84635	6.21888	7.10034	7.00817	+	0	59.769	1833400000	13	9	9	9	0.619429	Q16658;C9JPH9;C9JFC0	Q16658	Fascin	FSCN1
6.59012	6.51029	6.74367	6.384	6.96942	7.41379	7.26293	7.36806	6.50917	6.47878	6.79779	6.31413	7.41295	7.21219	7.03535	7.00178	+	0	25.878	556250000	14	8	7	6	0.619108	Q9ULJ8;Q9ULJ8-4;Q9ULJ8-5;Q9ULJ8-3	Q9ULJ8;Q9ULJ8-4;Q9ULJ8-5;Q9ULJ8-3	Neurabin-1	PPP1R9A
6.44827	7.40686	6.91513	6.04733	7.9202	7.0924	7.58049	7.53749	6.29724	6.93422	6.51772	6.82173	7.63551	7.30705	7.34268	7.27133	+	0	41.477	1298700000	42	5	5	5	0.618416	Q15691	Q15691	Microtubule-associated protein RP/EB family member 1	MAPRE1
6.41934	6.79002	6.80037	6.77886	7.15375	7.20173	7.7173	7.60768	6.21913	5.79808	6.56468	6.50391	6.62772	6.79334	6.80576	6.56929	+	0	11.675	351670000	10	27	3	3	0.618118	P53675;P53675-2	P53675;P53675-2	Clathrin heavy chain 2	CLTCL1
6.55547	6.42912	6.43924	6.59474	8.19151	7.16104	6.86195	7.0242	6.32812	6.39278	6.60508	6.74259	6.44117	6.09373	6.07069	6.37073	+	0	44.542	389930000	10	10	10	10	0.617787	Q8IXQ5;Q8IXQ5-5;Q8IXQ5-2;Q8IXQ5-3;H7C259;Q8IXQ5-4;E5RFN1	Q8IXQ5;Q8IXQ5-5;Q8IXQ5-2	Kelch-like protein 7	KLHL7
7.54069	7.84043	7.60907	7.71935	8.44655	8.12281	8.44592	8.40618	7.66926	7.68308	7.64579	8.13859	8.164	7.78026	8.15863	7.89609	+	0	51.697	6199700000	136	8	8	8	0.61522	Q01130;J3KP15;J3QL05;Q01130-2;Q9BRL6;Q9BRL6-2	Q01130;J3KP15;J3QL05;Q01130-2	Serine/arginine-rich splicing factor 2	SRSF2
8.46147	8.07445	8.22861	7.45113	8.88747	8.76706	8.75397	8.80059	8.06483	8.33852	7.68138	6.87268	8.25363	8.34317	8.32259	8.22115	+	0	323.31	16624000000	343	41	23	0	0.614327	P07951-2;P07951-3	P07951-2;P07951-3
6.88737	7.83748	6.50934	6.03234	8.10867	7.17444	7.74246	7.74738	6.53571	7.3906	6.53952	6.40443	6.53149	6.76193	6.25486	6.40076	+	0	93.165	3930700000	86	17	17	17	0.613635	P83111;P83111-2;H0YNN5	P83111;P83111-2	Serine beta-lactamase-like protein LACTB, mitochondrial	LACTB
6.19795	7.338	6.98627	5.60635	7.28892	7.62173	7.35411	7.2915	7.3557	6.75709	6.13396	7.374	7.2448	7.5379	7.24507	7.32183	+	0	27.719	564410000	20	8	8	8	0.613033	Q9UKS6;E9PIY1;E9PJ75;E9PNM9;E9PJ33;H0YDM6	Q9UKS6;E9PIY1	Protein kinase C and casein kinase substrate in neurons protein 3	PACSIN3
5.94645	6.55949	6.59984	6.31616	7.50244	6.77471	7.01758	7.10113	6.35406	6.28742	6.49433	6.46385	6.54137	6.65124	6.65554	6.33238	+	0.002694	3.8309	169050000	4	2	2	2	0.612894	Q14145;K7EPZ3;K7EJ49;K7EJD8;K7ESE0	Q14145;K7EPZ3;K7EJ49;K7EJD8;K7ESE0	Kelch-like ECH-associated protein 1	KEAP1
6.75199	6.28428	6.77909	5.8259	7.40391	6.97499	7.11744	7.18867	6.70264	6.49119	6.07886	6.45377	7.80376	7.39902	7.19573	7.43279	+	0	32.035	835620000	20	7	7	7	0.612398	P53602;H3BP35;H3BRZ1;H3BVC4;H3BQ47	P53602;H3BP35	Diphosphomevalonate decarboxylase	MVD
8.28952	8.29796	8.3716	8.98726	7.60465	7.72596	7.8441	7.86357	8.3987	8.54119	8.15473	8.60084	8.0799	8.07584	8.12054	8.10486	+	0	126.3	15869000000	181	9	9	9	-0.617014	Q05707;Q05707-3;Q05707-2;Q4G0W3;H0YBB2;J3QT83	Q05707;Q05707-3;Q05707-2;Q4G0W3	Collagen alpha-1(XIV) chain	COL14A1
8.2594	7.38148	7.60323	6.55344	6.60127	6.49018	6.6918	6.66499	6.93901	5.99507	6.61177	6.39564	6.47378	6.25409	6.46573	6.56561	+	0	18.304	248390000	10	7	7	7	-0.61801	Q8NDZ4;E7ET39;C9JY09;Q8NDZ4-2	Q8NDZ4;E7ET39;C9JY09;Q8NDZ4-2	Deleted in autism protein 1	C3orf58
7.32424	7.25431	7.34171	7.59611	6.13723	7.026	6.98295	6.28998	6.29291	6.34079	6.98704	7.08689	6.68142	6.6571	6.55766	6.89935	+	0	106.33	828470000	24	12	12	12	-0.619806	Q9BYV7;Q9BYV7-4;Q9BYV7-2;Q9BYV7-5;Q9BYV7-6;V9GYA9;H0YCN8;E9PS89;H0YCL7	Q9BYV7;Q9BYV7-4;Q9BYV7-2;Q9BYV7-5;Q9BYV7-6	Beta,beta-carotene 9,10-oxygenase	BCO2
7.81064	7.04751	7.19562	6.3762	6.69976	5.69927	6.55927	6.05957	7.76408	6.77046	7.81524	6.32362	7.07048	6.12449	6.70955	7.13662	+	0	28.494	215370000	13	5	5	5	-0.620859	Q96JN0;Q96JN0-2	Q96JN0;Q96JN0-2	Ligand-dependent corepressor	LCOR
8.35178	7.98951	8.10806	8.44442	7.32915	7.9674	7.33919	7.2629	8.70381	8.75072	8.59911	9.19665	7.94571	8.28224	8.23264	8.21285	+	0	16.973	5379900000	125	5	5	5	-0.626125	P81605;P81605-2	P81605;P81605-2	Dermcidin;Survival-promoting peptide;DCD-1	DCD
7.47347	7.59359	6.719	7.94571	6.41875	6.17822	6.40076	7.32216	7.31313	6.0323	7.21487	6.18931	7.60087	7.3069	7.30218	7.35614	+	0	27.26	773190000	12	4	4	4	-0.626373	P82909;D6R941	P82909	28S ribosomal protein S36, mitochondrial	MRPS36
8.24294	6.5852	6.83525	6.51611	7.01637	5.86873	5.44535	6.02849	6.34775	6.47832	6.07819	6.70812	6.52062	5.74002	6.02288	6.2611	+	0	152.66	8516300000	180	31	31	28	-0.626675	P33121;E7EPM6;P33121-3;P33121-2;B7Z3Z9;D6RER0;H0Y9U7;H0Y9Z9;D6RG07;Q9UKU0-7	P33121;E7EPM6;P33121-3;P33121-2;B7Z3Z9	Long-chain-fatty-acid--CoA ligase 1	ACSL1
8.70289	7.52545	8.0445	7.11002	7.09033	6.44837	7.2814	7.0728	6.68873	6.19525	6.9355	6.34367	6.62694	6.41979	6.35443	6.39042	+	0	16.795	978420000	16	5	5	5	-0.628321	P56556;R4GN43	P56556;R4GN43	NADH dehydrogenase [ubiquinone] 1 alpha subcomplex subunit 6	NDUFA6
7.12811	7.32728	7.28024	7.06123	6.14317	6.49185	6.63989	6.66706	7.58289	6.84482	7.3001	6.62741	7.38003	6.90082	6.80836	6.90921	+	0	61.162	1583900000	43	9	9	9	-0.628419	Q86TX2;P49753;G3V4F2;B3KSA0;P49753-2	Q86TX2;P49753;G3V4F2;B3KSA0;P49753-2	Acyl-coenzyme A thioesterase 1;Acyl-coenzyme A thioesterase 2, mitochondrial	ACOT1;ACOT2
7.61857	7.65149	7.61517	6.50961	6.65126	6.60236	6.49055	6.39622	6.92895	6.88123	6.88955	6.6461	6.58604	6.76965	6.46962	6.48624	+	0.000791	6.7775	272590000	11	2	2	2	-0.632863	Q15102;M0R389;M0R1K3	Q15102;M0R389;M0R1K3	Platelet-activating factor acetylhydrolase IB subunit gamma	PAFAH1B3
7.30324	7.35822	6.59401	7.52436	6.50361	6.34829	6.3777	6.48487	8.13171	8.3963	8.10401	8.14616	6.78757	6.31536	6.24675	6.20636	+	0.001734	4.2953	568500000	10	2	2	2	-0.633687	Q5T750	Q5T750	Skin-specific protein 32	XP32
8.79926	7.61533	7.9704	7.38326	6.58687	6.61746	7.50271	7.484	7.98286	6.6906	8.10161	6.49256	7.74392	7.92729	7.73636	7.74242	+	0	62.354	3557600000	113	12	12	12	-0.637393	Q96IJ6;Q96IJ6-2;F8WD54;C9JAH0;C9J255	Q96IJ6;Q96IJ6-2;F8WD54	Mannose-1-phosphate guanyltransferase alpha	GMPPA
8.72935	7.77653	7.86702	7.05258	6.85973	6.77833	7.2757	7.01519	8.29141	7.27628	8.3629	7.29581	6.65757	7.0811	6.67834	6.53554	+	0	88.947	1512000000	44	14	14	14	-0.642566	O95817;C9JFK9	O95817;C9JFK9	BAG family molecular chaperone regulator 3	BAG3
6.88355	8.42472	8.27302	8.54204	6.06553	5.77744	7.947	7.93428	8.81818	10.1372	7.72971	6.89289	6.94027	7.5704	7.67265	6.97228	+	0	48.597	47330000000	92	5	5	4	-0.646248	P01765;P01764;P01779;P01776;P01774	P01765	Ig heavy chain V-III region TIL
10.2115	9.48971	9.94546	8.97758	9.02214	8.74406	8.82287	8.72401	9.87322	10.0905	9.87048	9.38855	9.35081	9.14464	9.27381	9.18938	+	0	323.31	171480000000	1184	18	18	18	-0.647086	P62829;J3KT29;C9JD32;J3KTJ3;B9ZVP7;J3QQT9	P62829;J3KT29;C9JD32;J3KTJ3	60S ribosomal protein L23	RPL23
7.92405	8.57507	7.99646	8.32502	7.60404	7.19476	7.40278	7.56724	8.23947	8.61868	8.10305	8.38403	7.94541	8.22261	8.21368	7.9746	+	0	216.69	8614600000	298	23	23	23	-0.647895	Q15942;H0Y2Y8;B4DQX7;H7C3D3;C9IZ41;C9JJK5;H7C3R3	Q15942;H0Y2Y8;B4DQX7	Zyxin	ZYX
7.32152	6.94448	8.08052	6.68745	6.43285	5.9663	6.48848	6.67472	6.73557	6.27986	7.83662	6.78725	6.47641	6.40959	7.82426	7.8004	+	0	88.18	749230000	2	2	2	2	-0.648324	Q9UL25	Q9UL25	Ras-related protein Rab-21	RAB21
6.70279	7.47855	7.3742	8.19593	6.88384	6.42221	6.53061	6.48292	6.2091	6.71985	6.65584	7.9419	6.47772	5.92998	6.15375	6.82578	+	0.004565	3.4412	167790000	4	41	1	1	-0.648644	Q8IY67-2;Q8IY67;K7EQG2;K7EKR9;Q8IY67-3	Q8IY67-2;Q8IY67	Ribonucleoprotein PTB-binding 1	RAVER1
8.78099	9.15903	8.75315	8.0406	7.88012	7.94814	7.87299	7.82368	8.66911	8.92621	8.55777	7.49768	7.53237	8.10877	7.73446	7.59215	+	0	207.37	24798000000	338	29	29	29	-0.649658	P11182;Q5VVL7	P11182;Q5VVL7	Lipoamide acyltransferase component of branched-chain alpha-keto acid dehydrogenase complex, mitochondrial	DBT
7.44522	7.68248	7.40205	8.39512	6.16341	7.08831	7.07972	7.13745	7.45641	7.14117	7.47013	6.47497	7.83568	7.51191	7.46142	7.33296	+	0	11.387	637530000	20	5	5	5	-0.650305	Q8IV08;M0R2W7;M0QZI4;M0R1F7;M0R3G9;E2QRG1	Q8IV08	Phospholipase D3	PLD3
8.40843	8.23967	8.24282	6.95243	6.49029	7.59609	6.94672	7.13799	6.50891	7.12238	6.49306	6.76458	7.05442	6.8069	7.04517	6.85698	+	0	33.42	1792000000	29	10	10	10	-0.651722	O96000;H3BPJ9;O96000-2;H3BV16	O96000;H3BPJ9;O96000-2;H3BV16	NADH dehydrogenase [ubiquinone] 1 beta subcomplex subunit 10	NDUFB10
7.75403	6.93632	6.85638	7.39731	5.97469	6.6617	6.49062	6.53533	7.9285	7.73913	7.97727	7.54931	7.81266	7.52395	7.7197	7.64443	+	0.000413	7.7133	2742100000	34	3	3	3	-0.651797	Q9NUV7;O15270;H0Y733;B1AKS2;B1AKS3;H0YJV2;Q9NUV7-2	Q9NUV7	Serine palmitoyltransferase 3	SPTLC3
8.2907	7.63151	7.26867	8.14451	6.19969	7.65591	6.505	7.29141	7.12051	7.84122	7.14364	7.49219	6.5455	6.97592	7.09328	7.00415	+	0	54.578	3236700000	48	13	13	7	-0.652201	P19224;P19224-3;C9JMY5	P19224;P19224-3	UDP-glucuronosyltransferase 1-6	UGT1A6
8.53074	7.97893	8.18187	7.00659	7.1653	6.75767	7.30287	6.95245	5.96803	6.18031	6.69157	6.79725	6.54833	6.43255	6.26364	6.53897	+	0	20.004	827740000	21	20	6	5	-0.652897	P12236;I7HJJ0;Q9H0C2	P12236;I7HJJ0	ADP/ATP translocase 3;ADP/ATP translocase 3, N-terminally processed	SLC25A6
8.69245	7.29811	7.88949	6.46437	6.52949	6.91503	6.10276	6.85904	8.71092	6.81427	8.78134	6.47199	6.56228	6.17063	6.45442	6.41711	+	0	104.55	1097200000	42	18	18	18	-0.653613	Q5VT52;Q5VT52-2;Q5VT52-3;Q5VT52-5	Q5VT52;Q5VT52-2;Q5VT52-3	Regulation of nuclear pre-mRNA domain-containing protein 2	RPRD2
8.25823	7.0916	7.56215	6.3068	6.56858	6.17615	6.34358	6.41572	7.31981	6.24025	7.08001	6.61516	5.99559	6.23607	6.93141	6.41841	+	0	12.97	276790000	8	5	5	5	-0.654942	Q9BU61;Q9BU61-2	Q9BU61;Q9BU61-2	NADH dehydrogenase [ubiquinone] 1 alpha subcomplex assembly factor 3	NDUFAF3
8.95567	8.04999	8.20745	8.47381	7.78735	7.84735	7.9355	6.40338	8.16521	6.55978	8.06213	8.45905	7.74471	7.83025	7.7552	7.92268	+	0	12.933	2963300000	4	4	4	4	-0.656043	Q96BW9;Q96BW9-3;H7C1A2;Q96BW9-2	Q96BW9;Q96BW9-3;H7C1A2;Q96BW9-2	Phosphatidate cytidylyltransferase, mitochondrial	TAMM41
7.63178	7.06453	7.38789	7.51085	6.39531	6.71204	6.98157	6.37998	7.17903	7.52485	7.15725	6.49053	6.95511	6.47915	6.65235	5.8797	+	0	36.725	869620000	21	7	7	7	-0.657638	P18859;P18859-2;A8MUH2	P18859;P18859-2;A8MUH2	ATP synthase-coupling factor 6, mitochondrial	ATP5J
7.51226	6.91555	6.26319	7.22976	6.51316	5.96865	5.98114	6.04083	6.23024	7.26727	6.35398	6.34624	6.87987	7.23722	6.09411	6.64662	+	0.001114	5.4417	235840000	16	2	2	2	-0.658059	Q9UBU8;H0YMJ0;H0YLJ3;B3KTM8;Q9UBU8-2;H0YNE0	Q9UBU8;H0YMJ0;H0YLJ3;B3KTM8;Q9UBU8-2;H0YNE0	Mortality factor 4-like protein 1	MORF4L1
8.25027	6.99137	7.73898	6.41536	6.39631	6.14934	6.58244	6.5234	6.44919	6.31124	6.3904	6.54909	6.1559	6.71376	6.57384	6.35973	+	0	80.412	2226100000	64	12	12	12	-0.661198	Q8N4T8;Q8N4T8-2;H0Y962;D6RAV8;D6RJF4;D6RGF2	Q8N4T8;Q8N4T8-2;H0Y962	Carbonyl reductase family member 4	CBR4
7.56758	7.45111	8.09715	9.02662	6.87758	7.2293	7.00903	7.38351	7.36099	7.80118	7.75627	8.66063	6.89763	6.72301	7.14885	6.9342	+	0	27.331	3962600000	86	7	7	7	-0.66176	P07305;P07305-2	P07305;P07305-2	Histone H1.0;Histone H1.0, N-terminally processed	H1F0
9.67868	8.93772	9.21059	8.70062	8.29451	8.45544	8.32087	8.23093	9.39536	8.95759	9.42799	8.66312	8.43339	8.66737	8.51801	8.45504	+	0	323.31	29179000000	614	23	23	1	-0.663652	Q15637-2;Q15637-6;Q15637-3;Q15637;F8WEV5	Q15637-2;Q15637-6;Q15637-3;Q15637	Splicing factor 1	SF1
7.52414	7.30908	7.17286	6.54075	6.52143	6.08066	6.07091	6.52391	7.9755	8.89186	8.12326	6.06627	6.98019	6.35819	6.459	6.5216	+	0	24.355	523120000	14	6	6	6	-0.671238	P47929	P47929	Galectin-7	LGALS7
7.10575	6.62979	7.24937	6.96861	5.98562	5.97336	6.34498	6.46566	7.73372	6.82795	7.86259	6.36499	7.1038	6.4917	6.85859	6.70841	+	0	25.604	191400000	9	4	4	4	-0.673144	Q96HA1;Q96HA1-2;Q96HA1-3;A8CG34;A8CG34-2;A0A075B7F8;C9JFL1	Q96HA1;Q96HA1-2;Q96HA1-3;A8CG34;A8CG34-2;A0A075B7F8	Nuclear envelope pore membrane protein POM 121;Nuclear envelope pore membrane protein POM 121C	POM121;POM121C
7.9271	7.81578	7.5671	7.47819	7.31395	7.24971	6.16826	6.52971	7.55964	7.11468	7.78585	6.66824	7.67166	7.23213	7.48054	7.58441	+	0	14.437	1148500000	35	3	3	3	-0.678951	D6RBW1;P06730;P06730-3;P06730-2	D6RBW1;P06730;P06730-3;P06730-2	Eukaryotic translation initiation factor 4E	EIF4E
8.49272	8.1491	8.12694	8.17499	7.37579	6.79394	7.7595	7.65863	8.19562	8.33732	8.08411	7.8509	7.35066	7.25998	7.0904	7.04743	+	0	51.379	3053000000	114	5	5	5	-0.680273	Q9Y3Y2;X6R700;Q9Y3Y2-4;Q9Y3Y2-3;Q5T7Y7	Q9Y3Y2;X6R700;Q9Y3Y2-4;Q9Y3Y2-3	Chromatin target of PRMT1 protein	CHTOP
7.79844	7.42488	7.56548	7.32627	6.28519	7.30475	6.4615	6.63387	7.52556	7.5997	7.63378	6.32112	6.53796	7.31511	6.28256	6.1751	+	0	15.263	813030000	13	6	6	6	-0.688584	P0CG12	P0CG12	Chromosome transmission fidelity protein 8 homolog isoform 2	CHTF8
8.14977	7.08497	7.63567	7.3174	6.85515	6.7585	6.46811	6.66865	7.56314	6.69448	7.32011	6.82969	7.46279	7.62435	7.28957	7.24716	+	0	22.312	654110000	29	6	6	6	-0.69036	P24666;P24666-3;P24666-2;F2Z2Q9;G5E9R5;D3YTI2;P24666-4	P24666;P24666-3;P24666-2;F2Z2Q9;G5E9R5;D3YTI2;P24666-4	Low molecular weight phosphotyrosine protein phosphatase	ACP1
8.55699	7.2199	7.50383	7.31243	6.51014	6.47986	7.14351	6.73059	8.04544	8.85511	7.94262	8.3978	6.2096	6.58945	6.78157	6.56714	+	0	44.446	2527200000	104	12	12	12	-0.693399	Q5T749	Q5T749	Keratinocyte proline-rich protein	KPRP
8.72064	7.4494	7.06565	6.96994	6.82301	6.44087	6.50078	6.51307	7.36836	7.30055	7.43905	6.72661	6.89623	7.26133	6.82366	6.98191	+	0	126.81	776170000	18	12	12	8	-0.695283	Q14671;Q14671-2;H0YEH2;Q5T1Z4;Q5T1Z8;Q14671-3;Q14671-4;E9PR38;H0YDK8;H0YC97;H0YDC5;E9PMX1	Q14671;Q14671-2;H0YEH2;Q5T1Z4;Q5T1Z8;Q14671-3;Q14671-4;E9PR38;H0YDK8	Pumilio homolog 1	PUM1
8.73937	7.40473	6.87054	7.03104	7.30865	6.0765	6.30203	6.14934	9.02711	6.69729	9.04446	6.29517	6.6812	6.71354	6.56022	6.69713	+	0	136.72	4115100000	155	27	27	27	-0.69582	P43243;A8MXP9;D6REM6;D6R991;H0Y8T4;B3KM87;P43243-2;D6RAM9;D6RAY2;D6R8Z5;D6RBI2;D6RBK5;D6RE02;D6RIA2;D6RB45;D6RGW7;D6R9F3;D6RBS2;D6RCM3;D6REK4	P43243;A8MXP9;D6REM6;D6R991	Matrin-3	MATR3
6.57047	7.64447	7.46235	7.72666	6.39661	6.30472	6.68274	6.43538	6.07244	6.35328	7.4342	7.62191	6.39873	6.3266	6.41798	6.19552	+	0.000406	7.2883	220930000	2	2	2	2	-0.701217	A0A075B6J4;A0A075B6J3;A0A075B6K0	A0A075B6J4;A0A075B6J3;A0A075B6K0		IGLV3-25;IGLV3-27;IGLV3-16
8.54593	7.23897	7.44693	6.91675	6.39355	6.8984	6.35098	6.62283	7.92563	7.12024	7.92389	6.9419	6.71985	6.67626	6.98456	6.74851	+	0	101.91	762590000	22	6	6	6	-0.705865	P55317;P55317-2;P55318	P55317;P55317-2	Hepatocyte nuclear factor 3-alpha	FOXA1
8.98252	9.34035	9.26909	9.15842	8.06224	8.65639	8.43202	8.36607	9.28201	9.30081	9.26224	9.10537	9.03238	8.97867	8.93251	8.8526	+	0	323.31	24118000000	741	24	24	23	-0.705888	Q96C36;J3KR12	Q96C36;J3KR12	Pyrroline-5-carboxylate reductase 2	PYCR2
6.22679	7.81592	7.43745	8.0881	6.51252	6.41718	6.3684	6.25984	6.55698	7.61441	6.40368	7.45297	6.93007	6.04013	6.7232	6.387	+	0	52.377	3459600000	54	12	6	5	-0.709015	P01859	P01859	Ig gamma-2 chain C region	IGHG2
9.10034	7.71013	8.49721	7.60259	7.62593	7.13347	7.12398	7.09733	8.5757	7.75315	8.53891	7.44801	8.48324	8.15891	8.19404	8.10954	+	0	231.31	8571700000	329	35	35	35	-0.714505	Q9UQR0;B4DRC2;H0Y6S1;Q9UQR0-2	Q9UQR0;B4DRC2	Sex comb on midleg-like protein 2	SCML2
6.87727	7.56149	7.21791	7.42962	6.07744	6.39944	6.72009	6.46013	7.0089	7.24177	7.0258	7.33419	8.36637	7.81375	8.1025	7.96443	+	0	99.992	954220000	29	8	8	8	-0.714829	O43852;O43852-3;O43852-4;O43852-2;O43852-15;H0Y875;O43852-9;O43852-5;O43852-10;O43852-6;O43852-13;O43852-14;O43852-11;O43852-12;O43852-7;O43852-8	O43852;O43852-3;O43852-4;O43852-2;O43852-15;H0Y875;O43852-9;O43852-5;O43852-10;O43852-6	Calumenin	CALU
8.97336	8.68959	8.92833	9.13682	7.50868	8.47226	8.10616	8.13909	8.9969	8.88015	8.84849	8.82946	8.30016	8.44983	8.4088	8.46045	+	0	284.42	20812000000	423	18	18	18	-0.717175	Q13151	Q13151	Heterogeneous nuclear ribonucleoprotein A0	HNRNPA0
8.52691	6.40102	7.68979	7.32298	6.9215	6.5094	6.45459	5.71064	7.43481	6.4786	7.46304	6.83951	6.3559	6.28224	6.53278	6.96521	+	0	24.604	496970000	16	6	6	6	-0.720483	Q03014;F8VU08	Q03014	Hematopoietically-expressed homeobox protein HHEX	HHEX
6.93915	7.0588	6.97352	7.10339	6.1454	6.45115	5.96833	6.26088	5.89454	6.39063	6.2213	6.78078	6.93736	7.01866	7.22196	7.30443	+	0.007975	3.139	152720000	3	2	2	2	-0.732987	Q96I51;Q96I51-2;Q96I51-3	Q96I51;Q96I51-2;Q96I51-3	Williams-Beuren syndrome chromosomal region 16 protein	WBSCR16
10.0212	9.31979	9.62603	8.94322	8.55961	8.60536	8.59334	8.54265	9.56298	9.12982	9.50966	9.05649	9.03846	9.07368	8.97811	8.98657	+	0	323.31	75460000000	1490	49	49	48	-0.734056	P14618;P14618-2;P14618-3;H3BTN5;H3BQ34;Q504U3;H3BUW1;H3BTJ2;H3BT25;H3BU13;H3BN34;H3BQZ3	P14618;P14618-2;P14618-3;H3BTN5;H3BQ34;Q504U3	Pyruvate kinase PKM;Pyruvate kinase	PKM;PKM2
8.4722	7.83251	8.41883	8.64606	6.84415	7.52543	7.67582	7.60518	8.27121	8.57038	8.44847	8.43022	7.76068	8.68323	8.10802	8.20134	+	0	110.46	3479300000	118	11	11	0	-0.737347	P67775;P67775-2;H0YBN9;H0YC23;E7ESG8;E5RHC1;E5RFI3;E5RHP4	P67775;P67775-2	Serine/threonine-protein phosphatase 2A catalytic subunit alpha isoform	PPP2CA
9.54137	8.80194	8.96843	9.12359	8.3331	8.06348	8.37878	8.19465	9.35499	8.91309	9.3022	8.92206	8.35949	8.67016	8.35545	8.22696	+	0	179.03	32748000000	806	31	31	25	-0.738076	Q96PK6;Q96PK6-2;F8WDX3;B8ZZ74;Q96PK6-3;Q96PK6-4	Q96PK6	RNA-binding protein 14	RBM14
6.90772	7.75286	7.7567	7.41617	6.29694	6.38954	6.33821	7.05963	7.1543	7.66157	7.54727	7.15085	6.91677	6.51911	6.7826	6.77059	+	0	31.115	1068800000	42	14	14	14	-0.738296	P06737;P06737-2;E9PK47;P11216;P11217;P11217-2;H0Y4Z6	P06737;P06737-2;E9PK47	Glycogen phosphorylase, liver form;Phosphorylase	PYGL
9.46112	8.85264	9.00273	7.32025	8.20534	7.02987	7.49784	7.35757	9.32013	7.22508	9.30844	6.84086	8.12746	7.48549	7.04949	7.23279	+	0	288.18	9955000000	300	46	46	46	-0.744471	P78344;D3DQV9;P78344-2;H0Y3P2;H0YCH5;H0YD77;H0YEC5;E9PKF8;H0YCF8;H0YEN8;H0YDC0;H0YE22;H0YEI7;H0YD99;H0YE44;H0YEW3	P78344;D3DQV9;P78344-2;H0Y3P2;H0YCH5	Eukaryotic translation initiation factor 4 gamma 2	EIF4G2
8.22357	7.81423	7.62685	7.36416	6.82849	7.45468	6.31982	6.48538	8.73596	8.65138	8.67184	6.85258	8.57605	8.10401	8.05081	7.97075	+	0	155.71	4742100000	182	15	15	15	-0.75239	Q9H7Z7;A6NHH0;X6RJ95	Q9H7Z7;A6NHH0	Prostaglandin E synthase 2;Prostaglandin E synthase 2 truncated form	PTGES2
9.32844	8.77084	8.8989	8.68892	8.15439	8.02169	7.96173	8.09269	9.26996	8.98125	9.26691	8.60224	8.07507	8.30775	8.1782	8.1705	+	0	323.31	15308000000	465	20	20	1	-0.752536	Q14157;Q14157-5;Q14157-3;Q5VU81;Q5VU80;Q5VU78;Q5VU79;H0Y5H6;H7C2T8	Q14157;Q14157-5;Q14157-3	Ubiquitin-associated protein 2-like	UBAP2L
7.3066	7.07693	6.85639	6.49153	5.92691	6.36607	5.65827	6.07207	7.50518	6.76656	7.50842	6.61025	7.74704	7.94661	7.87235	7.90434	+	0	323.31	31813000000	357	28	28	28	-0.75509	P42765;K7EME0;K7EJB1;K7EJ68;K7ER88	P42765;K7EME0	3-ketoacyl-CoA thiolase, mitochondrial	ACAA2
8.43476	7.77616	7.99061	7.11823	7.46855	6.40703	6.14082	7.0503	6.61316	6.55951	6.63723	6.22343	6.5007	6.54649	6.60918	6.70754	+	0.000451	10.002	632260000	16	4	4	4	-0.755292	O00483	O00483	Cytochrome c oxidase subunit NDUFA4	NDUFA4
8.61651	8.34698	7.93987	7.7224	7.6842	7.38373	6.72373	6.87886	7.8773	8.72449	7.86233	7.72719	7.28838	7.26064	6.89269	7.21924	+	0	91.452	2479400000	97	27	17	15	-0.760849	P14923;C9JK18;C9JKY1;C9JTX4;C9J826;C9JPI2;K7ERP3	P14923	Junction plakoglobin	JUP
9.95745	9.00458	9.51743	8.56169	8.1747	8.49236	8.15824	8.18047	9.46847	8.75585	9.43894	7.34392	8.40262	8.68366	8.4902	8.23042	+	0	323.31	40978000000	942	42	42	2	-0.76776	E9PAU2	E9PAU2		RAVER1
9.10223	7.20388	8.36777	6.164	6.27688	6.30031	6.74206	6.42402	8.94124	6.28531	8.95274	6.64593	6.97183	6.94672	6.77671	6.36901	+	0	144.19	2785900000	100	24	24	23	-0.769385	O15164;O15164-2	O15164;O15164-2	Transcription intermediary factor 1-alpha	TRIM24
9.60973	9.34688	9.22373	8.97453	8.43936	8.25532	8.47795	8.4185	9.23409	9.46904	9.22409	8.68519	8.54485	8.38721	8.31649	8.32948	+	0	222.42	35454000000	666	20	20	20	-0.780901	Q9GZT3;Q9GZT3-2;G3V4X6;G3V2S9;H0YJ40;H0YJW7;H0YJI1;H0YJ07;H0YJU7	Q9GZT3;Q9GZT3-2;G3V4X6;G3V2S9;H0YJ40;H0YJW7	SRA stem-loop-interacting RNA-binding protein, mitochondrial	SLIRP
8.43889	8.64068	8.47076	9.23608	7.31408	7.34276	8.04976	8.02325	8.03587	8.14198	8.12051	8.55055	7.32511	7.75458	7.46515	5.99586	+	0	152.84	7062000000	190	8	8	3	-0.794818	P17096;P17096-3	P17096;P17096-3	High mobility group protein HMG-I/HMG-Y	HMGA1
8.91661	8.12021	8.47119	7.50815	7.7035	7.27781	6.92745	6.77181	8.23096	7.21447	8.27701	6.50313	6.96417	6.81774	7.14492	7.15168	+	0	84.971	3276600000	114	12	12	12	-0.795711	Q9BSD7;Q5TDF0	Q9BSD7;Q5TDF0	Cancer-related nucleoside-triphosphatase	NTPCR
7.91737	7.0553	7.50997	6.87491	6.78405	6.23702	6.24368	5.97842	7.10387	6.66409	6.98354	6.70516	6.88526	6.80608	7.68598	7.00479	+	0	323.31	7258400000	122	28	28	28	-0.797825	P31040;P31040-2;D6RFM5;P31040-3;H0Y8X1;H0Y8S2	P31040;P31040-2;D6RFM5;P31040-3	Succinate dehydrogenase [ubiquinone] flavoprotein subunit, mitochondrial	SDHA
9.30445	8.97843	9.09223	9.05641	8.12782	8.13226	8.32844	8.34512	8.9943	9.10588	8.93119	8.46848	8.48886	8.35139	8.36248	8.39099	+	0	135.11	22308000000	478	11	11	11	-0.800924	Q6P1L8	Q6P1L8	39S ribosomal protein L14, mitochondrial	MRPL14
8.00208	8.86693	9.04246	9.54559	7.64182	7.94246	7.69939	7.87939	8.62865	8.85675	8.6122	9.61372	7.37838	8.68639	7.76077	7.82767	+	0	50.118	7722000000	187	10	10	10	-0.807608	P08123	P08123	Collagen alpha-2(I) chain	COL1A2
7.52691	7.29064	7.27026	7.22958	6.05459	6.92873	6.2706	6.14773	6.96266	7.15455	6.94073	6.38838	7.02395	6.71721	6.35108	6.22443	+	0	12.477	260000000	13	5	5	5	-0.809808	Q9Y2K7;Q9Y2K7-4;Q9Y2K7-5;Q9Y2K7-2;Q9Y2K7-3	Q9Y2K7;Q9Y2K7-4;Q9Y2K7-5;Q9Y2K7-2	Lysine-specific demethylase 2A	KDM2A
7.47518	7.61833	7.46891	7.2992	6.25609	6.78705	6.70381	6.3419	7.17514	7.6662	7.18196	7.50842	7.22688	7.09698	7.09121	7.01928	+	0	35.476	715460000	24	6	6	6	-0.822667	Q13867;K7ES02;J3KS79;K7ENH5;K7ESE8;J3KSD8	Q13867;K7ES02;J3KS79;K7ENH5;K7ESE8	Bleomycin hydrolase	BLMH
8.45039	7.79198	7.63074	6.60065	6.6027	6.52518	6.06255	6.62934	6.49325	6.4915	6.51503	6.47055	6.54061	6.31806	6.67581	6.62843	+	0	15.322	316390000	9	6	6	6	-0.82804	Q6NUK1;Q6NUK1-2;J3KN42;H3BMI3	Q6NUK1;Q6NUK1-2	Calcium-binding mitochondrial carrier protein SCaMC-1	SLC25A24
9.75347	9.21384	9.34345	9.52751	8.41216	8.72701	8.49105	8.42661	9.4852	9.5544	9.46786	9.19106	8.53665	9.19816	8.81733	8.76906	+	0	323.31	66616000000	1550	44	44	4	-0.830666	Q9BY77;F8WCX5;B4DMM2;Q6R954	Q9BY77;F8WCX5	Polymerase delta-interacting protein 3	POLDIP3
8.33592	9.01791	8.98313	9.34922	7.2199	8.20542	7.96638	7.96542	8.47708	8.91824	8.23203	9.62029	7.80031	8.70208	8.32445	8.455	+	0	140.11	13830000000	247	16	16	16	-0.831741	P02452;P02458;P02458-1	P02452	Collagen alpha-1(I) chain	COL1A1
8.02865	7.56374	7.47844	7.52983	6.65634	6.08769	6.77192	6.89389	7.02878	7.18256	7.16631	6.34551	8.0911	6.59044	8.03957	7.15936	+	0	23.308	1036700000	32	10	10	10	-0.859384	P23919;P23919-2;H7C312;G5E9E9;H7BZ20;H7C3A4	P23919;P23919-2;H7C312;G5E9E9;H7BZ20	Thymidylate kinase	DTYMK
7.50022	7.44812	7.4971	7.67474	6.41063	6.3432	6.46651	6.92069	7.27079	6.31567	6.30498	6.60916	6.39038	7.46793	6.65808	6.71619	+	0.000777	6.2607	537030000	5	3	3	3	-0.872593	Q9UIJ7;Q9UIJ7-2;Q9UIJ7-3	Q9UIJ7;Q9UIJ7-2;Q9UIJ7-3	GTP:AMP phosphotransferase AK3, mitochondrial	AK3
8.99946	7.65404	7.79409	7.67833	7.31879	7.02527	6.57193	6.3064	7.84045	7.77099	7.83198	6.2611	6.6027	6.96829	6.43096	7.09177	+	0	81.5	1540200000	41	7	7	7	-0.878527	Q5EBL8;Q5EBL8-2	Q5EBL8;Q5EBL8-2	PDZ domain-containing protein 11	PDZD11
10.1048	9.16504	9.48384	8.09416	7.95001	8.08994	7.97016	7.81303	9.76109	8.75033	9.9265	7.58237	7.92913	7.9094	7.83461	8.06945	+	0	323.31	47542000000	960	70	70	70	-0.881897	Q9H0D6;Q9H0D6-2	Q9H0D6;Q9H0D6-2	5-3 exoribonuclease 2	XRN2
7.85844	7.72024	7.68261	7.46467	6.72929	7.01013	6.49662	6.40556	8.14016	7.97065	7.80597	8.22321	6.61155	7.23267	6.71018	6.40693	+	0	92.893	4399700000	74	8	8	8	-0.881955	P06702	P06702	Protein S100-A9	S100A9
7.15567	7.82022	7.62285	8.27724	6.45539	6.73743	6.55902	6.72972	7.09635	7.57983	7.36871	7.21922	6.67011	6.61388	6.79169	6.77759	+	0	11.391	624050000	24	3	3	3	-0.884256	E9PLD3;E9PRG8	E9PLD3;E9PRG8		LOC102288414
8.75512	7.68566	8.22637	7.7449	6.77086	6.73058	7.2806	7.06837	8.42282	6.59837	8.26183	7.37629	6.80633	7.48694	7.25083	7.20844	+	0	24.017	2696500000	85	7	7	7	-0.890429	O43819;C9JBU1	O43819	Protein SCO2 homolog, mitochondrial	SCO2
9.10432	7.77264	8.50273	8.03084	7.54688	6.95274	7.16164	7.02747	8.69949	8.13194	8.72432	6.63707	7.47741	7.39095	7.65254	7.40523	+	0	93.92	3166600000	84	12	12	12	-0.893552	P53634;H0YCY8;P53634-2;P53634-3	P53634	Dipeptidyl peptidase 1;Dipeptidyl peptidase 1 exclusion domain chain;Dipeptidyl peptidase 1 heavy chain;Dipeptidyl peptidase 1 light chain	CTSC
9.36612	9.35384	9.318	10.0683	8.12972	8.83622	8.3518	8.35923	9.38741	9.40035	9.36524	9.57942	8.92826	9.70549	9.42732	9.52568	+	0	165.52	63061000000	680	10	10	10	-0.897171	Q969H8;M0QYN0;M0QXF7	Q969H8;M0QYN0;M0QXF7	UPF0556 protein C19orf10	C19orf10
8.8769	7.95593	8.28706	7.54157	7.01385	6.93963	7.04852	7.04972	8.30668	8.02123	7.79889	7.27089	6.64841	7.07679	6.91259	7.21002	+	0	140.66	3051600000	94	12	12	12	-0.89813	Q9NSI2;Q9NSI2-2;C9JJU7	Q9NSI2;Q9NSI2-2;C9JJU7	Protein FAM207A	FAM207A
8.3122	7.77877	7.66748	7.66907	6.51854	7.32031	6.64559	6.407	8.09934	8.21349	8.02547	8.38537	7.22526	7.35847	7.26837	7.16767	+	0	38.366	1491000000	57	7	7	7	-0.90258	Q08554;Q08554-2	Q08554;Q08554-2	Desmocollin-1	DSC1
7.89452	7.7187	7.59947	7.80279	6.57685	7.17254	6.17586	6.64258	8.35608	8.4591	8.37376	8.30107	7.4127	7.42762	7.733	7.19888	+	0	89.205	3215200000	134	5	5	5	-0.915804	Q9NZT1	Q9NZT1	Calmodulin-like protein 5	CALML5
7.61536	7.7249	7.70369	7.52901	6.40908	6.37939	6.64914	6.92715	7.51716	8.63887	7.81118	7.50348	7.25662	7.08404	7.28459	6.71635	+	0	21.834	1370500000	43	6	6	6	-0.926993	Q01469;I6L8B7	Q01469;I6L8B7	Fatty acid-binding protein, epidermal	FABP5
9.04159	8.74508	8.42223	7.05315	7.07711	6.73891	6.95573	7.05022	6.78541	6.79931	6.87895	6.74644	7.53488	6.59257	7.15226	6.7945	+	0	137.6	1557700000	37	11	11	11	-0.940518	Q99653;H0YNG9;H0YKE7;F5GX29;H0YLY7;H0YLX1	Q99653;H0YNG9;H0YKE7;F5GX29;H0YLY7	Calcineurin B homologous protein 1	CHP1
7.96076	7.59976	8.51159	6.45526	6.45238	6.37977	6.05985	6.15857	8.60135	6.9089	8.21606	6.32845	6.69328	7.63668	7.98975	8.14489	+	0	27.993	3761500000	24	8	8	8	-0.947978	Q9HA77;H0YFF0	Q9HA77	Probable cysteine--tRNA ligase, mitochondrial	CARS2
8.72165	7.41516	7.59089	7.06551	6.39713	6.16593	6.6609	6.28501	8.22368	8.18355	8.26827	6.59832	6.0531	6.77164	6.38947	6.72008	+	0	147.03	852370000	38	14	14	14	-0.961867	Q12972;Q12972-2;Q12972-3	Q12972;Q12972-2	Nuclear inhibitor of protein phosphatase 1;Activator of RNA decay	PPP1R8
9.66925	8.75067	9.29099	8.40919	7.61335	7.79951	7.77057	7.80752	9.9348	10.5248	9.91238	8.73306	7.1069	7.98799	7.31448	7.22722	+	0	323.31	49513000000	779	60	43	2	-0.998994	P04259	P04259	Keratin, type II cytoskeletal 6B	KRT6B
9.3697	9.15963	8.87025	8.70543	7.62197	7.84954	7.93065	7.98807	9.11909	9.56276	9.27145	8.58418	7.73459	8.51947	8.34339	8.2748	+	0	171.92	15834000000	255	10	10	10	-1.00876	P49773;D6REP8;D6RE99;D6RD60;D6RC06	P49773;D6REP8;D6RE99;D6RD60	Histidine triad nucleotide-binding protein 1	HINT1
8.32982	7.97351	8.03379	7.33961	6.88224	6.22606	6.4752	6.90492	8.52393	6.69815	8.59104	7.13271	6.52033	7.02346	7.33256	6.72341	+	0	44.424	2489800000	88	10	9	9	-1.02485	O75323;O75323-2;H7C333;C9J7B1;C9K068;F8WBI5	O75323;O75323-2;H7C333	Protein NipSnap homolog 2	GBAS
9.10524	7.40662	8.46919	7.11133	6.36344	6.31544	6.52858	6.75479	8.76929	6.99339	8.60614	6.94063	5.78757	6.20909	6.84813	6.39284	+	0	323.31	3072000000	110	24	24	24	-1.0395	Q9NXV6;J3KNE1;D6RGD2	Q9NXV6	CDKN2A-interacting protein	CDKN2AIP
8.79591	8.49406	8.40164	7.25023	6.48825	7.03072	6.87558	6.86685	8.77635	7.31477	8.78673	6.67098	6.96131	6.4097	6.41034	6.21101	+	0	306.47	2983700000	94	7	7	7	-1.04565	Q96HQ2;Q96HQ2-2	Q96HQ2;Q96HQ2-2	CDKN2AIP N-terminal-like protein	CDKN2AIPNL
9.3759	8.55528	8.77486	8.07452	7.1229	7.73813	7.06677	7.13818	9.14226	9.65384	9.01292	8.73625	7.42341	7.68378	7.69654	7.27214	+	0	323.31	13746000000	437	96	96	96	-1.08826	P15924;P15924-3;P15924-2	P15924;P15924-3;P15924-2	Desmoplakin	DSP
7.80677	8.00108	8.20596	8.08411	5.80627	7.14026	6.92354	6.5186	6.60896	6.63727	5.98494	7.95053	7.64937	7.80897	7.54315	7.34875	+	0	22.666	1000300000	14	9	9	9	-1.09358	P10586;P10586-2;H0Y6Z7;H0Y4H1;H0Y7Z9;H0Y380;P23468;P23468-5;F5GWY7;F5GWR7;P23468-3;P23468-7;P23468-4;P23468-6;Q13332;A2A437;G8JL96;Q13332-7;Q13332-5;P23468-2;Q13332-6;Q13332-3;Q13332-4;Q13332-2	P10586;P10586-2;H0Y6Z7;H0Y4H1;H0Y7Z9	Receptor-type tyrosine-protein phosphatase F	PTPRF
7.31714	7.97209	7.20965	8.22505	5.87964	5.30425	6.20555	6.50903	6.73313	7.13903	6.57031	7.22451	5.44764	6.409	5.3749	5.57027	+	0	323.31	39306000000	591	64	60	58	-1.2571	P08670;B0YJC4;B0YJC5;Q5JVS8;P17661;P41219;H7C5W5;P41219-2;P07197;Q16352;E7EMV2;E7ESP9;P07197-2;P07196;K7EKH6;F8W835	P08670;B0YJC4	Vimentin	VIM
9.23165	7.94034	8.10988	7.31315	6.55328	6.166	6.3703	6.13558	8.13491	7.87564	8.15186	6.69582	6.40297	6.93057	6.45695	5.85469	+	0	209.44	2864200000	75	11	11	10	-1.30553	P43694;P43694-2;B3KUF4;E9PKS4;P23771;P23769;Q9BWX5;P23771-2;P23769-2	P43694;P43694-2;B3KUF4;E9PKS4	Transcription factor GATA-4	GATA4
8.61933	8.22871	8.03687	7.49566	6.27142	6.67926	6.25842	6.05637	8.26086	8.90336	8.1377	8.39152	6.77855	7.66142	6.77899	6.94029	+	0	106.29	2657600000	103	16	16	16	-1.40313	Q02413;Q02413-2	Q02413	Desmoglein-1	DSG1
8.44669	8.12382	8.20363	7.85697	6.33572	6.28831	6.60348	6.43014	7.19753	7.59416	7.06115	6.75698	6.38236	6.26839	6.40216	6.51846	+	0	48.758	78942000000	122	3	3	2	-1.52923	A0A075B6S2;A0A075B6R1;A0A075B6S6;A0A075B6S3;A0A075B6P5;P01617;P01614;P06309;P06310	A0A075B6S2		IGKV2D-29
8.0944	8.60113	8.42635	9.53701	6.32054	6.20949	6.59286	6.30559	8.25669	8.97639	8.45071	9.38757	6.30451	7.16926	6.28758	6.68295	+	0	306.65	14195000000	213	9	9	9	-1.74825	Q9BX68	Q9BX68	Histidine triad nucleotide-binding protein 2, mitochondrial	HINT2
9.08647	8.91848	8.96962	9.05381	6.55704	6.36128	6.63566	6.72715	9.0976	6.64272	9.06239	9.37669	6.22927	8.7127	9.02906	8.99905	+	0.0011	5.2704	13287000000	14	4	4	4	-2.24213	Q6ZQQ6;E7ESW6;Q6ZQQ6-2	Q6ZQQ6;E7ESW6;Q6ZQQ6-2	WD repeat-containing protein 87	WDR87

## Sheet: NP40, Welch  FDR0,05 s01
1_LunetN3_CD81_NP40_A	2_LunetN3_CD81_NP40_B	3_LunetN3_CD81_NP40_C	4_LunetN3_CD81_NP40_D	5_LunetN3hCD81_CD81_NP40_A	6_LunetN3hCD81_CD81_NP40_B	7_LunetN3hCD81_CD81_NP40_C	8_LunetN3hCD81_CD81_NP40_D	9_LunetN3_CD81_brij58_A	10_LunetN3_CD81_brij58_B	11_LunetN3_CD81_brij58_C	12_LunetN3_CD81_brij58_D	13_LunetN3hCD81_CD81_brij58_A	14_LunetN3hCD81_CD81_brij58_B	15_LunetN3hCD81_CD81_brij58_C	16_LunetN3hCD81_CD81_brij58_D	Welch test Significant	Q-value	Score	Intensity	MS/MS Count	Peptides	Razor + unique peptides	Unique peptides	=-Log Welch test p-value	Welch test Difference	Test statistic	Protein IDs	Majority protein IDs	Protein names	Gene names
6.41636	6.47303	6.36365	6.60588	9.37943	8.9798	9.08088	9.12254	6.72971	6.68373	7.41152	6.74136	9.23621	9.188	9.16779	8.90142	+	0	323.31	19480000000	559	154	153	0	5.8468	2.67593	2.43328	H3BPE1;H3BQK9;E9PNZ4;E9PLY0;H0YD69;H0Y314;H0Y4F5;H0Y6T5;Q03001;Q03001-8;H0Y7I1;E7ERU0;F8W9J4;E9PEB9;E9PHM6;O15169;E9PS75;REV__O43149-2;REV__I3L141;E7ETB9;REV__O43149;F6QMI7;O15169-2;Q03001-9	H3BPE1;H3BQK9		MACF1
6.67557	6.18343	6.57954	6.33572	8.72295	9.14922	9.08976	9.04277	8.19571	6.25743	8.17237	6.44536	9.56016	9.60032	9.54458	9.50482	+	0	323.31	44708000000	388	6	6	6	5.5238	2.55761	2.22916	P60033;E9PJK1;E9PRJ8;H0YDL9;H0YDJ9;E9PIF1;A6NMH8;E9PM31;H0YEE2	P60033;E9PJK1;E9PRJ8;H0YDL9;H0YDJ9;E9PIF1;A6NMH8	CD81 antigen	CD81
6.55195	6.46851	6.73388	6.6216	9.09513	8.86662	8.96443	8.93106	6.36406	6.20126	6.59949	6.66275	8.52274	6.31892	7.55078	7.82568	+	0	323.31	11343000000	156	28	28	28	7.08307	2.37033	2.20713	P28288;P28288-2;P28288-3	P28288;P28288-2	ATP-binding cassette sub-family D member 3	ABCD3
7.16146	6.60757	6.66515	6.72865	9.37425	9.02444	9.07004	9.07515	7.14656	6.59913	7.21646	6.0798	9.1231	8.7245	8.79078	8.776	+	0	323.31	21901000000	417	70	70	64	4.77939	2.34526	2.04041	Q96N67;Q96N67-3;Q96N67-2;Q96N67-4;Q96N67-5;Q96N67-6;H0Y7L2;Q96N67-7;K7EP51	Q96N67;Q96N67-3;Q96N67-2;Q96N67-4;Q96N67-5;Q96N67-6;H0Y7L2	Dedicator of cytokinesis protein 7	DOCK7
6.71095	6.78127	6.80132	6.19389	9.21389	8.57935	8.79446	8.96843	7.4817	6.66272	7.58329	6.55721	8.79209	7.90945	8.59767	8.29026	+	0	246.35	6859400000	120	38	38	38	4.57387	2.26718	1.89415	E7ETA6;Q15154;Q15154-2;E7EV56;E7EV93;E9PGW9;Q15154-3;E5RGQ4;A6NNN6;H0YBA1	E7ETA6;Q15154;Q15154-2;E7EV56	Pericentriolar material 1 protein	PCM1
7.06258	6.60539	6.33967	6.5917	9.17612	8.58231	8.87807	8.80391	6.93165	6.53584	7.19954	6.80876	8.64391	8.47826	8.27919	8.18749	+	0	323.31	12550000000	264	53	53	52	4.44089	2.21027	1.85088	Q6WCQ1;Q6WCQ1-2;Q6WCQ1-3;J3KSW8;H0Y2S9;H0Y7E2;H7C3G6;J3QRL2;J3KSK7;K7EL39;K7EJ14;J3QL44;A8MZF8	Q6WCQ1;Q6WCQ1-2;Q6WCQ1-3;J3KSW8;H0Y2S9	Myosin phosphatase Rho-interacting protein	MPRIP
6.40899	6.42183	6.14494	6.22235	8.89297	7.91952	9.01414	8.06085	6.38647	6.17012	7.02662	6.62019	7.80836	7.22758	7.33173	7.58636	+	0	117.09	4220600000	40	16	16	16	2.48629	2.17235	1.6853	Q92828;Q9UQN3;C9J0A7	Q92828	Coronin-2A	CORO2A
6.71032	6.78729	6.86136	6.83125	8.82642	8.62432	8.91401	8.98497	6.64551	6.85213	6.64684	6.67573	6.86084	7.26221	6.87667	6.64178	+	0	40.19	3009200000	33	11	11	11	4.77889	2.03988	1.88059	Q8NET6	Q8NET6	Carbohydrate sulfotransferase 13	CHST13
6.50604	6.33705	6.10705	6.2934	8.34953	8.14607	8.51851	8.37059	6.46774	6.01609	6.16966	7.03322	7.05843	7.185	7.12668	6.97871	+	0	84.13	1737700000	19	5	5	5	5.72471	2.03529	1.83002	P31431;P31431-2	P31431;P31431-2	Syndecan-4	SDC4
5.33686	7.95258	7.50151	6.78562	9.64816	7.20011	9.25348	9.1625	8.68252	9.05983	8.67851	7.43827	9.30466	9.23241	9.16856	9.16711	+	0	277.52	40869000000	539	26	26	26	1.28717	1.92192	1.07206	P08758;E9PHT9;D6RBL5;D6RBE9;D6RCN3	P08758;E9PHT9;D6RBL5	Annexin A5;Annexin	ANXA5
7.95841	8.31399	7.50971	6.85628	9.78176	9.31448	9.52173	9.54726	7.97265	7.77142	7.97494	6.57812	9.49122	9.03141	9.0807	9.07867	+	0	323.31	57152000000	1022	85	84	84	2.18294	1.88171	1.41641	O94832;K7EIG7;J3QRN6;J3KRL0;B0I1T2;J3QRR2;F8WEW9;B0I1T2-2;B0I1T2-3;B0I1T2-4	O94832;K7EIG7;J3QRN6	Unconventional myosin-Id	MYO1D
6.59707	7.23603	6.56113	6.29923	9.24319	8.63492	8.01561	8.29863	6.40519	7.5702	6.30386	6.74299	7.88794	7.67053	7.56092	7.6269	+	0	73.794	3295700000	36	24	21	21	2.78072	1.87472	1.40894	F8W6H6;Q9Y4I1;F8WE88;G3V394;Q9Y4I1-2;Q9Y4I1-3;Q9UES5;O95317;E7ERV5;Q9NQX4;G3V3C9;H0YM93;H0YMK3;Q9NQX4-2	F8W6H6;Q9Y4I1;F8WE88;G3V394;Q9Y4I1-2;Q9Y4I1-3	Unconventional myosin-Va	MYO5A
5.6827	6.1489	6.65999	6.41882	8.74526	6.97076	8.27958	8.34758	6.57848	6.45824	6.61491	6.21826	6.60393	7.5446	6.92003	6.62457	+	0	130.43	1993300000	42	16	16	16	2.01205	1.85819	1.29146	P17480-2;E9PKP7;P17480;E9PMM2;E9PLT2;H0YDH7	P17480-2;E9PKP7;P17480	Nucleolar transcription factor 1	UBTF
7.03096	7.16797	6.67595	6.94311	9.15363	8.6457	8.77839	8.6257	6.37803	6.86364	6.81339	6.22662	7.71625	7.67318	7.30157	7.17461	+	0	241.59	5368500000	120	40	40	40	4.50776	1.84636	1.5911	J3KNL6;O15027;O15027-5;O15027-2;O15027-4;O15027-3;X6RGP5;Q8N9G1	J3KNL6;O15027;O15027-5;O15027-2;O15027-4;O15027-3;X6RGP5	Protein transport protein Sec16A	SEC16A
7.18971	7.27875	6.66162	6.92913	9.12054	8.59538	8.79704	8.91311	6.3716	6.38805	6.90576	6.61676	8.64833	7.83036	8.04179	7.46153	+	0	323.31	8065600000	177	50	50	50	4.18724	1.84171	1.56443	O00443;O00443-2;E9PPP3	O00443	Phosphatidylinositol 4-phosphate 3-kinase C2 domain-containing subunit alpha	PIK3C2A
7.29296	6.90213	6.65584	7.12707	9.13213	8.69136	8.69326	8.80225	7.30531	7.13596	7.2211	6.78671	8.48576	8.15168	8.23213	8.06513	+	0	178.83	5967500000	152	23	23	22	4.17481	1.83525	1.56435	Q96II8;Q96II8-2;Q96II8-3;B4E0T7;E9PD99;F8WFB5;H7C1G3;H7C0J8;H7C0F9	Q96II8;Q96II8-2;Q96II8-3;B4E0T7;E9PD99	Leucine-rich repeat and calponin homology domain-containing protein 3	LRCH3
7.75018	7.42187	6.81489	6.95243	9.44199	8.79841	9.02391	8.95677	7.46858	6.69761	6.60423	6.55497	8.85017	8.01995	8.87007	8.48008	+	0	96.969	12092000000	115	12	12	12	3.1071	1.82043	1.45005	P51654;P51654-3;P51654-2;H0Y3U6;REV__Q96HE7	P51654;P51654-3;P51654-2;H0Y3U6	Glypican-3;Secreted glypican-3	GPC3
7.13104	7.39632	6.91311	7.04567	9.00992	8.92155	8.85227	8.84507	7.3832	7.83262	7.39676	6.94899	8.47577	8.81871	8.56189	8.57429	+	0	323.31	16486000000	449	60	60	60	3.9635	1.78566	1.61024	Q9P2M7;Q9P2M7-2;A6PVU7;H0Y4A8;A2A3M4;Q0VF96;Q13614;C9JEX3;Q13614-2;Q0VF96-2	Q9P2M7;Q9P2M7-2	Cingulin	CGN
7.7658	7.51774	6.69985	6.77391	9.20879	8.79817	8.92785	8.89941	6.90536	6.40166	6.41943	6.2032	8.79566	7.69249	8.54033	8.51196	+	0	227.75	14136000000	236	22	22	22	2.35678	1.76923	1.38152	Q14677-3;Q14677-2;Q14677;H0YD52	Q14677-3;Q14677-2;Q14677	Clathrin interactor 1	CLINT1
7.80867	7.55439	7.48921	6.43796	9.27928	8.96562	8.9825	9.11797	7.60066	7.61036	7.53879	6.61373	8.74349	8.67488	8.59882	8.71581	+	0	323.31	17390000000	393	55	55	55	2.09318	1.76378	1.34492	Q9P0K7;Q9P0K7-3;Q9P0K7-2;Q9P0K7-4;D6RE17;D6RB27;D6R9G4;D6RBY4;D6REL2;D6R9G6;D6RF74;D6RB25;D6RBW6;Q9C0D0;H0Y518;F8W882;Q9C0D0-2	Q9P0K7;Q9P0K7-3;Q9P0K7-2;Q9P0K7-4	Ankycorbin	RAI14
7.50703	6.94628	6.74389	6.88363	8.8407	8.73546	8.76396	8.76143	7.35898	7.19562	7.26112	6.57983	8.50703	8.52031	8.05576	8.28628	+	0	283.89	8166500000	215	34	34	34	2.78733	1.75518	1.50114	O75128;O75128-2;O75128-3;O75128-7;H7C1N2;J3KR05;O75128-6;H7C2C4;O75128-5;O75128-4;C9J9X1	O75128;O75128-2;O75128-3;O75128-7;H7C1N2;J3KR05;O75128-6	Protein cordon-bleu	COBL
6.98584	7.09663	7.16271	6.86984	8.95533	8.6344	8.69424	8.74359	6.48741	7.21399	6.58891	6.52764	8.86903	8.35486	8.29953	8.10459	+	0	287.14	6419900000	139	45	45	45	5.7246	1.72813	1.57831	Q7RTP6;Q7RTP6-2;Q7RTP6-4;Q7RTP6-3;Q7RTP6-5;J3KSK6;E9PP85;O94851;J3KRP8;J3QQT0;O94851-5;O94851-6;O94851-4;O94851-3;C9J922;J3QLA3;J3QR21;O94851-2;J3KTB6	Q7RTP6;Q7RTP6-2;Q7RTP6-4;Q7RTP6-3;Q7RTP6-5	Protein-methionine sulfoxide oxidase MICAL3	MICAL3
6.958	6.53201	6.63	6.78803	8.42771	8.46406	8.45347	8.46724	6.99116	6.97031	7.13332	7.50638	7.6817	8.2903	8.08891	7.94876	+	0	202.8	4588900000	133	39	39	38	3.50458	1.72611	1.57815	O60292;M0QX89;M0R2Q7;M0R185;M0R2W1	O60292	Signal-induced proliferation-associated 1-like protein 3	SIPA1L3
5.91024	6.43377	6.86267	6.51866	8.69197	7.70748	8.16062	7.98314	6.02994	6.38097	6.31053	6.75654	7.00191	6.20071	6.54089	6.32329	+	0	81.123	1475900000	36	14	14	14	2.99556	1.70447	1.32535	Q9BZF1;Q9BZF1-3;Q9BZF1-2;F8VUA7;F8VQX7;Q9H0X9;B4DVB0;Q9H0X9-2	Q9BZF1;Q9BZF1-3;Q9BZF1-2;F8VUA7;F8VQX7	Oxysterol-binding protein-related protein 8;Oxysterol-binding protein	OSBPL8
4.85445	8.02506	7.49228	6.81455	8.48501	8.65278	8.40423	8.39832	7.69894	7.25864	7.42633	7.08526	8.40494	8.41379	8.35919	7.95352	+	0	83.715	6914900000	183	12	12	12	1.03465	1.6885	0.99577	P61313;E7EQV9;E7EX53;E7ENU7;P61313-2;E7ERA2	P61313;E7EQV9;E7EX53;E7ENU7;P61313-2	60S ribosomal protein L15;Ribosomal protein L15	RPL15
7.89186	7.74567	7.68437	8.11203	9.57943	9.57513	9.47592	9.4965	8.24576	7.9276	8.24743	8.31656	9.50489	9.61271	9.4509	9.34635	+	0	323.31	35252000000	681	135	113	113	3.73272	1.67326	1.52291	O15020;O15020-2;E9PJZ2	O15020;O15020-2	Spectrin beta chain, non-erythrocytic 2	SPTBN2
7.58145	6.22775	6.28413	6.18328	8.599	7.88956	8.27121	8.18577	7.25443	6.58307	7.24822	6.55206	6.50604	7.10948	6.3223	6.38202	+	0	286.02	1659300000	31	42	8	5	1.99503	1.66724	1.21855	Q5T9A4;Q5T9A4-3;Q5T9A4-2	Q5T9A4;Q5T9A4-3	ATPase family AAA domain-containing protein 3B	ATAD3B
7.5503	7.94226	6.45054	6.39442	9.00753	8.57835	8.63947	8.68469	6.93519	6.55459	6.54501	6.48511	8.32424	6.89287	7.15073	6.99918	+	0	214.18	3649500000	83	35	33	31	1.67199	1.64313	1.17183	P46940;H0YLE8;H0YKA5	P46940;H0YLE8	Ras GTPase-activating-like protein IQGAP1	IQGAP1
7.94355	8.21476	7.52467	7.41885	9.56114	9.34363	9.39124	9.34529	8.25174	8.24002	8.1084	8.33536	9.35919	9.17496	9.19956	9.06457	+	0	323.31	49957000000	947	71	71	2	2.71233	1.63486	1.37135	O00159-3;O00159;F5H6E2;I3L501	O00159-3;O00159;F5H6E2	Unconventional myosin-Ic	MYO1C
6.89395	7.68456	6.77181	7.07288	8.73726	8.819	8.73565	8.62843	7.10178	7.1831	6.99246	7.05396	8.58312	6.95762	7.87846	7.59687	+	0	309.31	5488000000	140	39	39	39	2.48323	1.62428	1.34648	Q86UP2;Q86UP2-2;Q86UP2-4;Q86UP2-3;G3V4Y7;G3V5G2;H0YJZ8;B7Z6P3;H0YJV5;G3V5P0;Q9Y4F3;G3V475;G3V4L8;H0YJP2;G8JLP4;Q9Y4F3-3;Q9Y4F3-4;Q9Y4F3-5	Q86UP2;Q86UP2-2;Q86UP2-4;Q86UP2-3	Kinectin	KTN1
6.4877	6.49698	7.21013	6.34251	8.56462	8.1213	8.28235	8.05227	6.28407	6.82407	6.67591	6.34488	6.86809	6.5338	6.38861	6.35854	+	0	152.13	1353500000	37	19	19	19	3.02428	1.6208	1.32208	Q9UQE7	Q9UQE7	Structural maintenance of chromosomes protein 3	SMC3
7.55916	7.31718	7.25923	7.35788	9.12633	9.06009	8.91427	8.84634	7.51962	7.55336	7.5168	7.23132	8.5232	8.78599	8.64495	8.52153	+	0	298.35	14589000000	359	51	51	51	5.66604	1.61339	1.47796	Q15746;Q15746-6;Q15746-5;Q15746-2;Q15746-3;Q15746-4;Q15746-11;Q15746-7;Q15746-9;D6R9C2;F8WBL7;Q15746-10;Q15746-8	Q15746;Q15746-6;Q15746-5;Q15746-2;Q15746-3;Q15746-4;Q15746-11;Q15746-7	Myosin light chain kinase, smooth muscle;Myosin light chain kinase, smooth muscle, deglutamylated form	MYLK
6.96749	7.08429	7.7079	6.08339	8.73624	8.63447	8.50486	8.37949	6.59475	6.83582	6.79764	6.75515	7.61163	7.62788	8.02032	7.44297	+	0	136.16	3983900000	76	28	28	2	1.83089	1.603	1.1932	E7EN19;O95819;E7ESS2;E7ENQ1;H7C360;G3XAA2;G5E948;E7EX83;H7C0P6;C9J840;H7C3Z6	E7EN19;O95819;E7ESS2;E7ENQ1;H7C360;G3XAA2;G5E948;E7EX83;H7C0P6;C9J840	Mitogen-activated protein kinase kinase kinase kinase 4	MAP4K4
6.56062	6.45519	6.68773	7.4381	9.12811	6.46264	8.92956	8.8779	8.04143	8.11906	7.97331	6.69661	8.71954	8.91944	8.72691	8.71436	+	0	323.31	16388000000	336	26	26	26	1.07409	1.56414	0.936942	P09525;Q6P452;P09525-2	P09525;Q6P452;P09525-2	Annexin A4;Annexin	ANXA4
7.50792	8.121	7.58441	7.70859	9.93564	8.04638	9.56507	9.62779	7.99976	8.71272	8.0016	7.82467	8.91092	8.46561	8.21754	8.61786	+	0	323.31	34753000000	604	172	172	172	1.53758	1.56324	1.08177	Q09666	Q09666	Neuroblast differentiation-associated protein AHNAK	AHNAK
6.5901	6.44855	7.08936	7.18153	8.70625	8.06254	8.29686	8.40111	6.65003	6.22522	6.58134	6.48292	7.47015	6.4705	6.67896	7.12853	+	0	146.46	2062700000	56	27	27	27	3.16518	1.53931	1.25653	Q13459;M0R0P8;M0R300;Q13459-2;M0QZY4;M0R2J3;M0R240;M0R332;M0QXP0	Q13459;M0R0P8;M0R300;Q13459-2	Unconventional myosin-IXb	MYO9B
7.10175	6.79596	6.84939	6.65551	8.87073	7.58655	8.4289	8.62792	6.72181	6.84927	6.42563	6.97785	7.3111	6.94755	6.1554	7.01519	+	0	199.72	2316700000	49	26	26	26	2.08036	1.52787	1.18059	P49916;P49916-2;K7ERZ5;K7EQB6;K7ENR9;K7EJR4	P49916;P49916-2;K7ERZ5	DNA ligase 3	LIG3
6.5597	8.31283	7.08746	7.17929	9.06345	8.71898	8.67197	8.78667	7.55222	8.20082	7.65532	7.87651	8.37989	8.58162	8.39895	8.37201	+	0	213.71	13929000000	297	29	29	29	1.64721	1.52544	1.1061	P36578;H3BM89;H3BTP7;H3BU31	P36578;H3BM89	60S ribosomal protein L4	RPL4
6.4551	6.83957	7.01605	6.51568	8.28916	7.56343	8.50869	8.54217	6.29892	7.50199	6.22403	8.11631	6.35427	5.88014	6.65043	7.97621	+	0.008886	3.0741	2796800000	9	1	1	1	2.60646	1.51926	1.202	Q8N412	Q8N412	Sperm-tail PG-rich repeat-containing protein 2	STPG2
6.49493	6.42948	7.05729	6.52654	8.46697	7.52759	8.30209	8.28346	6.98516	6.67161	6.98708	6.52482	7.31139	7.25193	6.8392	6.98445	+	0	112.52	1384600000	35	12	12	12	2.81403	1.51797	1.20952	Q01968;Q01968-2	Q01968;Q01968-2	Inositol polyphosphate 5-phosphatase OCRL-1	OCRL
6.50622	6.58187	7.12937	6.04468	8.60774	6.80593	8.43411	8.47241	6.03159	6.34985	6.52711	6.53747	8.77462	8.03165	8.28172	8.303	+	0	104.66	3371000000	81	24	24	24	1.53511	1.51451	1.02276	P15144;H0YLZ8;H0YKT6;H0YMC1	P15144	Aminopeptidase N	ANPEP
6.57385	6.84402	6.78452	6.11709	8.57808	8	8.04906	7.74546	6.37214	6.07674	6.3555	6.86189	7.63859	6.28722	6.4142	7.11644	+	0	59.518	1277100000	29	15	15	15	3.12143	1.51328	1.22016	Q12797;Q12797-10	Q12797;Q12797-10	Aspartyl/asparaginyl beta-hydroxylase	ASPH
8.12853	7.40283	6.68744	6.47173	8.98346	8.53189	8.58664	8.61186	8.99112	6.72027	8.90365	6.51774	8.38102	7.8177	7.74707	7.57769	+	0	323.31	25273000000	496	94	94	92	1.6237	1.50583	1.0837	Q13576;E7EWC2;F5H7S7;Q13576-3;Q13576-2;D6R939;E9PDT6;D6RDK8;D6RGC6;D6R999;H0YA28	Q13576;E7EWC2;F5H7S7;Q13576-3;Q13576-2;D6R939	Ras GTPase-activating-like protein IQGAP2	IQGAP2
7.00835	7.2173	6.8955	7.51428	8.78587	8.56909	8.63628	8.6516	7.50465	7.20295	6.54402	7.61638	6.95035	7.1186	7.32178	6.80799	+	0	106.13	2768900000	52	29	29	29	3.13445	1.50185	1.31359	Q14683;G8JLG1;H0Y7K8;V9GY57;V9GYN9	Q14683;G8JLG1	Structural maintenance of chromosomes protein 1A	SMC1A
6.94194	6.56005	6.63107	6.78588	8.67242	7.52555	8.34244	8.37451	6.33222	6.33312	6.41322	6.42409	8.32327	7.55167	7.80524	7.77866	+	0	152.64	3364400000	64	8	8	8	2.24667	1.49899	1.18952	O75531;E9PJJ8	O75531	Barrier-to-autointegration factor;Barrier-to-autointegration factor, N-terminally processed	BANF1
7.00527	6.86529	6.71386	7.0943	8.75449	8.03778	8.55375	8.27501	6.54188	6.54162	6.25233	6.37322	9.12349	7.83157	8.43546	7.94338	+	0	207.06	4114500000	99	40	40	33	3.2074	1.48558	1.26137	Q14571;Q14571-2;H7C2X9	Q14571	Inositol 1,4,5-trisphosphate receptor type 2	ITPR2
6.46599	5.83528	6.70569	6.35316	7.76606	8.43643	7.32129	7.70114	6.34368	6.9565	6.19025	6.62243	7.87058	8.05557	7.23523	7.26792	+	0	75.109	972510000	28	13	13	13	2.52928	1.4662	1.13156	Q9UJU6;Q9UJU6-2;Q9UJU6-3;B4DDD6;H0Y5J4;Q9UJU6-5;B4DDP6;Q9UJU6-4;F8WBG8;F2Z2V3;F8WB73;F8WCK3;F2Z3E3;F8WC20;F8WBB2;F8WFE1	Q9UJU6;Q9UJU6-2;Q9UJU6-3;B4DDD6;H0Y5J4;Q9UJU6-5;B4DDP6;Q9UJU6-4	Drebrin-like protein	DBNL
6.58004	7.90889	7.77845	7.49809	9.05488	8.80206	8.78763	8.9078	7.83484	8.20669	7.85565	7.85825	8.54275	8.71068	8.60775	8.52744	+	0	175.45	16052000000	276	22	22	22	1.82722	1.44672	1.10782	Q02878;F8VZ45;U3KQR5;F8VR69;F8VZA3;F8VWR1;F8VU16	Q02878	60S ribosomal protein L6	RPL6
8.58768	8.37945	8.14882	8.4056	9.8787	9.83175	9.80287	9.76114	8.76323	7.99471	8.82949	8.33696	9.43864	9.45269	9.36672	9.29861	+	0	323.31	71826000000	1177	124	124	124	3.57681	1.43823	1.31543	Q92614;Q92614-4;Q92614-3;Q92614-2;Q92614-5;H0YEV9	Q92614;Q92614-4;Q92614-3;Q92614-2;Q92614-5	Unconventional myosin-XVIIIa	MYO18A
7.40276	7.51465	6.13405	6.31635	8.23366	8.30014	8.42323	8.16191	6.67718	7.01039	6.69934	6.16166	8.2199	6.77618	7.6013	7.74533	+	0	158.55	1355600000	30	10	10	10	1.57902	1.43778	1.05485	O00461;F8W785	O00461;F8W785	Golgi integral membrane protein 4	GOLIM4
7.84423	7.18321	7.19959	6.8069	9.21136	8.25044	8.73488	8.58122	7.60893	6.44348	7.16423	6.74034	7.39915	7.0385	7.15779	7.08181	+	0	323.31	5000400000	79	29	29	29	2.55563	1.43599	1.11001	Q8TEW0;Q8TEW0-4;Q8TEW0-2;Q8TEW0-11;Q8TEW0-5;Q5VWV2;Q8TEW0-7;Q8TEW0-6;Q8TEW0-8;Q8TEW0-3;Q8TEW0-10;Q5VWU8;Q8TEW0-9;F5GZI3;B1AP52;Q8TEW8;Q8TEW8-5;R4GN62;Q8TEW8-4;Q8TEW8-6;Q8TEW8-3;Q8TEW8-2	Q8TEW0;Q8TEW0-4;Q8TEW0-2;Q8TEW0-11;Q8TEW0-5;Q5VWV2;Q8TEW0-7;Q8TEW0-6;Q8TEW0-8;Q8TEW0-3;Q8TEW0-10;Q5VWU8;Q8TEW0-9;F5GZI3	Partitioning defective 3 homolog	PARD3
7.10377	7.07555	6.97111	7.33005	8.91383	8.45653	8.3477	8.48094	6.31319	7.06588	6.27467	6.38559	7.90804	7.12202	7.5994	7.52878	+	0	238.12	4341500000	113	31	31	31	3.69619	1.42963	1.24764	O14976;O14976-2;H0Y8H5;D6RAW3;D6RC24;D6RE78;D6RF16;H0Y9M4;D6RAQ7	O14976;O14976-2	Cyclin-G-associated kinase	GAK
6.28235	6.3333	6.82232	6.73702	8.00329	8.08902	8.09475	7.70601	6.38888	5.94423	6.46327	6.56363	7.52938	6.97453	7.58889	7.38753	+	0	254.9	1116600000	19	3	3	3	3.55931	1.42952	1.22669	P18827;E9PHH3;H7C1K4	P18827	Syndecan-1	SDC1
6.7774	7.58717	6.42672	6.65376	8.47802	8.2833	8.20944	8.18789	6.71101	6.29858	6.16218	7.3145	7.90795	7.59907	7.23538	7.28939	+	0	124.38	3419700000	80	23	23	23	2.06874	1.4284	1.13265	Q8TEH3;Q8TEH3-6;Q8TEH3-7;Q8TEH3-2;Q8TEH3-3;Q8TEH3-5;Q8TEH3-4	Q8TEH3;Q8TEH3-6;Q8TEH3-7	DENN domain-containing protein 1A	DENND1A
7.62629	8.12827	7.52161	6.16708	8.98292	8.68039	8.7343	8.65491	7.1821	7.15972	7.07994	6.40582	8.66331	8.28219	8.1972	7.79732	+	0	288.3	5462300000	130	30	30	30	1.37624	1.40232	0.983373	Q9BSJ8;Q9BSJ8-2;F8VZB1	Q9BSJ8;Q9BSJ8-2	Extended synaptotagmin-1	ESYT1
7.7298	7.95785	7.11916	7.19193	9.09068	9.08037	8.68432	8.69489	7.27697	7.73884	7.34461	6.89585	8.20772	8.72358	8.28149	8.23007	+	0	266.29	7720300000	173	47	47	47	2.6196	1.38788	1.12435	P55196;A8MQ02;J3KN01;P55196-5;P55196-3;C9JX92;P55196-1;Q5TIG5;P55196-6;P55196-2;H0Y7R8;H0Y8L4;F8W9I4;E9PFY5;H0Y9I0;H0Y948;H0Y8U8;H0YA98	P55196;A8MQ02;J3KN01;P55196-5;P55196-3;C9JX92;P55196-1;Q5TIG5;P55196-6;P55196-2	Afadin	MLLT4
6.41158	6.17787	6.45388	6.33417	8.20575	7.38238	7.63961	7.68424	6.32781	6.31034	6.31253	6.2015	6.34612	6.12844	7.0724	7.03579	+	0	69.757	629560000	19	9	9	9	2.66738	1.38362	1.16961	Q5JTW2;A8MST6;Q5JTW2-5;Q5JTW2-2;Q5JTW2-3	Q5JTW2;A8MST6;Q5JTW2-5;Q5JTW2-2;Q5JTW2-3	Centrosomal protein of 78 kDa	CEP78
7.24844	6.92796	7.53201	6.60928	8.71603	8.58781	8.273	8.25729	7.25083	7.65505	7.35921	7.06085	7.61256	7.95215	7.48878	7.26797	+	0	91.189	2312500000	41	16	16	16	2.66749	1.37911	1.12114	Q9BX66-9;Q9BX66-8;Q9BX66-12;Q9BX66-10;Q9BX66-3;Q9BX66-11;Q9BX66-6;Q9BX66-4;Q9BX66-5;Q9BX66;Q9BX66-2;Q9BX66-7;S4R406;Q5T925;S4R303	Q9BX66-9;Q9BX66-8;Q9BX66-12;Q9BX66-10;Q9BX66-3;Q9BX66-11;Q9BX66-6;Q9BX66-4;Q9BX66-5;Q9BX66;Q9BX66-2;Q9BX66-7	Sorbin and SH3 domain-containing protein 1	SORBS1
8.39576	8.26701	8.18107	8.39587	9.84341	9.72983	9.61121	9.57009	8.70491	8.53885	8.7725	8.39966	9.56134	9.71906	9.53782	9.57229	+	0	323.31	117510000000	1686	96	96	1	5.47906	1.37871	1.2753	Q9UDY2;Q9UDY2-2;Q9UDY2-5	Q9UDY2;Q9UDY2-2;Q9UDY2-5	Tight junction protein ZO-2	TJP2
8.43329	7.27898	6.78021	7.16235	9.18044	8.558	8.61052	8.82039	7.17216	7.00402	6.47816	6.63478	8.62881	8.09799	7.93042	7.67687	+	0	314.23	5278900000	113	46	46	43	1.62747	1.37863	0.996737	P46939;P46939-2;P46939-4;Q5T097;P46939-3;H0Y337;Q5JT49	P46939;P46939-2	Utrophin	UTRN
7.16533	7.34021	6.70858	6.38897	8.13526	8.12428	8.3122	8.46966	6.70032	6.39909	6.42742	7.24635	7.90449	8.13101	7.70823	8.00471	+	0.009404	2.9061	2613300000	18	1	1	1	2.32369	1.35958	1.10408	O95208;O95208-2;F6PQP6;E9PBC1;I3L2B2;O95208-3	O95208;O95208-2;F6PQP6;E9PBC1;I3L2B2;O95208-3	Epsin-2	EPN2
6.5827	7.3439	6.64929	6.88825	8.23882	7.97523	8.47481	8.01712	6.34476	6.44825	6.43495	6.59348	7.75101	7.58884	7.64498	6.65562	+	0.001411	4.6142	2204600000	14	12	2	2	2.91004	1.31046	1.08559	Q5JVM0	Q5JVM0		MYO6
7.70627	8.40545	7.36849	6.56179	9.12782	8.68781	8.76576	8.69972	7.61562	6.92255	7.47226	7.52237	8.64569	7.9955	8.17998	8.29763	+	0	283.22	10378000000	247	35	35	35	1.42715	1.30977	0.937717	Q7KZF4;H7C597	Q7KZF4	Staphylococcal nuclease domain-containing protein 1	SND1
8.22881	6.7337	6.25561	6.9694	8.75943	8.04941	8.17429	8.43773	7.08536	6.26262	6.70833	6.42352	8.11982	7.48263	6.66505	6.78323	+	0	323.31	31245000000	459	61	61	61	1.336	1.30833	0.902669	Q08426;Q08426-2;C9JJE0	Q08426;Q08426-2	Peroxisomal bifunctional enzyme;Enoyl-CoA hydratase/3,2-trans-enoyl-CoA isomerase;3-hydroxyacyl-CoA dehydrogenase	EHHADH
8.83446	9.00642	8.64006	8.2803	10.1092	9.94931	9.93905	9.96948	9.17193	8.92633	9.21712	8.8228	10.0029	9.77125	9.90432	9.92496	+	0	323.31	208640000000	2157	94	94	4	2.60356	1.30144	1.12118	O43795;E9PDF6;E7EQD9;H7C2Y7;C9JYW1;C9JUP5;C9K0I9;Q9UKN7;Q9UKX2-2	O43795;E9PDF6	Unconventional myosin-Ib	MYO1B
6.38375	8.20615	7.7693	7.00156	8.88153	8.61411	8.5324	8.53479	7.23134	7.74802	7.36938	7.17073	8.19435	8.33205	8.1048	8.12163	+	0	146.68	8346700000	164	19	19	19	1.33763	1.30052	0.920506	P18124;A8MUD9;C9JIJ5;C9JZ88	P18124;A8MUD9	60S ribosomal protein L7	RPL7
6.26265	6.19427	6.92984	6.22238	8.14876	7.21381	7.6356	7.79969	6.09451	6.90099	6.41692	6.73649	6.77175	7.0023	6.20147	6.52526	+	0	49.421	595210000	15	9	9	9	2.5761	1.29718	1.02767	Q9GZR7;G3V529;Q9GZR7-2;F5GYL3	Q9GZR7;G3V529;Q9GZR7-2;F5GYL3	ATP-dependent RNA helicase DDX24	DDX24
8.86352	9.00372	8.58194	7.62259	9.90151	9.69865	9.78788	9.83644	8.58874	8.23231	8.55096	7.55189	9.49593	9.32517	9.29148	9.3161	+	0	323.31	96801000000	1540	106	106	4	1.61256	1.28818	0.980357	Q9UM54-6;E7EW20;Q9UM54;Q9UM54-4;Q9UM54-1	Q9UM54-6;E7EW20;Q9UM54;Q9UM54-4;Q9UM54-1	Unconventional myosin-VI	MYO6
6.48856	6.49943	6.63139	6.11763	8.07577	7.37166	7.6736	7.75304	6.65374	6.71733	6.20161	6.82732	6.43522	6.15801	6.00994	6.20841	+	0	36.578	457760000	14	7	7	7	3.26463	1.28426	1.08653	P54198;P54198-2	P54198;P54198-2	Protein HIRA	HIRA
8.02784	5.95668	6.37171	6.98737	8.69	8.52925	8.50975	6.73061	6.26161	6.073	6.81778	6.64583	8.27061	8.36004	8.15918	6.19176	+	0	11.295	99994000000	33	3	3	3	1.02204	1.279	0.777069	Q99459	Q99459	Cell division cycle 5-like protein	CDC5L
6.65017	6.37919	6.45701	6.69289	7.97541	7.92392	7.76055	7.63383	6.07556	6.40777	6.25957	7.39671	7.68959	6.27121	7.4879	7.72184	+	0	117.83	1282600000	34	4	4	4	4.64305	1.27861	1.15346	P34741;E5RJB8;E5RHU3;E7ESK6;E9PBI9	P34741;E5RJB8;E5RHU3;E7ESK6;E9PBI9	Syndecan-2;Syndecan	SDC2
6.97282	5.94906	6.5523	7.14255	7.87584	8.58525	7.5518	7.71046	7.18466	6.76233	7.20028	6.60231	6.96707	7.12444	6.016	7.36834	+	0	35.72	1440000000	23	12	12	12	1.95094	1.27666	0.94558	Q8IXQ6;Q8IXQ6-3;Q8IXQ6-2;G5E9U8;C9K0E5	Q8IXQ6;Q8IXQ6-3;Q8IXQ6-2	Poly [ADP-ribose] polymerase 9	PARP9
7.34056	7.66796	6.31086	6.41088	8.68634	7.62608	8.25159	8.15924	7.41701	6.77965	7.24876	6.4801	8.79232	8.43032	8.42467	8.35985	+	0	197.44	6935800000	208	37	37	37	1.59012	1.24825	0.890633	P53396;P53396-2;B4E3P0;K7ESG8;K7EIE7	P53396;P53396-2;B4E3P0	ATP-citrate synthase	ACLY
7.22225	6.26752	6.65583	6.97311	8.51521	7.57598	8.03639	7.95971	6.99627	6.88674	6.99271	6.43246	6.96134	6.99683	6.97696	6.8505	+	0	70.375	1342600000	36	12	12	12	2.33463	1.24215	0.968589	Q96T60;M0QYH2;Q96T60-2;M0R3C8;M0QYI1;M0QX49	Q96T60;M0QYH2;Q96T60-2;M0R3C8	Bifunctional polynucleotide phosphatase/kinase;Polynucleotide 3-phosphatase;Polynucleotide 5-hydroxyl-kinase	PNKP
6.84803	7.76762	6.31412	6.81057	8.94184	6.69242	8.51355	8.5496	6.51244	6.85001	6.38528	6.46153	9.04261	9.27096	9.00082	8.82216	+	0	179.85	7378200000	148	23	23	22	1.04768	1.23927	0.780609	P50995;P50995-2;H0Y6E1	P50995;P50995-2	Annexin A11	ANXA11
8.47487	9.08856	8.28607	7.82816	9.64325	9.91016	9.56469	9.50809	8.13624	7.20301	8.23681	6.89593	8.85966	8.6633	8.78192	8.68367	+	0	323.31	40139000000	550	62	62	2	1.88033	1.23713	0.969645	Q9P2E9	Q9P2E9	Ribosome-binding protein 1	RRBP1
7.42827	7.25912	6.52188	6.53535	8.27547	8.29347	7.9296	8.17583	6.6208	6.39621	6.42603	6.24315	7.46985	6.64293	6.34954	6.32697	+	0	30.13	1769800000	33	9	9	9	2.01502	1.23244	0.984263	Q96A33;Q96A33-2;J3QR89	Q96A33;Q96A33-2	Coiled-coil domain-containing protein 47	CCDC47
7.36532	8.08838	7.44629	7.48166	9.16044	8.77627	8.67038	8.68233	8.12024	7.8093	8.13909	7.47243	8.7028	8.62088	8.54317	8.60098	+	0	323.31	9289200000	257	55	30	30	2.85829	1.22694	1.02064	P12814;P12814-2;P12814-3;P12814-4;H9KV75;G3V2N5;G3V2W4;H7C5W8;P35609-2;P35609;H0YJ11;Q08043;H0YJW3;G3V2X9;G3V5M4;G3V380;G3V2E8;B7Z4P8	P12814;P12814-2;P12814-3;P12814-4;H9KV75	Alpha-actinin-1	ACTN1
7.63192	7.69306	7.14832	6.73731	8.74465	8.09965	8.62388	8.61864	6.50677	7.63291	7.03555	7.14944	8.155	7.47442	7.46195	7.20994	+	0	61.871	3714200000	68	18	18	18	2.24613	1.21905	0.962575	P51114;B4DXZ6;P51114-2;P51114-3;E9PFF5;E7EU85;C9JAJ4;C9JZE0;C9JY20;H7C4S4;P51116;C9IZ22;Q06787;Q06787-7;C9J5B4;F8W871;A8MQB8;G3V0J0;Q06787-8;Q06787-6;Q06787-2;Q06787-4;Q06787-5;Q06787-9;Q06787-3	P51114;B4DXZ6;P51114-2;P51114-3;E9PFF5;E7EU85	Fragile X mental retardation syndrome-related protein 1	FXR1
8.13402	8.18811	7.72976	7.39336	9.14295	9.08511	9.1358	8.94301	7.77952	7.57463	7.83741	7.44348	8.60339	8.32869	8.22711	8.21096	+	0	323.31	19565000000	431	50	50	2	2.25208	1.2154	1.01947	Q13045;Q13045-3;J3QQQ2;J3QLR6;J3QQU5;J3KT47	Q13045;Q13045-3	Protein flightless-1 homolog	FLII
8.79196	9.12872	8.81255	8.57279	10.2158	9.97818	9.97855	9.97309	9.07295	9.28632	9.06468	8.68106	9.96882	9.97394	9.86472	9.86722	+	0	323.31	173290000000	2839	164	164	147	3.40578	1.20989	1.07155	O75369;O75369-8;O75369-2;O75369-9;O75369-6;O75369-3;E7EN95;O75369-7;O75369-5;O75369-4;H7C5L4;Q8WXT3	O75369;O75369-8;O75369-2;O75369-9;O75369-6;O75369-3;E7EN95;O75369-7;O75369-5;O75369-4	Filamin-B	FLNB
7.46147	7.70834	6.94654	7.20734	8.65744	9.07558	8.19482	8.20946	6.91691	8.00625	7.36144	5.80898	7.94054	8.35692	8.13963	8.01783	+	0	155.67	3242200000	69	30	30	30	2.33371	1.2034	0.950278	Q14160;Q14160-3;Q14160-2;H0YCG0;Q9BTT6;H0YDF9;Q5T0G3;Q9BTT6-2	Q14160;Q14160-3;Q14160-2;H0YCG0	Protein scribble homolog	SCRIB
6.40195	6.87089	6.85771	6.29568	8.04419	8.09391	7.49025	7.57951	6.33501	6.61247	6.13738	6.77379	7.48628	7.74374	7.33858	7.42744	+	0	37.127	1221300000	40	13	13	13	2.82756	1.1954	0.98273	Q8N556;Q8N556-2;Q8TED9;Q8TED9-2;Q8TED9-3	Q8N556;Q8N556-2	Actin filament-associated protein 1	AFAP1
6.86126	7.80439	6.4952	6.46752	8.5605	7.76431	7.87255	8.20366	6.67623	6.91779	6.24461	6.84539	6.76543	6.60231	6.64693	6.86507	+	0	47.62	1563100000	31	11	11	11	1.64589	1.19316	0.877165	P19784;H3BSA1;H3BV19;H3BNI9	P19784;H3BSA1	Casein kinase II subunit alpha	CSNK2A2
6.33814	6.58043	6.97048	6.38164	8.54639	6.56112	7.98788	7.92077	6.65892	5.89334	6.39033	6.35171	8.8197	8.54197	8.52175	8.62307	+	0	74.837	2544800000	66	12	12	12	1.2135	1.18637	0.820658	P21589;P21589-2;H0Y7R7;Q96B60;H0Y3X5	P21589;P21589-2	5-nucleotidase	NT5E
7.50453	7.37293	6.83714	6.19227	8.11793	8.2718	8.05327	8.19496	6.58294	6.71086	7.23338	6.28989	7.60532	7.64967	7.64697	7.36237	+	0	44.683	1426000000	38	13	13	13	1.56603	1.18277	0.908154	Q9UJW0;Q9UJW0-3;Q9UJW0-2;H9KVE0;E5RGG1;E5RI97;E5RK21	Q9UJW0;Q9UJW0-3;Q9UJW0-2	Dynactin subunit 4	DCTN4
7.92191	8.62731	7.56318	7.22871	9.24107	8.82033	8.97259	9.02727	7.81124	7.30112	7.83212	7.13824	9.10271	8.60796	8.73456	8.79621	+	0	323.31	12809000000	347	59	59	58	1.60845	1.18003	0.899451	P42704;B8ZZ38;C9JCA9;H7C3W8	P42704	Leucine-rich PPR motif-containing protein, mitochondrial	LRPPRC
6.12396	6.45382	6.35435	6.37386	7.94249	7.0003	7.49686	7.56654	6.65161	6.35105	6.09456	6.62841	6.8641	6.80277	6.53648	6.77095	+	0	30.845	511630000	20	7	7	7	2.25873	1.17505	0.974183	Q2Q1W2	Q2Q1W2	E3 ubiquitin-protein ligase TRIM71	TRIM71
7.39575	6.54106	6.9267	6.92907	8.2481	7.89366	8.17629	8.16844	7.15509	7.02788	7.25431	6.94468	7.50458	8.3704	7.86766	7.46667	+	0	192.65	2739200000	73	23	23	23	2.49736	1.17348	0.984883	Q5SW79;H0Y2V6;Q5SW79-2;Q5SW79-3;H0Y4T4;E7EWM2;E7EMW0;E5RG47;Q96L14;E5RGW7;Q00G26;H0YB92	Q5SW79;H0Y2V6;Q5SW79-2;Q5SW79-3	Centrosomal protein of 170 kDa	CEP170
6.90845	7.99493	7.1184	6.6667	8.57176	8.47911	8.02338	8.29979	6.37495	6.09223	6.82562	6.2464	8.06457	6.89862	7.43788	7.07463	+	0	57.074	2084500000	34	8	8	8	1.69742	1.17139	0.891775	Q99442;F8WF48;F8WCJ7	Q99442;F8WF48;F8WCJ7	Translocation protein SEC62	SEC62
7.80694	8.27282	7.59819	8.21827	9.12512	9.2814	9.0825	9.08365	8.14051	7.87115	7.96192	8.29946	9.05212	9.18432	9.14051	9.02036	+	0	323.31	16827000000	163	261	5	4	2.42793	1.16911	0.999669	Q01082-3	Q01082-3	Spectrin beta chain, non-erythrocytic 1	SPTBN1
6.64194	6.76993	6.63178	6.47102	7.87077	7.68829	7.78417	7.84494	6.40038	6.83278	6.53733	6.43919	7.31482	7.06352	6.86728	6.97292	+	0	32.185	605770000	24	9	9	8	4.88786	1.16837	1.08844	O00139-2;O00139;O00139-1;O00139-5;O00139-4;D6R9M0	O00139-2;O00139;O00139-1;O00139-5;O00139-4	Kinesin-like protein KIF2A	KIF2A
8.3809	8.9297	6.46768	7.2748	8.80194	8.9239	9.06251	8.89923	6.64164	8.1178	8.38108	7.3142	8.87274	6.19361	8.44725	8.59483	+	0	19.393	30460000000	27	9	9	9	0.898621	1.15863	0.745185	O43747;O43747-2;H3BR36;H3BUN9;H3BNR4;B3KNW1;H3BN75;H3BS13;H3BV30;H3BRM7;H3BN71;B4DGE1	O43747;O43747-2	AP-1 complex subunit gamma-1	AP1G1
6.13582	8.02399	7.43719	6.51961	8.42344	7.8297	8.34706	8.13155	7.09451	7.59926	6.94385	6.57887	7.73838	8.04708	8.04556	7.9402	+	0	37.202	4118800000	94	12	12	12	1.15737	1.15379	0.795914	P40429;M0QYS1;Q6NVV1;M0QZU1	P40429;M0QYS1	60S ribosomal protein L13a	RPL13A
6.29458	6.35787	6.47541	6.42793	7.86439	7.1232	7.6306	7.54407	6.50869	6.30239	6.40247	6.85627	7.34586	6.61894	6.70151	6.78718	+	0	88.597	410180000	12	5	5	5	2.44377	1.15162	0.993031	P41743	P41743	Protein kinase C iota type	PRKCI
7.71084	7.69375	7.88332	5.97442	8.38421	8.75189	8.39503	8.3309	7.52462	7.54619	7.56401	7.47366	7.89433	8.05941	7.74874	7.6359	+	0	171.42	3872500000	115	11	8	8	1.09502	1.14992	0.787972	Q9Y281;Q9Y281-3;F8WDN3;G3V2U0	Q9Y281;Q9Y281-3	Cofilin-2	CFL2
8.43359	8.25756	6.06844	6.20327	8.74298	8.06134	8.25964	8.49128	6.38576	5.95119	6.04695	6.36602	8.8733	8.04005	8.08005	8.4712	+	0	34.344	3724200000	23	15	15	15	0.770393	1.14809	0.693205	P50570-3;P50570-2;P50570;P50570-5;P50570-4;Q05193;Q05193-5;Q05193-3;Q05193-4;Q05193-2;Q9UQ16;Q9UQ16-3;Q9UQ16-4;K7EMQ3;E5RHK8;Q9UQ16-5;Q9UQ16-2;E5RIK2;K7EPK9	P50570-3;P50570-2;P50570;P50570-5;P50570-4	Dynamin-2	DNM2
7.04139	6.96519	6.87267	6.51902	8.28684	7.63611	8.1427	7.85337	6.76436	6.6262	6.71868	6.75554	7.51687	7.12369	7.2062	7.28625	+	0	38.2	1354500000	33	8	8	8	2.96344	1.13018	0.952987	Q9Y5X1	Q9Y5X1	Sorting nexin-9	SNX9
7.13837	6.19138	6.46358	6.16449	7.48693	7.78277	7.67773	7.51771	7.44146	6.14486	5.87516	6.54624	7.03735	6.79387	6.62237	7.05786	+	0	26.795	485370000	11	6	6	6	1.92555	1.12683	0.910923	Q96FS4;F6RY50;E9PIB3	Q96FS4;F6RY50	Signal-induced proliferation-associated protein 1	SIPA1
7.68378	7.69417	7.21389	6.50886	8.70845	8.25797	8.29951	8.28369	6.15433	6.43741	6.29996	6.69972	6.67355	6.81252	7.10099	7.12382	+	0	267.33	2035700000	33	8	8	8	1.66384	1.11222	0.856306	O00560;O00560-2;B4DHN5;E9PBU7;G5EA09;O00560-3	O00560;O00560-2;B4DHN5;E9PBU7;G5EA09;O00560-3	Syntenin-1	SDCBP
7.08005	6.6177	6.3601	6.18257	7.78737	7.84071	7.60463	7.45176	6.78696	7.14579	7.03591	6.67752	7.25653	7.2194	7.37616	7.36246	+	0	35.132	724450000	13	11	11	11	2.23839	1.11101	0.914951	Q6ZU35;F5H1N7;R4GNI9	Q6ZU35;F5H1N7	Uncharacterized protein KIAA1211	KIAA1211
7.16474	7.09388	6.89233	6.48666	7.96648	8.08192	7.95362	8.06811	6.98055	7.60808	6.99835	7.32	5.9765	7.56185	7.22238	6.81923	+	0	106.56	1560100000	40	15	15	15	2.37651	1.10813	0.95868	Q8TDB6;Q8TDB6-2	Q8TDB6	E3 ubiquitin-protein ligase DTX3L	DTX3L
6.79527	7.12626	6.95296	5.95892	8.54203	6.79291	7.82665	8.10339	7.27628	7.47696	6.92504	6.30453	8.1067	8.15534	7.86625	8.03495	+	0	79.565	2908500000	96	12	12	12	1.26055	1.1079	0.762598	P20073;P20073-2	P20073;P20073-2	Annexin A7	ANXA7
7.64307	7.70551	7.23472	7.81928	8.76107	8.98139	8.60356	8.47569	7.4112	7.11384	7.04104	7.96195	8.04618	9.04887	8.76923	8.72053	+	0	323.31	7470700000	185	32	32	29	3.19114	1.10478	0.946231	Q9Y2D5-6;Q9Y2D5-4;Q9Y2D5;Q9Y2D5-5;Q9Y2D5-7;C9JVY5;C9JZH4	Q9Y2D5-6;Q9Y2D5-4;Q9Y2D5;Q9Y2D5-5;Q9Y2D5-7;C9JVY5	A-kinase anchor protein 2	AKAP2
6.92725	6.71133	7.69227	6.54589	8.45466	7.71467	8.08976	8.03286	6.44486	7.13773	6.82907	6.31272	7.43191	7.19056	7.0917	7.21524	+	0	84.905	1535400000	32	11	11	9	1.8559	1.10381	0.85218	O75044;A2RUF3;A0A075B7B5;Q5VZB4;P0DMP2;P0DJJ0;A0A075B743;A0A075B7E9;A0A075B7C8;A0A075B7E6	O75044;A2RUF3;A0A075B7B5	SLIT-ROBO Rho GTPase-activating protein 2	SRGAP2
7.547	8.17266	7.74506	6.77693	8.80242	8.77297	8.51883	8.53162	7.0766	6.44371	7.19543	6.55853	8.43727	7.83535	8.13811	7.96604	+	0	174.6	4952600000	109	30	30	30	1.53641	1.09605	0.842003	P78347;P78347-2;P78347-4;P78347-3;P78347-5;C9J6M0;Q6EKJ0;Q86UP8;Q86UP8-3	P78347;P78347-2;P78347-4;P78347-3	General transcription factor II-I	GTF2I
7.71368	7.82499	7.05869	6.05203	8.34205	8.5521	8.0582	8.07445	7.11637	7.70201	7.03064	7.2149	7.19932	7.79983	7.59398	7.38475	+	0	56.882	1980000000	41	16	15	15	1.15622	1.09435	0.768693	Q9H2D6-5;Q9H2D6;Q9H2D6-7;Q9H2D6-3;Q9H2D6-2;Q9H2D6-6;H0Y5J9;F6WYE2;F6TR96;F6WMF4	Q9H2D6-5;Q9H2D6;Q9H2D6-7;Q9H2D6-3;Q9H2D6-2;Q9H2D6-6	TRIO and F-actin-binding protein	TRIOBP
7.82551	7.57932	7.18144	5.86903	8.66412	7.70186	8.21785	8.20903	7.65104	7.25251	7.6058	7.12281	7.94642	7.57493	7.30718	7.42043	+	0	62.569	3188400000	69	21	21	21	1.08059	1.08439	0.733715	Q08211;Q08211-2;REV__H0YA90;REV__Q7Z6J0-3	Q08211	ATP-dependent RNA helicase A	DHX9
6.26023	6.40667	6.64958	6.30595	7.67477	7.38095	7.44353	7.46043	6.3521	6.43511	6.83319	6.64267	6.84369	6.71219	6.91978	6.81192	+	0	75.575	703580000	26	49	2	0	4.02491	1.08431	0.978729	Q13045-2;K7EP37;K7EP27;K7EQZ7;J3KS39	Q13045-2	Protein flightless-1 homolog	FLII
6.65562	6.2075	6.51564	6.19987	7.89237	7.2384	7.38965	7.39429	6.09627	6.62321	6.09386	6.602	7.44487	7.19819	7.33718	7.34137	+	0	19.255	667400000	13	9	9	9	2.9187	1.08402	0.916726	Q13017;Q13017-2;G3V444	Q13017;Q13017-2	Rho GTPase-activating protein 5	ARHGAP5
6.34244	6.91603	6.88338	7.27086	8.20747	7.82753	8.02169	7.68794	7.08807	7.168	6.70952	6.80922	7.51307	7.04344	7.25648	6.92091	+	0	81.044	1071800000	39	21	20	20	2.30653	1.08298	0.885811	O43166;O43166-3;O43166-2;F5GYF8;H0YJY2;G3V4Z3	O43166;O43166-3;O43166-2;F5GYF8	Signal-induced proliferation-associated 1-like protein 1	SIPA1L1
6.96579	6.6139	6.64933	7.10806	8.42781	7.24846	8.10752	7.88402	7.54177	6.59934	7.38828	6.7749	7.67738	7.45837	7.59522	7.18625	+	0	77.348	1533500000	23	13	13	13	1.82658	1.08268	0.847881	Q9UQ35;Q9UQ35-2;I3L4U6;I3L1C0;I3L1I8;I3L182;I3L4D8;Q9UQ35-3	Q9UQ35	Serine/arginine repetitive matrix protein 2	SRRM2
7.08433	7.1829	7.17777	6.97485	8.5061	8.18913	7.72727	8.32	7.12346	6.922	7.36524	6.61025	7.5349	7.27713	7.90423	7.08325	+	0	134.8	1903900000	51	27	27	24	2.29271	1.08066	0.921198	Q9ULV0;Q9ULV0-2;Q9ULV0-3;K7EPI3	Q9ULV0	Unconventional myosin-Vb	MYO5B
6.6274	7.21016	6.82475	6.42024	7.92303	7.36327	8.14161	7.97632	6.38337	6.91876	6.29469	6.48388	7.08775	7.68893	7.13688	7.12882	+	0	75.137	1231700000	23	12	11	11	2.40058	1.08042	0.872359	P11171;P11171-4;P11171-2;P11171-5;P11171-6;P11171-3;P11171-7	P11171;P11171-4;P11171-2;P11171-5;P11171-6;P11171-3;P11171-7	Protein 4.1	EPB41
7.36771	6.23451	7.21564	6.49354	8.0746	7.65106	7.91068	7.99632	7.03242	6.85282	7.11297	7.0053	7.60101	7.55852	7.80402	7.80791	+	0	64.814	1665200000	53	13	12	9	1.62462	1.08031	0.837638	Q32MZ4;Q32MZ4-3;Q32MZ4-2	Q32MZ4;Q32MZ4-3;Q32MZ4-2	Leucine-rich repeat flightless-interacting protein 1	LRRFIP1
8.42924	8.61001	8.21595	7.90492	9.54093	9.16912	9.39366	9.34608	8.01229	7.75883	8.06221	7.92169	8.92303	8.54613	8.74638	8.76093	+	0	323.31	27558000000	450	51	51	51	2.6488	1.07242	0.916742	P09874;Q5VX84;Q5VX85	P09874	Poly [ADP-ribose] polymerase 1	PARP1
7.36065	6.9586	7.08383	5.9918	8.30133	7.78779	7.76079	7.8224	6.72912	6.64936	6.37975	6.50761	8.00587	6.899	6.97629	7.10298	+	0	47.44	1102000000	27	13	13	13	1.53559	1.06936	0.807535	P11717;S4R328	P11717	Cation-independent mannose-6-phosphate receptor	IGF2R
8.71564	8.30829	8.29418	7.68984	9.32603	9.48172	9.27584	9.19061	8.35158	7.59176	8.54346	7.7113	8.69852	8.85236	8.75104	8.66346	+	0	323.31	21537000000	370	31	31	30	1.93434	1.06656	0.87423	Q9ULV4;Q9ULV4-2;Q9ULV4-3;B4E3S0;H0YHL7;F8VV53;F8W1H8;F8VUX3;F8VSA4;F8VRE9;F8VTT6;F8VVB7;Q6QEF8;J3QLV6;J3KSS5;Q6QEF8-4;Q6QEF8-3;Q6QEF8-2;Q6QEF8-5	Q9ULV4;Q9ULV4-2;Q9ULV4-3;B4E3S0	Coronin-1C;Coronin	CORO1C
6.75285	7.2097	6.52417	6.7219	8.3092	7.55445	7.89822	7.68559	6.75859	7.27667	6.64776	6.80046	7.38313	7.05073	7.11093	7.23391	+	0	48.498	961790000	25	9	9	9	2.51352	1.05971	0.868824	P13797;F8W8D8;P13797-3;P13797-2;U3KQI3;H7C4N2;P13796;Q14651;Q5TBN3;C9JAM8	P13797;F8W8D8;P13797-3;P13797-2	Plastin-3	PLS3
7.06793	7.76819	7.18622	7.43439	8.76255	8.16988	8.41482	8.32568	7.14258	6.47161	7.11803	6.56262	7.42526	7.11797	7.20919	6.99021	+	0	115.35	2467200000	38	11	11	11	2.67692	1.05405	0.878927	O95470;H0Y3V8;H7BXL7	O95470	Sphingosine-1-phosphate lyase 1	SGPL1
6.42605	8.04438	7.6943	7.02772	8.52442	8.32582	8.29741	8.26086	7.30715	7.61725	7.13884	7.53012	8.22482	7.92476	7.87958	7.89973	+	0	43.28	5982800000	123	9	9	9	1.23034	1.05402	0.772788	P50914;E7EPB3	P50914;E7EPB3	60S ribosomal protein L14	RPL14
6.78389	6.7711	6.30538	6.26061	8.01849	7.0051	7.66416	7.62103	6.55958	6.79703	6.22021	7.39076	7.18653	7.05427	6.70263	6.22552	+	0	40.504	781050000	25	5	5	5	2.08586	1.04695	0.834567	Q14498;Q14498-3;Q14498-2;G3XAC6;Q5QP23;H0Y4X3;Q5QP22;Q5QP21;F8WF24;F2Z3E6;F2Z2Z5;F8WF73;A8MYG5	Q14498;Q14498-3;Q14498-2;G3XAC6;Q5QP23;H0Y4X3	RNA-binding protein 39	RBM39
6.53433	6.62686	6.6251	6.28814	8.18013	7.39874	7.34809	7.31323	6.65958	6.29992	6.50743	6.61788	6.85161	6.98727	6.68547	6.80484	+	0	82.008	500930000	16	10	10	10	1.99168	1.04144	0.852063	Q9HCM4;Q9HCM4-4;Q9HCM4-3;Q9HCM4-2	Q9HCM4;Q9HCM4-4;Q9HCM4-3;Q9HCM4-2	Band 4.1-like protein 5	EPB41L5
7.28219	6.44762	6.64098	6.20924	7.63803	7.95045	7.71499	7.42114	6.01832	6.14584	6.68557	6.39197	7.35576	7.40199	7.45614	7.81056	+	0.001111	5.4058	777990000	12	72	2	2	1.87833	1.03615	0.825862	Q05682-3;E7EX44;Q05682;Q05682-6;Q05682-2;C9JEK3;C9JE79;F8WE61;REV__H0YH95;REV__H0YEF9;REV__E9PJZ7;REV__H0YHK3;REV__O75334-6;REV__O75334-5;REV__Q13136-2;REV__Q13136;REV__O75334-2;REV__J3KNM3;REV__O75334-4;REV__G3V200;REV__O75334-3;REV__O75334	Q05682-3;E7EX44;Q05682;Q05682-6;Q05682-2	Caldesmon	CALD1
6.15954	6.35947	6.40389	6.36341	7.79653	6.94658	7.29848	7.36322	7.0141	6.37167	6.93796	6.28861	7.36524	6.88933	6.3765	7.17687	+	0	24.478	402640000	12	8	8	8	2.17245	1.02962	0.870465	Q96AQ6;Q96AQ6-2;Q96AQ6-3	Q96AQ6;Q96AQ6-2;Q96AQ6-3	Pre-B-cell leukemia transcription factor-interacting protein 1	PBXIP1
8.09223	8.25047	7.90784	6.80339	9.20265	8.50535	8.69217	8.76465	7.40238	7.35568	7.41494	7.30268	8.63389	8.41145	8.51128	8.58423	+	0	263.48	8962800000	158	12	12	12	1.35927	1.02773	0.756057	Q13501;Q13501-2;E7EMC7;E9PFW8;C9JRJ8;E3W990;D6RBF1;C9J6J8	Q13501;Q13501-2;E7EMC7;E9PFW8;C9JRJ8	Sequestosome-1	SQSTM1
7.01728	7.07126	7.14229	6.60246	7.9912	7.87622	8.13367	7.93106	6.73369	6.88954	6.27534	7.30123	7.61823	7.3818	7.55358	7.3951	+	0	35.994	1092600000	22	9	9	9	2.89767	1.02471	0.904097	Q96JB3;Q96JB3-2	Q96JB3;Q96JB3-2	Hypermethylated in cancer 2 protein	HIC2
7.90024	7.99377	7.071	7.07463	8.66105	8.67113	8.43433	8.35814	6.91944	6.65729	6.82321	6.61832	7.62396	6.86502	7.84553	7.42584	+	0	165.13	3710100000	45	11	11	11	1.64952	1.02125	0.807149	Q9P035;H3BS72;H3BPZ1;Q9P035-2;H3BMZ1;H3BRL8	Q9P035;H3BS72;H3BPZ1;Q9P035-2	Very-long-chain (3R)-3-hydroxyacyl-CoA dehydratase 3	PTPLAD1
7.33684	9.68949	9.14348	7.72472	9.67433	9.45685	9.4133	9.42005	7.33993	6.17458	7.17958	6.65904	9.03503	7.85875	8.58409	8.51837	+	0	323.31	29263000000	391	41	41	41	0.776863	1.0175	0.650304	Q07065;Q96K21;Q96K21-3;H3BUW6;H3BN64;H3BRM1;H3BRF9;Q96K21-4;Q96K21-2	Q07065	Cytoskeleton-associated protein 4	CKAP4
7.98108	8.38364	7.78692	8.18941	9.05158	9.30423	9.07642	8.9762	8.21453	8.3686	8.16194	7.92991	8.3544	9.01347	8.75458	8.55329	+	0	323.31	21325000000	452	53	53	53	2.8878	1.01685	0.886451	O14974;O14974-5;O14974-4;O14974-3;O14974-2;F8VZN8;H0YIS4;H0YHI8;H0YIM2;H0YIS3;H0YHL8;F8VW28;O60237;H0YIL7;O60237-4	O14974;O14974-5;O14974-4;O14974-3;O14974-2;F8VZN8	Protein phosphatase 1 regulatory subunit 12A	PPP1R12A
6.41648	6.38478	6.55307	7.40605	8.06453	6.78716	8.06074	7.91372	6.86145	6.88397	6.40322	6.33107	7.76327	7.17348	7.16397	6.96201	+	0	22.006	1510000000	35	7	6	6	1.36543	1.01644	0.730356	Q92688;Q92688-2;Q5T6W8	Q92688;Q92688-2	Acidic leucine-rich nuclear phosphoprotein 32 family member B	ANP32B
7.77685	7.27681	7.29918	7.47331	8.5282	8.40605	8.54403	8.40995	7.79184	7.37109	7.73869	7.15272	8.75765	8.68476	8.6538	8.64433	+	0	117.48	8229500000	198	30	30	0	2.76641	1.01552	0.905683	O43491;Q6R5J7;Q6ZSX4;E9PN54;E9PMV8	O43491	Band 4.1-like protein 2	EPB41L2
8.17231	8.19764	8.14136	6.57589	8.95773	8.61396	8.79177	8.75273	8.17866	7.93914	8.16655	6.98664	8.62704	8.43287	8.46684	8.4231	+	0	275.89	16926000000	273	11	11	9	1.07711	1.00725	0.716889	P55209;F8VY35;F5H4R6;H0YIV4;P55209-2;F8W020;F8W118;F8VV59;F8W0J6;H0YH88;H0YHC3;F8W543;B7Z9C2;F8VRJ2;F8VXI6;F8VUX1;F8VVB5;B3KV44	P55209;F8VY35;F5H4R6;H0YIV4;P55209-2;F8W020;F8W118;F8VV59;F8W0J6;H0YH88;H0YHC3;F8W543;B7Z9C2;F8VRJ2;F8VXI6;F8VUX1;F8VVB5;B3KV44	Nucleosome assembly protein 1-like 1	NAP1L1
6.69783	6.26694	7.0647	6.37686	6.6327	7.44691	8.13761	8.21354	7.92868	5.9435	8.25091	6.64049	8.61256	8.10806	6.14731	7.97218	+	0	17.442	2528700000	13	2	2	2	1.18851	1.00611	0.713895	P29083;C9IYL4	P29083;C9IYL4	General transcription factor IIE subunit 1	GTF2E1
6.97466	6.93638	6.94405	6.49247	8.17453	7.96248	7.58389	7.64327	7.02416	7.01305	6.40147	6.23151	6.26951	6.63489	5.92778	6.16361	+	0	93.128	747890000	14	7	7	7	2.79885	1.00416	0.850748	Q96H55;Q96H55-3;Q96H55-4;Q96H55-2	Q96H55;Q96H55-3;Q96H55-4	Unconventional myosin-XIX	MYO19
6.28176	6.21	6.86037	6.08496	7.84397	7.0331	7.25486	7.32035	6.15783	6.0076	7.03475	6.70477	7.02119	7.15333	7.17655	7.21123	+	0	33.232	466170000	13	8	8	7	2.21214	1.0038	0.807592	Q96SB3	Q96SB3	Neurabin-2	PPP1R9B
6.80951	6.18364	6.4764	6.38043	8.26181	7.33479	7.35603	6.91026	6.43882	6.47933	6.85159	6.51096	6.99409	7.18015	6.65097	6.73558	+	0	74.649	618960000	14	10	10	10	1.51636	1.00323	0.763999	Q9H0H5;F8VRD2;F8VWX0;F8W0L1;F8VZ66;F8VV47;F8VWY4;F8VVE5;F8VUW9;F8VV39;F8VS54;F8VV37;F8W1E5;H0YIK5;F8VVY0;F8VXH1;F8VYH6;F8VQZ5;F8W1T4;F8VQF5;F8VZ41	Q9H0H5;F8VRD2	Rac GTPase-activating protein 1	RACGAP1
7.02239	7.48169	6.56021	7.75122	8.50821	8.03735	8.05744	8.20537	7.43892	6.73911	7.14029	8.33858	7.7449	7.04525	7.5916	7.69214	+	0	108.13	2163800000	43	11	11	11	1.61165	0.998213	0.777609	O43903;E9PRR5;E9PQ74;E9PM28;E9PQ37;O43903-2	O43903;E9PRR5;E9PQ74;E9PM28	Growth arrest-specific protein 2	GAS2
9.27184	8.84289	8.95181	8.52565	9.85065	10.109	9.85667	9.76713	9.30138	9.19565	9.27135	8.78495	9.97803	9.95476	9.92946	9.87876	+	0	323.31	142040000000	1748	72	72	2	2.47247	0.997822	0.852282	Q05682-5;E9PGZ1;Q05682-4;C9J813	Q05682-5;E9PGZ1;Q05682-4;C9J813	Caldesmon	CALD1
6.94534	7.68695	6.49292	6.94567	8.5141	7.38659	8.10428	8.05258	6.52486	6.90269	6.53917	6.17617	7.77877	7.18121	7.28673	7.30844	+	0	81.037	2444900000	78	21	21	21	1.5794	0.996665	0.743787	Q8WUM4;Q8WUM4-2;F8WDK9;F8WEQ7;F8WBR8;C9IZF9	Q8WUM4;Q8WUM4-2	Programmed cell death 6-interacting protein	PDCD6IP
7.45169	7.88261	7.47927	6.73141	8.45324	8.4481	8.24415	8.38532	7.33218	7.08622	7.3712	6.84332	8.12639	7.67115	8.0616	7.57707	+	0	95.283	3138700000	91	16	15	15	1.64085	0.996458	0.800775	Q9BR76;F5H390;F5H0D2;A9Z1Z3-3;A9Z1Z3	Q9BR76;F5H390	Coronin-1B;Coronin	CORO1B
8.08718	8.00638	7.9051	6.5298	8.80424	8.2502	8.71114	8.73439	7.41576	7.13615	7.28547	7.28928	8.69712	8.18061	8.44937	8.22984	+	0	195.96	10065000000	288	22	22	22	1.16216	0.99288	0.714106	Q9UQ80;F8VR77;F8W0A3;H0YIN7;F8VZ69	Q9UQ80;F8VR77	Proliferation-associated protein 2G4	PA2G4
6.85089	6.17015	6.9574	6.64447	8.01632	7.53047	7.55576	7.48851	6.59423	6.44463	7.54575	6.65049	6.04977	6.62513	6.22974	6.7692	+	0.002677	3.7588	441000000	3	2	2	2	2.33533	0.992038	0.817311	P54132;H0YNU5;H0YLV8	P54132;H0YNU5;H0YLV8	Bloom syndrome protein	BLM
7.67994	7.29883	7.16116	6.97123	8.17612	8.1442	8.41306	8.33893	7.69608	6.94601	7.49817	7.1733	8.3033	8.17187	8.08497	8.26541	+	0	42.743	3853300000	61	267	2	0	2.45405	0.990288	0.851351	P35580-2;F8W6L6	P35580-2;F8W6L6	Myosin-10	MYH10
7.33828	7.96039	7.28112	6.51899	8.63378	8.08146	8.2096	8.13046	7.18472	7.14214	6.9898	6.79464	8.53807	7.68081	7.9591	7.87513	+	0	104.78	4083100000	109	30	30	30	1.44197	0.989128	0.748792	P41252;J3KR24;Q5TCC4;Q5TCC5;Q5TCD1;Q5TCD2;Q5TCC6;Q5TCC9	P41252;J3KR24	Isoleucine--tRNA ligase, cytoplasmic	IARS
7.25103	7.34663	7.2544	6.9377	8.72027	7.6167	8.41032	7.97593	6.51538	7.10319	7.10873	7.16735	7.84637	6.81825	7.16367	7.03774	+	0	108.05	1513700000	31	19	19	19	1.68189	0.983362	0.781591	O75165;H0YA63;H0Y8Q2	O75165	DnaJ homolog subfamily C member 13	DNAJC13
6.76664	7.04532	6.61626	6.21979	7.85838	7.37627	7.5611	7.78508	6.55445	6.33644	6.54548	6.60893	7.5296	7.02292	7.11126	7.11334	+	0	36.724	560810000	19	10	10	10	2.33869	0.983205	0.81654	Q13393;Q13393-2;Q13393-4;Q13393-3;C9IY79;O14939;F8WBV7;I3L1F3;H7C0L3;O14939-3;O14939-4	Q13393;Q13393-2;Q13393-4	Phospholipase D1	PLD1
6.25822	6.82236	6.97249	6.54178	7.83341	7.06096	7.81709	7.80475	7.18873	6.27337	6.96597	6.6546	6.85012	6.96583	6.98332	6.6502	+	0	23.845	768060000	24	4	4	4	2.10731	0.980341	0.786425	Q05519;Q5T760;Q05519-2;B4DWT1;S4R3C4;Q5T757	Q05519;Q5T760;Q05519-2;B4DWT1	Serine/arginine-rich splicing factor 11	SRSF11
8.16557	8.20944	7.53493	7.75507	8.86098	9.03048	8.8223	8.86467	7.53905	7.75312	7.65701	7.95633	7.51533	8.45137	7.76594	7.99032	+	0	323.31	14612000000	338	47	47	47	2.16726	0.978355	0.836478	Q69YQ0;Q69YQ0-2;F8WAN1;C9J8U1;C9JLY8	Q69YQ0;Q69YQ0-2;F8WAN1;C9J8U1	Cytospin-A	SPECC1L;SPECC1L-ADORA2A
7.02144	6.82283	6.4953	6.53435	7.90624	7.3119	7.77619	7.78912	6.67007	6.62263	6.32982	6.48751	7.28896	7.14295	7.01216	7.0616	+	0	15.387	672950000	11	5	5	5	2.77485	0.97738	0.827573	A1L390;G3V311;A1L390-2;A1L390-3	A1L390;G3V311;A1L390-2;A1L390-3	Pleckstrin homology domain-containing family G member 3	PLEKHG3
7.08415	7.52753	6.12964	6.30369	8.1427	7.60364	7.6076	7.59323	7.20504	6.32843	7.13332	6.40198	8.24647	7.60667	7.88194	7.78484	+	0	85.665	2686200000	93	15	15	14	1.28382	0.975544	0.719509	P53992;G5EA31;P53992-2	P53992;G5EA31	Protein transport protein Sec24C	SEC24C
6.57064	6.53016	6.55097	6.44061	7.2154	7.403	7.75481	7.61299	6.41471	6.25568	6.42211	6.77945	6.77695	7.42305	6.65041	6.89825	+	0	115.66	1489500000	50	23	23	23	2.56859	0.973454	0.867782	O60841	O60841	Eukaryotic translation initiation factor 5B	EIF5B
8.35568	8.81172	8.33486	7.26176	9.44827	9.06081	9.08643	9.05926	8.19036	8.46709	8.20531	7.83904	8.97943	8.73081	8.8366	8.80228	+	0	323.31	27754000000	597	58	57	50	1.26214	0.97269	0.72471	Q12965;H0YNQ8;H0YLJ4;H0YN00;H0YLE5;H0YNB0;M0QXU2;M0QXE0	Q12965	Unconventional myosin-Ie	MYO1E
6.49725	6.59539	6.9164	6.49789	8.13609	7.03165	7.52235	7.68907	6.2679	6.6952	6.40193	6.2952	7.91625	7.04895	7.66556	7.8235	+	0	61.979	1913100000	42	11	10	10	1.77269	0.968059	0.775222	O95292;E5RK64;O95292-2	O95292	Vesicle-associated membrane protein-associated protein B/C	VAPB
7.65608	7.59547	7.69653	7.51168	8.75551	8.26757	8.64097	8.65944	7.20003	6.46744	7.13178	6.69286	8.95251	8.2029	8.74804	8.67158	+	0	136.89	7507100000	177	16	16	15	2.87877	0.96593	0.86655	Q9P0L0;Q9P0L0-2;J3QKM9	Q9P0L0;Q9P0L0-2	Vesicle-associated membrane protein-associated protein A	VAPA
7.22727	6.38066	6.35795	6.64069	7.81208	7.58777	7.58045	7.48347	6.31875	6.41882	6.2106	7.42822	6.74387	7.47157	6.14066	6.43275	+	0	24.043	505840000	12	6	6	6	1.8907	0.964301	0.794358	Q53EP0;Q53EP0-2	Q53EP0;Q53EP0-2	Fibronectin type III domain-containing protein 3B	FNDC3B
6.57402	6.36913	6.45347	6.3892	8.06633	6.83612	7.44662	7.2809	6.38495	7.22935	6.38162	6.68252	6.94619	6.78166	6.88628	6.88669	+	0	45.482	543160000	15	8	8	8	1.51624	0.961037	0.763462	Q8IYB3;A9Z1X7;E9PCT1;Q8IYB3-2;M0R088;M0R1E7;M0QXG5	Q8IYB3;A9Z1X7;E9PCT1;Q8IYB3-2;M0R088	Serine/arginine repetitive matrix protein 1	SRRM1
8.43337	7.36543	7.48552	7.47989	9.02412	8.13647	8.71381	8.72328	8.16649	7.27003	7.98799	6.41678	8.23629	8.06427	7.92839	7.91047	+	0	144.24	8433600000	144	19	19	19	1.62352	0.958365	0.73129	Q9UBP9;Q9UBP9-4;Q9UBP9-2;Q9UBP9-3;B8ZZL1;H0Y6R1;H7BZV7	Q9UBP9;Q9UBP9-4;Q9UBP9-2;Q9UBP9-3	PTB domain-containing engulfment adapter protein 1	GULP1
7.37188	7.55748	7.14613	6.60758	8.51552	7.68479	8.11404	8.19728	6.53364	5.90217	6.38622	6.82264	7.46002	6.68361	7.13922	6.95772	+	0	178.76	1858100000	48	12	12	12	1.90826	0.957139	0.755075	Q9Y6I3;Q9Y6I3-3;Q9Y6I3-1;Q9H201;D6R907;D6RBI9;D6RBR6;D6RFG3;D6REL6;I6L9I8;Q9H201-2	Q9Y6I3;Q9Y6I3-3;Q9Y6I3-1	Epsin-1	EPN1
7.08486	7.9205	7.07533	6.02116	8.45419	7.27898	7.77799	8.41422	6.27691	6.27648	6.47489	6.65669	8.93391	6.91123	8.40771	8.51488	+	0	97.041	4638700000	94	14	14	14	1.0083	0.955881	0.645996	P21796;C9JI87	P21796;C9JI87	Voltage-dependent anion-selective channel protein 1	VDAC1
6.52989	6.60458	7.35541	6.35651	7.55173	7.10459	7.77555	8.23729	6.18601	6.13113	6.42883	6.86477	6.6951	6.33507	7.23249	6.43508	+	0	41.176	1006800000	23	9	9	9	1.59449	0.95569	0.722386	Q96TC7;H0YMB1;Q96TC7-2;H0YLG5;H0YNE5;H0YLV7	Q96TC7;H0YMB1;Q96TC7-2	Regulator of microtubule dynamics protein 3	RMDN3
6.53109	6.32113	6.4442	6.51991	7.85588	7.44535	7.13796	7.19684	6.022	6.45161	6.19596	6.32992	6.56118	6.09217	7.27196	6.4928	+	0	114.41	395920000	11	8	8	8	2.14393	0.954926	0.81605	Q8IY17;Q8IY17-2;Q8IY17-3;Q8IY17-4;Q8IY17-5;Q6ZV29;M0R2K2;M0QYT1;M0R2C2;Q6ZV29-3;Q6ZV29-4;Q6ZV29-5	Q8IY17;Q8IY17-2;Q8IY17-3;Q8IY17-4;Q8IY17-5	Neuropathy target esterase	PNPLA6
6.90678	7.93765	7.32742	6.6034	8.28071	8.17731	8.08318	8.04798	7.27628	7.88677	7.46877	7.09927	7.8272	7.8141	7.67865	7.88204	+	0	29.655	4013300000	86	8	8	8	1.36149	0.953481	0.737045	Q02543;M0R3D6;M0R1A7;M0R117;M0R0P7	Q02543;M0R3D6;M0R1A7;M0R117;M0R0P7	60S ribosomal protein L18a	RPL18A
6.53488	6.51013	6.53654	6.44156	7.33812	7.29513	7.56513	7.63349	7.10459	7.59231	7.11494	6.64345	6.32029	6.19838	6.37659	6.4562	+	0	22.034	1034100000	25	7	7	7	3.07201	0.952186	0.876643	P10606	P10606	Cytochrome c oxidase subunit 5B, mitochondrial	COX5B
9.58121	10.115	9.79962	10.0501	10.801	10.8862	10.8252	10.833	10.0866	9.64399	10.086	10.1395	10.7675	10.8966	10.7564	10.7285	+	0	323.31	982620000000	9300	282	282	24	2.40356	0.949874	0.845315	Q01082;F8W6C1;P11277;P11277-2;P11277-3;H0YJE6	Q01082	Spectrin beta chain, non-erythrocytic 1	SPTBN1
8.9402	7.92558	7.96124	7.28945	9.20782	8.77756	8.97498	8.95171	7.15296	7.16967	7.18755	7.51993	8.66414	7.78511	8.23832	7.99581	+	0	323.31	8694600000	208	74	74	74	1.18973	0.948899	0.701888	P78527;E7EUY0;P78527-2;F5GX40	P78527;E7EUY0;P78527-2	DNA-dependent protein kinase catalytic subunit	PRKDC
7.08156	6.69052	6.60356	6.46465	7.52428	7.3728	7.87265	7.86433	6.94128	6.96522	6.48745	6.5189	7.27667	6.97471	7.18041	6.57382	+	0	23.553	672720000	15	3	3	3	2.69547	0.948442	0.802351	Q9H098-2;C9J6N5;C9JQ40;C9JW51;Q9H098;C9J3Q3;C9JYP1;C9J6Y8;X6RET8;C9JP05	Q9H098-2;C9J6N5;C9JQ40;C9JW51;Q9H098;C9J3Q3	Protein FAM107B	FAM107B
8.37535	8.52229	8.08543	6.75298	8.75063	9.05381	8.98975	8.72836	7.49261	7.38855	7.76137	7.15676	7.99974	7.31399	8.07368	7.92268	+	0	282.01	9653800000	126	21	21	21	1.00605	0.946626	0.670239	Q96HS1;Q96HS1-2;F5GXG4	Q96HS1;Q96HS1-2	Serine/threonine-protein phosphatase PGAM5, mitochondrial	PGAM5
6.37956	6.44272	6.43008	6.5655	6.93257	7.49022	7.56669	7.61366	6.41954	6.54806	6.433	6.89229	8.22188	7.88488	7.95472	7.72517	+	0	27.26	534280000	19	8	8	8	2.13658	0.946322	0.813707	Q8N9I0;P21579;J3KQA0	Q8N9I0	Synaptotagmin-2	SYT2
7.93654	7.96521	7.8181	7.50206	8.9766	8.54444	8.71934	8.75418	7.85769	7.94918	7.8133	7.59129	8.2973	8.2583	8.19753	8.03687	+	0	96.597	9798300000	183	15	15	15	3.25607	0.943161	0.828582	P27635;X1WI28;F8W7C6;Q96L21;H7C123;H7C2C5;B8A6G2;A6QRI9;H7C2U2	P27635;X1WI28;F8W7C6;Q96L21	60S ribosomal protein L10;60S ribosomal protein L10-like	RPL10;RPL10L
6.57182	6.91379	6.43053	6.50531	7.75296	7.18256	7.70854	7.54997	7.46675	5.70749	7.42429	6.64633	7.28171	6.62004	7.29192	7.21416	+	0	35.151	552000000	11	7	7	7	2.81514	0.943143	0.807576	Q14126;J3KSI6	Q14126	Desmoglein-2	DSG2
6.78413	5.90091	6.28214	6.55385	8.07456	7.06156	6.84189	7.31097	6.06739	6.51615	6.94986	6.51658	7.01778	7.05683	6.82161	6.54791	+	0	48.069	372840000	12	10	10	6	1.49175	0.941986	0.708891	Q02880;Q02880-2;E9PCY5	Q02880;Q02880-2;E9PCY5	DNA topoisomerase 2-beta;DNA topoisomerase 2	TOP2B
6.6911	7.09975	6.57019	6.32016	8.06614	7.93608	7.21698	7.2071	7.22701	6.3328	7.02942	6.75436	7.43615	7.23528	7.68532	7.26928	+	0	101.65	764320000	26	10	10	10	1.73376	0.936275	0.730802	Q9NZ32;V9GYX7;G3V2Q5;G3V5Y4;F6S9Y6;G3V524;H0YJE8;G3V4K6;H0YJD9	Q9NZ32;V9GYX7;G3V2Q5;G3V5Y4;F6S9Y6	Actin-related protein 10	ACTR10
6.52416	6.94057	7.07722	6.56124	8.32428	6.95613	7.92428	7.63101	6.47269	6.88706	7.1903	6.94362	7.00753	6.68071	7.06666	6.88165	+	0	31.051	1110900000	37	11	11	11	1.40245	0.933129	0.707169	Q7L014;D6RJA6	Q7L014	Probable ATP-dependent RNA helicase DDX46	DDX46
6.9874	6.85875	6.8387	5.88662	8.38525	7.17211	7.36648	7.35443	6.41248	6.68146	6.83405	6.6856	7.30423	7.05937	6.28217	6.70194	+	0	87.409	448390000	11	11	11	11	1.31351	0.926698	0.674021	O95248;O95248-4;G5E933;H0Y5W8	O95248;O95248-4;G5E933	Myotubularin-related protein 5	SBF1
6.96097	7.16224	6.82088	6.28952	8.19019	8.03547	7.45192	7.25715	6.80095	6.66218	6.4531	6.41774	8.26637	7.55951	7.47296	7.31597	+	0	72.325	1290500000	41	17	17	17	1.69319	0.925283	0.716112	Q92896;Q92896-2;Q92896-3;H3BM42;H3BQT1;H3BQU9	Q92896;Q92896-2;Q92896-3;H3BM42	Golgi apparatus protein 1	GLG1
7.57016	6.72687	6.48896	6.84825	8.20371	7.80039	7.57789	7.74158	6.65799	6.59104	7.4645	6.25755	7.75626	7.41906	7.18033	7.47538	+	0	14.361	1000200000	14	3	3	3	1.70166	0.922337	0.727356	P35443;E7ES19;G3XAP6;CON__ENSEMBL:ENSBTAP00000006074;P49747-2;P49747	P35443;E7ES19	Thrombospondin-4	THBS4
7.81264	6.73056	7.884	6.17056	8.05511	8.02877	8.11461	8.08138	7.74022	6.38962	7.77326	6.57924	7.67554	7.5225	7.35972	8.10599	+	0.000458	10.588	2290500000	9	3	3	3	0.936508	0.92053	0.648246	Q9UHA4;Q9UHA4-2	Q9UHA4;Q9UHA4-2	Ragulator complex protein LAMTOR3	LAMTOR3
7.06491	6.7948	6.35413	6.62192	7.76833	7.44675	7.68756	7.60819	7.11628	7.22796	6.94646	6.17494	7.36986	7.53009	7.40343	7.21896	+	0	19.166	1944000000	25	8	8	8	2.3666	0.918771	0.789102	Q02318;F8WD90	Q02318	Sterol 26-hydroxylase, mitochondrial	CYP27A1
6.28468	6.25203	6.19856	6.48422	7.60005	7.35778	6.93934	6.98546	6.666	5.99373	6.81344	7.09426	7.18179	7.41216	6.6138	7.20696	+	0	31.791	253930000	9	44	1	1	2.2224	0.915786	0.783206	D6R9W4	D6R9W4		DBN1
6.97086	7.09896	6.02718	6.73457	8.1313	7.5987	7.26979	7.48883	6.99229	6.42327	6.62802	6.22995	7.25353	7.30464	6.21769	6.92983	+	0	77.252	637570000	19	13	13	13	1.60392	0.914266	0.702691	Q93009;Q93009-3;H3BND8;F5H2X1;H3BUV0;H3BTM1;H3BRA2;H3BQD1	Q93009;Q93009-3;H3BND8	Ubiquitin carboxyl-terminal hydrolase 7;Ubiquitin carboxyl-terminal hydrolase	USP7
7.15531	7.07835	7.18335	6.40588	7.97075	7.68683	7.93718	7.88405	7.1422	6.38616	7.25093	7.77883	7.84889	7.70569	7.59923	7.49582	+	0	34.838	2140000000	56	11	11	11	1.94418	0.913981	0.764683	O15355	O15355	Protein phosphatase 1G	PPM1G
6.80683	6.53481	6.66481	7.02955	7.98567	7.52611	7.503	7.67545	7.36741	6.75082	7.08135	7.18341	7.12205	7.31298	6.99105	7.2785	+	0	82.148	863250000	22	16	16	16	2.9931	0.913556	0.791965	Q9Y5S2;H0YLY0;H0YLR5	Q9Y5S2	Serine/threonine-protein kinase MRCK beta	CDC42BPB
7.80007	8.01903	7.12594	7.17026	8.63002	8.5521	8.44548	8.13462	7.25537	7.43797	6.94328	7.03072	8.56418	7.88349	8.04778	8.22024	+	0	156	5693500000	165	37	37	37	1.72476	0.911729	0.729703	P07814;V9GYZ6	P07814;V9GYZ6	Bifunctional glutamate/proline--tRNA ligase;Glutamate--tRNA ligase;Proline--tRNA ligase	EPRS
6.52589	7.72718	7.50471	6.55321	8.22794	7.98942	7.78801	7.90994	6.79681	7.05572	6.51183	6.73078	7.84098	7.76734	7.60773	7.36231	+	0	100.36	2271800000	55	12	12	12	1.22828	0.901077	0.678777	Q8WV41;H3BPR3	Q8WV41;H3BPR3	Sorting nexin-33	SNX33
7.38169	7.26862	7.18024	6.14637	8.20268	7.74826	7.88628	7.73548	7.14672	7.57587	6.97215	6.23611	7.77687	7.66649	7.35841	7.4683	+	0	19.92	1765200000	45	3	3	3	1.35306	0.898943	0.688536	Q9UJC5	Q9UJC5	SH3 domain-binding glutamic acid-rich-like protein 2	SH3BGRL2
7.39245	7.21969	7.23938	6.63511	8.35601	7.99835	8.23195	7.48345	7.03949	7.09597	7.17569	7.09743	7.3843	7.44347	7.22113	7.21877	+	0	46.886	1292300000	24	12	12	12	1.88469	0.895781	0.713827	Q9UGI8;Q9UGI8-2;F8W7T0;H7BYK1	Q9UGI8;Q9UGI8-2;F8W7T0	Testin	TES
6.57925	6.48401	5.97808	6.26482	7.24137	6.447	7.72447	7.46382	6.5602	7.44384	6.41998	7.45853	7.05964	6.36273	6.77185	6.55049	+	0	22.174	654360000	27	6	6	6	1.40383	0.892625	0.683325	P28799;P28799-3;K7EKL3;K7EQ05;P28799-2;K7EQI0;K7EMR1	P28799;P28799-3;K7EKL3;K7EQ05;P28799-2	Granulins;Acrogranin;Paragranulin;Granulin-1;Granulin-2;Granulin-3;Granulin-4;Granulin-5;Granulin-6;Granulin-7	GRN
8.47735	8.10147	8.03415	7.38941	8.89254	9.00805	8.86662	8.79826	8.24035	7.76333	8.24182	7.09771	8.48206	8.51825	8.48229	8.49879	+	0	323.31	12301000000	195	19	19	17	1.57233	0.890769	0.724177	Q12792;Q12792-3;Q12792-4;F8VS81;F8W1Q9;F8VRG3;F8W645	Q12792;Q12792-3;Q12792-4;F8VS81	Twinfilin-1	TWF1
6.45252	6.17075	6.36919	6.51261	7.69601	6.89532	7.23444	7.2331	7.01804	7.04352	6.32995	6.85541	6.84828	6.86063	6.43191	6.79942	+	0	40.563	299760000	9	6	6	6	2.15155	0.888449	0.752587	Q02241-2;Q02241;B4E1K0;H7BYN4;H0YKQ5;H0YME6	Q02241-2;Q02241;B4E1K0;H7BYN4	Kinesin-like protein KIF23	KIF23
6.62529	6.4051	6.28692	6.42164	7.58766	7.12153	7.26501	7.29385	6.59215	6.10847	6.48262	6.4629	6.69598	7.09248	6.0331	6.2731	+	0	18.009	215000000	8	3	3	3	3.29138	0.882272	0.787471	Q86Y07;Q86Y07-5;Q86Y07-2;Q86Y07-4;Q86Y07-3;E9PBU1;E7ERS5	Q86Y07;Q86Y07-5;Q86Y07-2;Q86Y07-4;Q86Y07-3	Serine/threonine-protein kinase VRK2	VRK2
6.89847	6.52279	6.33816	6.52631	7.90702	6.9982	7.1116	7.79576	6.52734	6.46303	6.40884	6.44578	6.97424	6.86375	7.03068	6.92719	+	0	40.632	405940000	12	5	5	5	1.63006	0.881715	0.699632	Q14202;A6NHN7;A6NHB5;Q14202-2;A6NL54;Q14202-3	Q14202;A6NHN7;A6NHB5;Q14202-2	Zinc finger MYM-type protein 3	ZMYM3
6.32896	6.26496	6.47339	6.12368	7.48041	7.20252	6.95415	7.07493	6.46423	6.55252	6.43214	6.92174	7.25137	6.33408	7.08217	7.19866	+	0	64.853	253430000	14	3	3	3	2.94835	0.880255	0.77613	Q9Y625	Q9Y625	Glypican-6;Secreted glypican-6	GPC6
7.76841	7.93634	7.53957	7.00514	8.33867	8.67493	8.43311	8.32232	7.6478	6.94588	7.38682	7.40855	8.22032	7.95188	8.46786	7.92929	+	0	137.43	3631500000	97	20	20	20	1.78947	0.879897	0.722142	P26640;A2ABF4;P26640-2	P26640	Valine--tRNA ligase	VARS
8.09861	8.4662	8.1989	6.91072	9.07722	8.55359	8.81517	8.74645	7.85829	7.51246	7.55751	7.23312	8.19198	7.32644	7.68244	7.58236	+	0	323.31	8788900000	210	45	29	29	1.10202	0.879498	0.646026	O94973;O94973-2;O94973-3;E9PR62;H0YEG0;H0YDE9;E9PQP4;E9PNC4	O94973;O94973-2;O94973-3	AP-2 complex subunit alpha-2	AP2A2
7.80961	8.36057	7.99545	7.06633	8.89183	8.5	8.69854	8.65112	7.68924	7.85614	7.76504	7.17736	8.65754	8.5617	8.43818	8.3312	+	0	197.18	8734300000	243	29	29	29	1.3622	0.877382	0.68324	P13010;C9JZ81;H7C0H9	P13010	X-ray repair cross-complementing protein 5	XRCC5
6.40658	7.46348	7.34128	6.64803	8.03691	7.82587	7.8694	7.62388	6.65392	7.17519	7.00749	7.44685	7.6422	7.81201	7.89222	7.78457	+	0	14.571	2004300000	45	8	8	8	1.42935	0.874177	0.687155	P18077;F8WBS5;F8WB72;C9K025	P18077;F8WBS5;F8WB72;C9K025	60S ribosomal protein L35a	RPL35A
6.42104	6.50492	6.47768	6.53118	7.83762	6.72804	7.44584	7.41797	6.82155	6.47622	5.88276	6.75001	6.17469	6.68943	6.64066	6.43504	+	0	21.389	298010000	8	4	4	4	1.50111	0.87366	0.709247	O00567;Q5JXT2;H0Y653;H0YDU4	O00567;Q5JXT2	Nucleolar protein 56	NOP56
7.98309	7.42797	7.15293	7.16661	8.44877	7.94881	8.36342	8.43979	7.5992	7.62444	7.65461	7.60051	7.84776	7.53881	7.93843	7.81805	+	0	52.401	3794100000	83	7	7	7	1.89944	0.867548	0.706762	P02794;G3V192;G3V1D1;E9PPQ4;E9PRK8;E9PKY7	P02794;G3V192;G3V1D1	Ferritin heavy chain;Ferritin heavy chain, N-terminally processed;Ferritin	FTH1
7.01657	7.48681	6.63561	6.51573	8.29598	7.22676	7.79004	7.79672	7.28959	5.99386	7.56206	6.72481	8.13545	7.21408	7.3043	7.15591	+	0	51.666	1214100000	34	22	22	22	1.5024	0.863694	0.659699	Q14204;H0YJ21	Q14204	Cytoplasmic dynein 1 heavy chain 1	DYNC1H1
6.36945	6.49952	6.74496	5.99061	7.42004	6.92512	7.41529	7.2933	6.38775	7.29699	6.23787	6.71753	7.15308	7.35648	6.0747	6.29031	+	0	14.245	277670000	12	6	6	6	2.25695	0.862301	0.721069	P23458	P23458	Tyrosine-protein kinase JAK1	JAK1
6.71154	6.73999	6.37471	6.88394	7.85751	7.44328	7.56676	7.28183	6.2985	5.73402	6.40068	6.07285	7.05107	6.87946	7.06666	6.8449	+	0	27.644	431490000	13	12	8	8	2.7145	0.859799	0.739613	Q96HP0;K7ESB7;K7ERK2	Q96HP0;K7ESB7	Dedicator of cytokinesis protein 6	DOCK6
6.55141	7.65673	6.54302	6.4899	7.68406	7.68446	7.47563	7.80773	6.41608	7.86803	7.53422	7.71415	7.88081	7.57725	7.75888	7.59688	+	0	15.239	849470000	9	6	6	6	1.27553	0.852705	0.660621	Q9NTZ6	Q9NTZ6	RNA-binding protein 12	RBM12
6.48101	6.1308	6.14437	6.54907	7.39307	6.4715	7.43588	7.4141	6.7004	6.43671	5.99965	6.41226	6.4595	6.42444	6.66252	6.49404	+	0.003607	3.5051	591710000	1	2	2	2	1.55159	0.852323	0.676333	Q86U86;H0Y5B5;E7EVG2;Q86U86-6;Q86U86-5;Q86U86-4;Q86U86-7;Q86U86-3;Q86U86-9;Q86U86-2;Q86U86-8	Q86U86;H0Y5B5;E7EVG2;Q86U86-6;Q86U86-5;Q86U86-4;Q86U86-7;Q86U86-3;Q86U86-9;Q86U86-2;Q86U86-8	Protein polybromo-1	PBRM1
7.99248	8.58384	8.11247	7.21819	9.08329	8.61635	8.77322	8.83718	8.07199	7.52354	8.26086	7.89383	8.66957	8.7871	8.23792	8.45379	+	0	258.93	13388000000	414	31	31	31	1.28956	0.85076	0.654732	P12956;B1AHC9;P12956-2;F5H1I8	P12956;B1AHC9;P12956-2;F5H1I8	X-ray repair cross-complementing protein 6	XRCC6
6.94947	7.08343	6.69475	6.42057	7.70889	7.2145	7.78009	7.84623	6.52459	5.86523	6.52371	6.79055	7.74754	6.91243	7.48064	7.4009	+	0	40.367	969360000	19	10	7	7	2.2185	0.850373	0.705623	O75477;B0QZ43	O75477;B0QZ43	Erlin-1	ERLIN1
6.23487	6.34014	6.35932	6.32176	7.58955	7.27901	6.9982	6.77509	6.24258	6.05232	6.29935	6.17623	6.39017	6.62761	6.92474	6.42701	+	0.000404	7.1724	228900000	4	5	4	4	1.79718	0.846439	0.718274	Q9NP80;Q9NP80-3;Q9NP80-2	Q9NP80;Q9NP80-3;Q9NP80-2	Calcium-independent phospholipase A2-gamma	PNPLA8
6.96608	8.52351	7.48057	7.54447	8.71964	8.68781	8.41606	8.0721	7.32848	8.11611	7.37278	7.34667	8.37969	8.50438	8.16056	8.19393	+	0	120.92	9724000000	218	23	23	23	1.12942	0.845245	0.622325	P39023;G5E9G0;H7C422;B5MCW2;H7C3M2;F8WCR1;Q92901	P39023;G5E9G0;H7C422;B5MCW2	60S ribosomal protein L3	RPL3
7.5995	6.87622	6.83831	6.24264	7.61695	7.34252	8.00881	7.94189	6.94861	7.01712	6.92422	6.61812	6.72727	7.42854	6.91072	6.60695	+	0	65.933	1658200000	42	7	7	7	1.30949	0.838372	0.636261	Q8N4P3;H0YNP9;Q8N4P3-2;H0YKT9	Q8N4P3;H0YNP9;Q8N4P3-2;H0YKT9	Guanosine-3,5-bis(diphosphate) 3-pyrophosphohydrolase MESH1	HDDC3
7.65133	8.57184	7.75299	7.28219	8.7829	8.74492	8.53121	8.52183	8.24915	8.68572	8.20477	8.70898	8.71426	8.81742	8.53762	8.63366	+	0	166.32	13518000000	246	16	16	16	1.29093	0.830629	0.648655	P46777;Q5T7N0;R4GNJ2	P46777	60S ribosomal protein L5	RPL5
6.6431	7.08899	6.97872	6.23096	8.35666	7.10595	7.47473	7.32693	6.73044	5.77299	6.62874	6.50388	6.76178	6.80359	6.6601	6.70129	+	0	30.864	657320000	16	14	14	14	1.27939	0.830627	0.622032	Q7L2E3;Q7L2E3-2;H7BXY3;Q7L2E3-3	Q7L2E3;Q7L2E3-2;H7BXY3;Q7L2E3-3	Putative ATP-dependent RNA helicase DHX30	DHX30
7.23679	8.15573	7.03395	7.03064	8.4781	8.16929	7.96811	8.15476	7.41537	6.48453	6.15925	6.74213	7.65171	7.55122	7.81611	6.79763	+	0	99.045	2865200000	72	13	13	13	1.33198	0.828291	0.642965	Q86UE4;E5RJU9;H0YB56;H0YBJ8	Q86UE4;E5RJU9	Protein LYRIC	MTDH
6.44827	7.40686	6.91513	6.04733	7.9202	7.0924	7.58049	7.53749	6.29724	6.93422	6.51772	6.82173	7.63551	7.30705	7.34268	7.27133	+	0	41.477	1298700000	42	5	5	5	1.21756	0.828247	0.618416	Q15691	Q15691	Microtubule-associated protein RP/EB family member 1	MAPRE1
9.273	9.3007	9.2089	9.01021	9.96655	10.137	9.99405	10.0061	9.16726	8.95367	9.15564	8.14709	10.0246	9.84228	9.89582	9.88153	+	0	323.31	196010000000	2869	196	173	172	3.85016	0.827708	0.769439	Q7Z406-6;Q7Z406-2;Q7Z406;F2Z2U8;G8JLL9;Q7Z406-4;Q7Z406-5;M0QY43	Q7Z406-6;Q7Z406-2;Q7Z406;F2Z2U8;G8JLL9;Q7Z406-4;Q7Z406-5	Myosin-14	MYH14
6.51421	6.26441	5.99565	6.42298	7.08768	7.3294	6.51184	7.57824	6.53512	6.47555	6.22112	6.57297	7.96776	7.50503	7.91253	7.68692	+	0	63.747	671180000	22	6	6	6	1.56239	0.827476	0.659416	O15400;O15400-2	O15400;O15400-2	Syntaxin-7	STX7
7.43194	6.03831	6.5206	6.54134	7.43199	7.39125	7.46654	7.53881	6.28883	6.9467	7.29195	6.79294	6.94322	7.14261	6.87692	7.06681	+	0	10.778	702470000	27	16	3	3	1.1872	0.824099	0.637738	P36873;F8VYE8;P36873-2;F8VR82;F8W0W8	P36873;F8VYE8;P36873-2;F8VR82;F8W0W8	Serine/threonine-protein phosphatase PP1-gamma catalytic subunit;Serine/threonine-protein phosphatase	PPP1CC
7.04218	7.37289	7.07577	7.644	8.74059	7.30313	8.24633	8.14038	7.03205	6.269	7.0835	6.4892	6.84635	6.21888	7.10034	7.00817	+	0	59.769	1833400000	13	9	9	9	1.20069	0.823897	0.619429	Q16658;C9JPH9;C9JFC0	Q16658	Fascin	FSCN1
7.35633	7.05587	6.45343	6.70441	8.16489	7.54322	7.58625	7.55251	6.81821	6.45401	7.35648	6.45998	7.23842	7.23646	7.24623	7.14348	+	0	142.38	953550000	25	9	9	9	1.73644	0.819206	0.655817	Q2M2I8;Q2M2I8-2;E9PG46	Q2M2I8;Q2M2I8-2;E9PG46	AP2-associated protein kinase 1	AAK1
6.78681	6.61691	6.02023	6.44439	7.17797	7.28067	7.33923	7.34199	6.25579	6.82419	6.23848	6.83188	6.42929	6.51721	6.82727	6.10426	+	0.009151	2.9929	256230000	3	46	1	1	1.87922	0.817881	0.699671	Q10567;Q10567-2;C9J1E7;H7C034	Q10567;Q10567-2;C9J1E7	AP-1 complex subunit beta-1	AP1B1
6.73037	6.71375	6.78717	6.42011	7.98022	7.48468	7.31614	7.13805	6.56103	6.38835	6.07805	7.02023	7.47553	7.22889	6.96717	7.0758	+	0	32.861	555680000	13	5	5	5	1.87086	0.816923	0.681297	Q13136;Q13136-2;H0YDW2;E9PJZ7;O75334;E9PID5;E9PPF6;H0YEF9;H0YHK3;G3V200;O75334-8;O75334-7;O75334-6;O75334-5;O75334-4;O75334-3	Q13136;Q13136-2	Liprin-alpha-1	PPFIA1
6.38557	6.49348	6.44225	6.42132	7.84164	6.60148	7.28776	7.27837	6.3605	6.65731	6.3438	6.58889	6.55899	6.71211	6.49695	6.44755	+	0	15.514	309470000	9	6	5	5	1.31818	0.816659	0.650842	O14646;O14646-2;O14647;O14647-2	O14646;O14646-2;O14647;O14647-2	Chromodomain-helicase-DNA-binding protein 1;Chromodomain-helicase-DNA-binding protein 2	CHD1;CHD2
6.87182	6.53682	6.65099	6.77068	7.52014	7.36167	7.60428	7.6098	6.66115	6.22623	6.58036	6.53058	7.0899	6.75001	6.81503	6.88333	+	0	105.94	948810000	29	12	12	12	3.80432	0.816396	0.747023	Q9Y450;Q9Y450-4;B7Z524;H0YDX7;J3QT46;H0YES5;E9PHZ9;Q9Y450-2;E9PN23;E9PS53;G5E991;E9PMN1;E9PLR4;E9PJ90	Q9Y450;Q9Y450-4;B7Z524;H0YDX7;J3QT46	HBS1-like protein	HBS1L
8.20047	7.97739	7.8294	7.04403	8.88342	8.14839	8.62915	8.55729	7.98617	7.89786	7.92005	7.55174	8.62028	6.75665	8.25018	8.24157	+	0	323.31	10248000000	218	40	40	1	1.35979	0.791743	0.611848	Q16891;Q16891-2	Q16891;Q16891-2	MICOS complex subunit MIC60	IMMT
9.92331	10.3549	10.0733	10.4226	11.0557	11.0045	10.948	10.9312	10.322	10.1997	10.3184	10.4564	10.9675	11.0187	10.8546	10.8097	+	0	323.31	1322000000000	11358	334	334	0	2.289	0.791328	0.705924	Q13813	Q13813	Spectrin alpha chain, non-erythrocytic 1	SPTAN1
6.50376	6.94437	6.2966	6.6756	8.04096	7.15585	7.20989	7.17621	6.27784	6.45997	6.33098	6.34676	7.05892	6.56856	6.49491	6.26106	+	0	39.75	329140000	8	8	8	8	1.57961	0.790643	0.629846	P35251;P35251-2;H0Y9P8;H0Y8U4	P35251;P35251-2	Replication factor C subunit 1	RFC1
7.21027	6.70788	6.64046	6.6013	7.96333	7.338	7.41785	7.59942	6.53939	6.34082	7.25542	6.74496	7.26	6.95511	6.7105	6.56072	+	0	24.257	519130000	15	9	9	9	2.13503	0.789676	0.658808	O75427;H7C5D9;C9JYK0	O75427	Leucine-rich repeat and calponin homology domain-containing protein 4	LRCH4
5.94022	6.61543	6.552	6.21646	6.67259	7.34032	7.28878	7.17641	6.41831	6.60522	6.57565	6.29666	7.4294	6.11696	7.47393	7.20702	+	0.001095	5.2181	359100000	7	1	1	1	1.94338	0.788497	0.646796	O95197;O95197-3;O95197-4;O95197-7;O95197-2	O95197;O95197-3;O95197-4;O95197-7;O95197-2	Reticulon-3	RTN3
6.64453	6.00195	6.41406	6.73618	7.58661	6.98587	7.23017	7.09747	6.76422	6.60053	6.45272	6.05123	6.82471	6.6806	6.84637	6.58773	+	0.000767	5.9969	224530000	5	3	3	3	1.96097	0.775846	0.641531	Q15311;J3QLT3;E7ENF8	Q15311	RalA-binding protein 1	RALBP1
6.7772	6.5552	6.20164	5.99934	7.41031	6.90147	7.10911	7.2068	6.46992	6.0722	6.35919	6.9662	6.38585	6.19813	6.14924	6.36378	+	0.000405	7.2647	168030000	4	3	3	3	1.88587	0.773573	0.642505	O75340;O75340-2;H0Y9X3	O75340;O75340-2	Programmed cell death protein 6	PDCD6
7.41732	8.11992	7.24954	7.25892	8.5764	8.17278	8.26122	8.12235	7.28053	6.4047	6.66803	6.50481	7.83793	7.6536	7.15008	7.18659	+	0	123.04	2860400000	72	20	20	20	1.60506	0.771759	0.627338	Q96D71;Q96D71-3;Q96D71-2;Q96D71-4;E9PMG1;H0YDT0;H0YE89;H7C1V2;H0YCR2;F2Z3L2;H7C225;H0YE73;H0YCF0;Q8NFH8;Q8NFH8-3;Q8NFH8-2;Q8NFH8-4	Q96D71;Q96D71-3;Q96D71-2;Q96D71-4;E9PMG1;H0YDT0	RalBP1-associated Eps domain-containing protein 1	REPS1
6.48229	5.79789	6.39597	6.24209	7.24294	6.86588	6.93307	6.9541	7.05354	6.40927	6.82125	6.51089	7.14513	7.28051	6.67783	6.59982	+	0.000447	9.7567	251100000	12	3	3	3	2.09377	0.76944	0.655623	Q9UJ83;Q9UJ83-2;C9J306;Q9UJ83-3;Q9UJ83-4;C9JJM7;B3KPX4	Q9UJ83;Q9UJ83-2;C9J306;Q9UJ83-3;Q9UJ83-4	2-hydroxyacyl-CoA lyase 1	HACL1
7.49658	7.13303	7.04305	6.69342	8.48002	7.8129	7.5894	7.56092	7.55699	7.41106	7.29219	6.73771	7.45017	7.20892	7.29649	6.94901	+	0	111.28	1511200000	38	15	15	15	1.5032	0.769292	0.605657	Q12929;Q12929-2;H0YFG1;F5H0R8;F5H3Q6	Q12929;Q12929-2	Epidermal growth factor receptor kinase substrate 8	EPS8
6.6262	6.64454	6.49075	6.31887	7.67471	6.75906	7.23895	7.47886	6.41902	6.10507	6.40266	6.20845	7.45448	7.14783	6.94951	7.11448	+	0	20.484	493380000	24	7	7	7	1.62767	0.767807	0.63382	O95486;O95486-2	O95486;O95486-2	Protein transport protein Sec24A	SEC24A
6.25343	6.62606	6.77149	6.13425	7.62708	6.86426	7.14616	7.19769	6.32773	6.10186	6.31084	6.29628	6.75126	7.03189	6.52636	6.57154	+	0	17.305	232290000	4	27	1	1	1.88921	0.762495	0.626016	O95819-5;O95819-4;O95819-2;O95819-3;Q9UKE5;Q9UKE5-8;Q9UKE5-5;Q9UKE5-7;Q9UKE5-3;Q9UKE5-6;Q9UKE5-2;Q9UKE5-4;Q8N4C8;Q8N4C8-3;Q8N4C8-5;Q8N4C8-2;Q8N4C8-4;C9J338;I3L2I2;E7ETN6	O95819-5;O95819-4;O95819-2;O95819-3	Mitogen-activated protein kinase kinase kinase kinase 4	MAP4K4
8.31209	8.0677	7.8486	8.1664	8.96775	8.84644	8.82118	8.7903	7.74104	7.93765	8.08052	7.66632	7.83966	8.55474	8.13713	8.27214	+	0	323.31	11584000000	267	51	50	50	2.68396	0.75772	0.685858	Q07157;G3V1L9;Q07157-2;G5E9E7;H0Y3R8;H0YKB1;H0YLT6	Q07157;G3V1L9;Q07157-2;G5E9E7	Tight junction protein ZO-1	TJP1
7.72675	7.83554	7.41624	7.15887	8.50109	8.24864	8.23719	8.17557	7.39336	6.7256	6.8751	7.59809	8.07284	7.46619	7.66257	7.60636	+	0	131.9	2592800000	68	16	16	16	2.01509	0.756269	0.646654	Q14254;J3QLD9;E7EMK3;K7EKW9	Q14254;J3QLD9;E7EMK3;K7EKW9	Flotillin-2	FLOT2
7.06363	7.1068	7.16915	6.58792	8.02719	7.64756	7.69625	7.57597	6.52167	6.69749	7.81733	6.81138	7.55796	7.14476	7.2583	7.44511	+	0	30.776	1084600000	24	12	12	12	2.32241	0.754867	0.647164	Q9BXS5;Q9BXS5-2;K7EJL1;E7ENJ6;K7EQX3;Q9Y6Q5;Q9Y6Q5-2;K7EK69;K7EQ90;K7ERH5;K7ER75;K7EPJ8;K7EL08;K7ENA7;K7EPR4;K7EJJ1	Q9BXS5;Q9BXS5-2;K7EJL1;E7ENJ6	AP-1 complex subunit mu-1	AP1M1
6.40357	6.2381	6.57037	6.46994	7.54654	6.90397	7.12743	7.11361	6.43933	6.25789	6.1708	6.23416	6.99753	6.86958	7.06371	6.96803	+	0.000425	8.2438	258610000	7	267	2	1	2.24936	0.752392	0.653316	P35580-5	P35580-5	Myosin-10	MYH10
6.26229	6.37865	6.90483	6.34571	7.00182	7.15168	7.45817	7.28914	6.99871	6.50895	6.94009	6.85058	6.46829	7.07445	7.19145	7.1809	+	0	23.846	218970000	10	3	2	2	2.15019	0.752333	0.640005	Q96IZ0;H0YHP5;F8W1M8	Q96IZ0	PRKC apoptosis WT1 regulator protein	PAWR
6.57958	6.59644	6.62681	6.91588	7.66014	7.5583	7.28042	7.21019	6.46223	6.3928	6.46506	6.44796	6.45162	6.23634	6.30344	7.15115	+	0	31.457	228340000	11	7	7	7	2.72767	0.747584	0.659217	Q96AE7;G3XAB3;A0A075B7B2;H0Y6S0	Q96AE7;G3XAB3	Tetratricopeptide repeat protein 17	TTC17
6.54271	6.42616	6.75921	6.7467	7.08657	7.15464	7.63944	7.57663	6.34066	6.187	6.49628	6.09769	7.37614	7.15314	6.37219	6.29909	+	0	27.405	415560000	8	5	5	5	2.16793	0.745626	0.640839	Q86YT6	Q86YT6	E3 ubiquitin-protein ligase MIB1	MIB1
5.94645	6.55949	6.59984	6.31616	7.50244	6.77471	7.01758	7.10113	6.35406	6.28742	6.49433	6.46385	6.54137	6.65124	6.65554	6.33238	+	0.002694	3.8309	169050000	4	2	2	2	1.8863	0.743479	0.612894	Q14145;K7EPZ3;K7EJ49;K7EJD8;K7ESE0	Q14145;K7EPZ3;K7EJ49;K7EJD8;K7ESE0	Kelch-like ECH-associated protein 1	KEAP1
7.51622	7.94737	7.77879	7.98972	8.76403	8.45073	8.54347	8.44756	7.67777	7.91524	6.89864	7.20831	8.15232	8.34571	8.41034	8.0308	+	0	72.942	7160900000	141	12	12	12	2.72482	0.743424	0.657557	P84098;J3QR09;J3KTE4;J3QL15	P84098;J3QR09;J3KTE4	60S ribosomal protein L19;Ribosomal protein L19	RPL19
6.33958	6.37562	6.64147	6.22192	6.98051	7.23704	6.80238	7.52119	6.87133	6.37735	6.86473	6.3292	6.18812	6.11647	6.20901	6.25744	+	0.000768	6.0621	219770000	5	3	3	3	1.98806	0.740635	0.62773	Q9Y3D3;A6ND22;Q9Y3D3-2	Q9Y3D3;A6ND22;Q9Y3D3-2	28S ribosomal protein S16, mitochondrial	MRPS16
8.993	9.36683	9.13258	9.36567	10.0283	9.95276	9.90374	9.91577	9.36478	9.74807	9.37912	9.39575	9.89424	10.1141	9.89462	9.87885	+	0	323.31	160460000000	2973	157	144	142	2.59977	0.73562	0.671003	P21333;P21333-2;Q5HY54;E9PHF0;F8WE98;H0Y5C6;H0Y5F3	P21333;P21333-2;Q5HY54	Filamin-A	FLNA
9.79376	9.52453	9.47731	9.61775	10.3079	10.487	10.3129	10.2476	9.48273	9.32987	9.44086	9.02914	10.4325	10.3061	10.3547	10.3494	+	0	323.31	451450000000	5528	269	227	4	3.64038	0.735487	0.676723	P35580;P35580-3;E7ERA5;Q13439;Q13439-5;H0Y6I0;Q13439-3;Q13439-4	P35580;P35580-3	Myosin-10	MYH10
8.80513	8.70247	8.42982	8.28056	9.35	9.19899	9.30965	9.29691	8.60733	8.78877	8.64266	8.07719	8.7574	8.81813	8.77406	8.76641	+	0	323.31	33012000000	585	37	37	18	2.16993	0.73439	0.652769	P06396-2;P06396;P06396-4;P06396-3;Q5T0H8;Q5T0H9;Q5T0H7;Q5T0I0;Q5T0I1;REV__H0YJM7;REV__Q6TDU7-4;REV__Q6TDU7-2;REV__Q6TDU7-3;REV__Q6TDU7;REV__F8W8F9	P06396-2;P06396;P06396-4;P06396-3	Gelsolin	GSN
6.35422	6.45248	6.70786	6.58998	7.59454	6.88629	7.18746	7.35872	6.43951	6.66029	6.45293	6.58627	6.14824	6.7126	6.39856	6.77954	+	0	15.974	250210000	6	4	4	4	2.03152	0.730614	0.625535	P42566;B1AUU8;S4R3U1	P42566;B1AUU8;S4R3U1	Epidermal growth factor receptor substrate 15	EPS15
6.41934	6.79002	6.80037	6.77886	7.15375	7.20173	7.7173	7.60768	6.21913	5.79808	6.56468	6.50391	6.62772	6.79334	6.80576	6.56929	+	0	11.675	351670000	10	27	3	3	2.12808	0.722966	0.618118	P53675;P53675-2	P53675;P53675-2	Clathrin heavy chain 2	CLTCL1
8.59664	8.72795	8.53923	8.64914	9.57568	9.13852	9.37526	9.30662	8.28847	7.88307	8.25217	8.40805	8.45665	8.92142	8.68302	8.73401	+	0	323.31	21605000000	340	40	40	40	2.78064	0.720783	0.655889	P11387;Q969P6;E5RIC7;Q969P6-2;E5RJ95;E5RFS0;E5RJ33;H0YBR3;H0YC03;E5RGE7;E5RGR4;E5RFE3;E5RGR2	P11387	DNA topoisomerase 1	TOP1
6.334	6.16105	6.15537	6.52654	7.23543	6.69913	7.07225	7.02094	6.27399	6.46203	6.36463	6.91763	6.81721	6.15824	6.91161	6.70794	+	0.00041	7.5161	117980000	4	2	2	2	2.53945	0.712698	0.623757	Q9BUL8;C9J932;H7C5M9;C9JSA3;C9JND6;C9J363;C9J6F3;C9J5C3	Q9BUL8;C9J932;H7C5M9;C9JSA3;C9JND6;C9J363;C9J6F3;C9J5C3	Programmed cell death protein 10	PDCD10
6.59012	6.51029	6.74367	6.384	6.96942	7.41379	7.26293	7.36806	6.50917	6.47878	6.79779	6.31413	7.41295	7.21219	7.03535	7.00178	+	0	25.878	556250000	14	8	7	6	2.74354	0.696528	0.619108	Q9ULJ8;Q9ULJ8-4;Q9ULJ8-5;Q9ULJ8-3	Q9ULJ8;Q9ULJ8-4;Q9ULJ8-5;Q9ULJ8-3	Neurabin-1	PPP1R9A
7.82719	7.7556	7.90761	7.97453	8.72178	8.46096	8.68281	8.35495	7.66168	7.05846	7.49513	7.47929	8.61015	7.88177	8.22217	7.57742	+	0	59.575	5115200000	46	5	5	5	2.86697	0.688893	0.626215	O95994;B5MC07;H7C3Z9;C9J3E2;Q8TD06;H7C040;B5MC62	O95994;B5MC07	Anterior gradient protein 2 homolog	AGR2
7.54069	7.84043	7.60907	7.71935	8.44655	8.12281	8.44592	8.40618	7.66926	7.68308	7.64579	8.13859	8.164	7.78026	8.15863	7.89609	+	0	51.697	6199700000	136	8	8	8	3.19944	0.67798	0.61522	Q01130;J3KP15;J3QL05;Q01130-2;Q9BRL6;Q9BRL6-2	Q01130;J3KP15;J3QL05;Q01130-2	Serine/arginine-rich splicing factor 2	SRSF2
7.12811	7.32728	7.28024	7.06123	6.14317	6.49185	6.63989	6.66706	7.58289	6.84482	7.3001	6.62741	7.38003	6.90082	6.80836	6.90921	+	0	61.162	1583900000	43	9	9	9	2.35096	-0.713718	-0.628419	Q86TX2;P49753;G3V4F2;B3KSA0;P49753-2	Q86TX2;P49753;G3V4F2;B3KSA0;P49753-2	Acyl-coenzyme A thioesterase 1;Acyl-coenzyme A thioesterase 2, mitochondrial	ACOT1;ACOT2
8.79873	8.60092	8.59836	9.20006	7.89694	7.6813	8.40173	8.26778	8.3285	8.24788	8.30593	8.23393	7.35706	7.81686	7.72364	7.52532	+	0	323.31	8132900000	286	7	7	7	1.81364	-0.73758	-0.605568	P52926;F5H2U8;F5H2A4;P52926-2;F5H6H0;P52926-3;P52926-6;P52926-4;P52926-5	P52926;F5H2U8;F5H2A4;P52926-2;F5H6H0;P52926-3;P52926-6;P52926-4;P52926-5	High mobility group protein HMGI-C	HMGA2
8.35178	7.98951	8.10806	8.44442	7.32915	7.9674	7.33919	7.2629	8.70381	8.75072	8.59911	9.19665	7.94571	8.28224	8.23264	8.21285	+	0	16.973	5379900000	125	5	5	5	1.92435	-0.748779	-0.626125	P81605;P81605-2	P81605;P81605-2	Dermcidin;Survival-promoting peptide;DCD-1	DCD
7.92405	8.57507	7.99646	8.32502	7.60404	7.19476	7.40278	7.56724	8.23947	8.61868	8.10305	8.38403	7.94541	8.22261	8.21368	7.9746	+	0	216.69	8614600000	298	23	23	23	2.11128	-0.762945	-0.647895	Q15942;H0Y2Y8;B4DQX7;H7C3D3;C9IZ41;C9JJK5;H7C3R3	Q15942;H0Y2Y8;B4DQX7	Zyxin	ZYX
7.63178	7.06453	7.38789	7.51085	6.39531	6.71204	6.98157	6.37998	7.17903	7.52485	7.15725	6.49053	6.95511	6.47915	6.65235	5.8797	+	0	36.725	869620000	21	7	7	7	2.19605	-0.78154	-0.657638	P18859;P18859-2;A8MUH2	P18859;P18859-2;A8MUH2	ATP synthase-coupling factor 6, mitochondrial	ATP5J
7.10575	6.62979	7.24937	6.96861	5.98562	5.97336	6.34498	6.46566	7.73372	6.82795	7.86259	6.36499	7.1038	6.4917	6.85859	6.70841	+	0	25.604	191400000	9	4	4	4	2.31931	-0.795974	-0.673144	Q96HA1;Q96HA1-2;Q96HA1-3;A8CG34;A8CG34-2;A0A075B7F8;C9JFL1	Q96HA1;Q96HA1-2;Q96HA1-3;A8CG34;A8CG34-2;A0A075B7F8	Nuclear envelope pore membrane protein POM 121;Nuclear envelope pore membrane protein POM 121C	POM121;POM121C
8.78099	9.15903	8.75315	8.0406	7.88012	7.94814	7.87299	7.82368	8.66911	8.92621	8.55777	7.49768	7.53237	8.10877	7.73446	7.59215	+	0	207.37	24798000000	338	29	29	29	1.39295	-0.802207	-0.649658	P11182;Q5VVL7	P11182;Q5VVL7	Lipoamide acyltransferase component of branched-chain alpha-keto acid dehydrogenase complex, mitochondrial	DBT
9.67868	8.93772	9.21059	8.70062	8.29451	8.45544	8.32087	8.23093	9.39536	8.95759	9.42799	8.66312	8.43339	8.66737	8.51801	8.45504	+	0	323.31	29179000000	614	23	23	1	1.55177	-0.806463	-0.663652	Q15637-2;Q15637-6;Q15637-3;Q15637;F8WEV5	Q15637-2;Q15637-6;Q15637-3;Q15637	Splicing factor 1	SF1
8.98252	9.34035	9.26909	9.15842	8.06224	8.65639	8.43202	8.36607	9.28201	9.30081	9.26224	9.10537	9.03238	8.97867	8.93251	8.8526	+	0	323.31	24118000000	741	24	24	23	2.61224	-0.808413	-0.705888	Q96C36;J3KR12	Q96C36;J3KR12	Pyrroline-5-carboxylate reductase 2	PYCR2
6.93915	7.0588	6.97352	7.10339	6.1454	6.45115	5.96833	6.26088	5.89454	6.39063	6.2213	6.78078	6.93736	7.01866	7.22196	7.30443	+	0.007975	3.139	152720000	3	2	2	2	2.69486	-0.812276	-0.732987	Q96I51;Q96I51-2;Q96I51-3	Q96I51;Q96I51-2;Q96I51-3	Williams-Beuren syndrome chromosomal region 16 protein	WBSCR16
7.75403	6.93632	6.85638	7.39731	5.97469	6.6617	6.49062	6.53533	7.9285	7.73913	7.97727	7.54931	7.81266	7.52395	7.7197	7.64443	+	0.000413	7.7133	2742100000	34	3	3	3	1.65829	-0.82043	-0.651797	Q9NUV7;O15270;H0Y733;B1AKS2;B1AKS3;H0YJV2;Q9NUV7-2	Q9NUV7	Serine palmitoyltransferase 3	SPTLC3
10.2115	9.48971	9.94546	8.97758	9.02214	8.74406	8.82287	8.72401	9.87322	10.0905	9.87048	9.38855	9.35081	9.14464	9.27381	9.18938	+	0	323.31	171480000000	1184	18	18	18	1.29104	-0.827795	-0.647086	P62829;J3KT29;C9JD32;J3KTJ3;B9ZVP7;J3QQT9	P62829;J3KT29;C9JD32;J3KTJ3	60S ribosomal protein L23	RPL23
7.52414	7.30908	7.17286	6.54075	6.52143	6.08066	6.07091	6.52391	7.9755	8.89186	8.12326	6.06627	6.98019	6.35819	6.459	6.5216	+	0	24.355	523120000	14	6	6	6	1.70177	-0.83748	-0.671238	P47929	P47929	Galectin-7	LGALS7
8.49272	8.1491	8.12694	8.17499	7.37579	6.79394	7.7595	7.65863	8.19562	8.33732	8.08411	7.8509	7.35066	7.25998	7.0904	7.04743	+	0	51.379	3053000000	114	5	5	5	1.62746	-0.83897	-0.680273	Q9Y3Y2;X6R700;Q9Y3Y2-4;Q9Y3Y2-3;Q5T7Y7	Q9Y3Y2;X6R700;Q9Y3Y2-4;Q9Y3Y2-3	Chromatin target of PRMT1 protein	CHTOP
7.47347	7.59359	6.719	7.94571	6.41875	6.17822	6.40076	7.32216	7.31313	6.0323	7.21487	6.18931	7.60087	7.3069	7.30218	7.35614	+	0	27.26	773190000	12	4	4	4	1.24821	-0.852971	-0.626373	P82909;D6R941	P82909	28S ribosomal protein S36, mitochondrial	MRPS36
7.81064	7.04751	7.19562	6.3762	6.69976	5.69927	6.55927	6.05957	7.76408	6.77046	7.81524	6.32362	7.07048	6.12449	6.70955	7.13662	+	0	28.494	215370000	13	5	5	5	1.1857	-0.853024	-0.620859	Q96JN0;Q96JN0-2	Q96JN0;Q96JN0-2	Ligand-dependent corepressor	LCOR
7.51226	6.91555	6.26319	7.22976	6.51316	5.96865	5.98114	6.04083	6.23024	7.26727	6.35398	6.34624	6.87987	7.23722	6.09411	6.64662	+	0.001114	5.4417	235840000	16	2	2	2	1.38153	-0.854242	-0.658059	Q9UBU8;H0YMJ0;H0YLJ3;B3KTM8;Q9UBU8-2;H0YNE0	Q9UBU8;H0YMJ0;H0YLJ3;B3KTM8;Q9UBU8-2;H0YNE0	Mortality factor 4-like protein 1	MORF4L1
6.87727	7.56149	7.21791	7.42962	6.07744	6.39944	6.72009	6.46013	7.0089	7.24177	7.0258	7.33419	8.36637	7.81375	8.1025	7.96443	+	0	99.992	954220000	29	8	8	8	2.27898	-0.857301	-0.714829	O43852;O43852-3;O43852-4;O43852-2;O43852-15;H0Y875;O43852-9;O43852-5;O43852-10;O43852-6;O43852-13;O43852-14;O43852-11;O43852-12;O43852-7;O43852-8	O43852;O43852-3;O43852-4;O43852-2;O43852-15;H0Y875;O43852-9;O43852-5;O43852-10;O43852-6	Calumenin	CALU
7.79844	7.42488	7.56548	7.32627	6.28519	7.30475	6.4615	6.63387	7.52556	7.5997	7.63378	6.32112	6.53796	7.31511	6.28256	6.1751	+	0	15.263	813030000	13	6	6	6	1.63925	-0.857443	-0.688584	P0CG12	P0CG12	Chromosome transmission fidelity protein 8 homolog isoform 2	CHTF8
6.70279	7.47855	7.3742	8.19593	6.88384	6.42221	6.53061	6.48292	6.2091	6.71985	6.65584	7.9419	6.47772	5.92998	6.15375	6.82578	+	0.004565	3.4412	167790000	4	41	1	1	1.2106	-0.857975	-0.648644	Q8IY67-2;Q8IY67;K7EQG2;K7EKR9;Q8IY67-3	Q8IY67-2;Q8IY67	Ribonucleoprotein PTB-binding 1	RAVER1
8.14977	7.08497	7.63567	7.3174	6.85515	6.7585	6.46811	6.66865	7.56314	6.69448	7.32011	6.82969	7.46279	7.62435	7.28957	7.24716	+	0	22.312	654110000	29	6	6	6	1.56351	-0.859348	-0.69036	P24666;P24666-3;P24666-2;F2Z2Q9;G5E9R5;D3YTI2;P24666-4	P24666;P24666-3;P24666-2;F2Z2Q9;G5E9R5;D3YTI2;P24666-4	Low molecular weight phosphotyrosine protein phosphatase	ACP1
7.44522	7.68248	7.40205	8.39512	6.16341	7.08831	7.07972	7.13745	7.45641	7.14117	7.47013	6.47497	7.83568	7.51191	7.46142	7.33296	+	0	11.387	637530000	20	5	5	5	1.40769	-0.863992	-0.650305	Q8IV08;M0R2W7;M0QZI4;M0R1F7;M0R3G9;E2QRG1	Q8IV08	Phospholipase D3	PLD3
9.32844	8.77084	8.8989	8.68892	8.15439	8.02169	7.96173	8.09269	9.26996	8.98125	9.26691	8.60224	8.07507	8.30775	8.1782	8.1705	+	0	323.31	15308000000	465	20	20	1	2.1948	-0.864151	-0.752536	Q14157;Q14157-5;Q14157-3;Q5VU81;Q5VU80;Q5VU78;Q5VU79;H0Y5H6;H7C2T8	Q14157;Q14157-5;Q14157-3	Ubiquitin-associated protein 2-like	UBAP2L
9.54137	8.80194	8.96843	9.12359	8.3331	8.06348	8.37878	8.19465	9.35499	8.91309	9.3022	8.92206	8.35949	8.67016	8.35545	8.22696	+	0	179.03	32748000000	806	31	31	25	2.16831	-0.866325	-0.738076	Q96PK6;Q96PK6-2;F8WDX3;B8ZZ74;Q96PK6-3;Q96PK6-4	Q96PK6	RNA-binding protein 14	RBM14
7.32152	6.94448	8.08052	6.68745	6.43285	5.9663	6.48848	6.67472	6.73557	6.27986	7.83662	6.78725	6.47641	6.40959	7.82426	7.8004	+	0	88.18	749230000	2	2	2	2	1.24371	-0.867903	-0.648324	Q9UL25	Q9UL25	Ras-related protein Rab-21	RAB21
7.75943	7.31775	7.55693	6.4159	7.28932	6.00242	6.25024	6.02835	7.02317	6.68941	7.08736	6.85615	6.69601	6.94525	7.02169	6.52634	+	0	12.647	314530000	7	4	4	4	1.0636	-0.86992	-0.610671	Q8NBN7;Q8NBN7-2;K7EMY5;G8JLA1	Q8NBN7;Q8NBN7-2	Retinol dehydrogenase 13	RDH13
8.70289	7.52545	8.0445	7.11002	7.09033	6.44837	7.2814	7.0728	6.68873	6.19525	6.9355	6.34367	6.62694	6.41979	6.35443	6.39042	+	0	16.795	978420000	16	5	5	5	1.09669	-0.872489	-0.628321	P56556;R4GN43	P56556;R4GN43	NADH dehydrogenase [ubiquinone] 1 alpha subcomplex subunit 6	NDUFA6
8.72935	7.77653	7.86702	7.05258	6.85973	6.77833	7.2757	7.01519	8.29141	7.27628	8.3629	7.29581	6.65757	7.0811	6.67834	6.53554	+	0	88.947	1512000000	44	14	14	14	1.10045	-0.874132	-0.642566	O95817;C9JFK9	O95817;C9JFK9	BAG family molecular chaperone regulator 3	BAG3
9.30445	8.97843	9.09223	9.05641	8.12782	8.13226	8.32844	8.34512	8.9943	9.10588	8.93119	8.46848	8.48886	8.35139	8.36248	8.39099	+	0	135.11	22308000000	478	11	11	11	4.05759	-0.874469	-0.800924	Q6P1L8	Q6P1L8	39S ribosomal protein L14, mitochondrial	MRPL14
8.97336	8.68959	8.92833	9.13682	7.50868	8.47226	8.10616	8.13909	8.9969	8.88015	8.84849	8.82946	8.30016	8.44983	8.4088	8.46045	+	0	284.42	20812000000	423	18	18	18	1.82546	-0.875481	-0.717175	Q13151	Q13151	Heterogeneous nuclear ribonucleoprotein A0	HNRNPA0
8.53074	7.97893	8.18187	7.00659	7.1653	6.75767	7.30287	6.95245	5.96803	6.18031	6.69157	6.79725	6.54833	6.43255	6.26364	6.53897	+	0	20.004	827740000	21	20	6	5	1.16739	-0.879959	-0.652897	P12236;I7HJJ0;Q9H0C2	P12236;I7HJJ0	ADP/ATP translocase 3;ADP/ATP translocase 3, N-terminally processed	SLC25A6
7.9271	7.81578	7.5671	7.47819	7.31395	7.24971	6.16826	6.52971	7.55964	7.11468	7.78585	6.66824	7.67166	7.23213	7.48054	7.58441	+	0	14.437	1148500000	35	3	3	3	1.35461	-0.881633	-0.678951	D6RBW1;P06730;P06730-3;P06730-2	D6RBW1;P06730;P06730-3;P06730-2	Eukaryotic translation initiation factor 4E	EIF4E
9.60973	9.34688	9.22373	8.97453	8.43936	8.25532	8.47795	8.4185	9.23409	9.46904	9.22409	8.68519	8.54485	8.38721	8.31649	8.32948	+	0	222.42	35454000000	666	20	20	20	2.42483	-0.890935	-0.780901	Q9GZT3;Q9GZT3-2;G3V4X6;G3V2S9;H0YJ40;H0YJW7;H0YJI1;H0YJ07;H0YJU7	Q9GZT3;Q9GZT3-2;G3V4X6;G3V2S9;H0YJ40;H0YJW7	SRA stem-loop-interacting RNA-binding protein, mitochondrial	SLIRP
8.79926	7.61533	7.9704	7.38326	6.58687	6.61746	7.50271	7.484	7.98286	6.6906	8.10161	6.49256	7.74392	7.92729	7.73636	7.74242	+	0	62.354	3557600000	113	12	12	12	1.15597	-0.8943	-0.637393	Q96IJ6;Q96IJ6-2;F8WD54;C9JAH0;C9J255	Q96IJ6;Q96IJ6-2;F8WD54	Mannose-1-phosphate guanyltransferase alpha	GMPPA
6.57047	7.64447	7.46235	7.72666	6.39661	6.30472	6.68274	6.43538	6.07244	6.35328	7.4342	7.62191	6.39873	6.3266	6.41798	6.19552	+	0.000406	7.2883	220930000	2	2	2	2	1.41824	-0.896124	-0.701217	A0A075B6J4;A0A075B6J3;A0A075B6K0	A0A075B6J4;A0A075B6J3;A0A075B6K0		IGLV3-25;IGLV3-27;IGLV3-16
10.0212	9.31979	9.62603	8.94322	8.55961	8.60536	8.59334	8.54265	9.56298	9.12982	9.50966	9.05649	9.03846	9.07368	8.97811	8.98657	+	0	323.31	75460000000	1490	49	49	48	1.54092	-0.902319	-0.734056	P14618;P14618-2;P14618-3;H3BTN5;H3BQ34;Q504U3;H3BUW1;H3BTJ2;H3BT25;H3BU13;H3BN34;H3BQZ3	P14618;P14618-2;P14618-3;H3BTN5;H3BQ34;Q504U3	Pyruvate kinase PKM;Pyruvate kinase	PKM;PKM2
7.56758	7.45111	8.09715	9.02662	6.87758	7.2293	7.00903	7.38351	7.36099	7.80118	7.75627	8.66063	6.89763	6.72301	7.14885	6.9342	+	0	27.331	3962600000	86	7	7	7	1.09625	-0.91076	-0.66176	P07305;P07305-2	P07305;P07305-2	Histone H1.0;Histone H1.0, N-terminally processed	H1F0
8.40843	8.23967	8.24282	6.95243	6.49029	7.59609	6.94672	7.13799	6.50891	7.12238	6.49306	6.76458	7.05442	6.8069	7.04517	6.85698	+	0	33.42	1792000000	29	10	10	10	1.1435	-0.918064	-0.651722	O96000;H3BPJ9;O96000-2;H3BV16	O96000;H3BPJ9;O96000-2;H3BV16	NADH dehydrogenase [ubiquinone] 1 beta subcomplex subunit 10	NDUFB10
8.2907	7.63151	7.26867	8.14451	6.19969	7.65591	6.505	7.29141	7.12051	7.84122	7.14364	7.49219	6.5455	6.97592	7.09328	7.00415	+	0	54.578	3236700000	48	13	13	7	1.14229	-0.920845	-0.652201	P19224;P19224-3;C9JMY5	P19224;P19224-3	UDP-glucuronosyltransferase 1-6	UGT1A6
7.3066	7.07693	6.85639	6.49153	5.92691	6.36607	5.65827	6.07207	7.50518	6.76656	7.50842	6.61025	7.74704	7.94661	7.87235	7.90434	+	0	323.31	31813000000	357	28	28	28	2.1593	-0.927034	-0.75509	P42765;K7EME0;K7EJB1;K7EJ68;K7ER88	P42765;K7EME0	3-ketoacyl-CoA thiolase, mitochondrial	ACAA2
8.95567	8.04999	8.20745	8.47381	7.78735	7.84735	7.9355	6.40338	8.16521	6.55978	8.06213	8.45905	7.74471	7.83025	7.7552	7.92268	+	0	12.933	2963300000	4	4	4	4	1.09809	-0.928332	-0.656043	Q96BW9;Q96BW9-3;H7C1A2;Q96BW9-2	Q96BW9;Q96BW9-3;H7C1A2;Q96BW9-2	Phosphatidate cytidylyltransferase, mitochondrial	TAMM41
8.25823	7.0916	7.56215	6.3068	6.56858	6.17615	6.34358	6.41572	7.31981	6.24025	7.08001	6.61516	5.99559	6.23607	6.93141	6.41841	+	0	12.97	276790000	8	5	5	5	0.973424	-0.928687	-0.654942	Q9BU61;Q9BU61-2	Q9BU61;Q9BU61-2	NADH dehydrogenase [ubiquinone] 1 alpha subcomplex assembly factor 3	NDUFAF3
8.4722	7.83251	8.41883	8.64606	6.84415	7.52543	7.67582	7.60518	8.27121	8.57038	8.44847	8.43022	7.76068	8.68323	8.10802	8.20134	+	0	110.46	3479300000	118	11	11	0	1.92009	-0.929756	-0.737347	P67775;P67775-2;H0YBN9;H0YC23;E7ESG8;E5RHC1;E5RFI3;E5RHP4	P67775;P67775-2	Serine/threonine-protein phosphatase 2A catalytic subunit alpha isoform	PPP2CA
8.55699	7.2199	7.50383	7.31243	6.51014	6.47986	7.14351	6.73059	8.04544	8.85511	7.94262	8.3978	6.2096	6.58945	6.78157	6.56714	+	0	44.446	2527200000	104	12	12	12	1.31289	-0.932264	-0.693399	Q5T749	Q5T749	Keratinocyte proline-rich protein	KPRP
8.25027	6.99137	7.73898	6.41536	6.39631	6.14934	6.58244	6.5234	6.44919	6.31124	6.3904	6.54909	6.1559	6.71376	6.57384	6.35973	+	0	80.412	2226100000	64	12	12	12	0.996492	-0.936122	-0.661198	Q8N4T8;Q8N4T8-2;H0Y962;D6RAV8;D6RJF4;D6RGF2	Q8N4T8;Q8N4T8-2;H0Y962	Carbonyl reductase family member 4	CBR4
6.90772	7.75286	7.7567	7.41617	6.29694	6.38954	6.33821	7.05963	7.1543	7.66157	7.54727	7.15085	6.91677	6.51911	6.7826	6.77059	+	0	31.115	1068800000	42	14	14	14	1.87264	-0.937286	-0.738296	P06737;P06737-2;E9PK47;P11216;P11217;P11217-2;H0Y4Z6	P06737;P06737-2;E9PK47	Glycogen phosphorylase, liver form;Phosphorylase	PYGL
7.47518	7.61833	7.46891	7.2992	6.25609	6.78705	6.70381	6.3419	7.17514	7.6662	7.18196	7.50842	7.22688	7.09698	7.09121	7.01928	+	0	35.476	715460000	24	6	6	6	2.66858	-0.943192	-0.822667	Q13867;K7ES02;J3KS79;K7ENH5;K7ESE8;J3KSD8	Q13867;K7ES02;J3KS79;K7ENH5;K7ESE8	Bleomycin hydrolase	BLMH
9.75347	9.21384	9.34345	9.52751	8.41216	8.72701	8.49105	8.42661	9.4852	9.5544	9.46786	9.19106	8.53665	9.19816	8.81733	8.76906	+	0	323.31	66616000000	1550	44	44	4	3.00124	-0.945359	-0.830666	Q9BY77;F8WCX5;B4DMM2;Q6R954	Q9BY77;F8WCX5	Polymerase delta-interacting protein 3	POLDIP3
8.24294	6.5852	6.83525	6.51611	7.01637	5.86873	5.44535	6.02849	6.34775	6.47832	6.07819	6.70812	6.52062	5.74002	6.02288	6.2611	+	0	152.66	8516300000	180	31	31	28	0.920398	-0.955139	-0.626675	P33121;E7EPM6;P33121-3;P33121-2;B7Z3Z9;D6RER0;H0Y9U7;H0Y9Z9;D6RG07;Q9UKU0-7	P33121;E7EPM6;P33121-3;P33121-2;B7Z3Z9	Long-chain-fatty-acid--CoA ligase 1	ACSL1
8.54593	7.23897	7.44693	6.91675	6.39355	6.8984	6.35098	6.62283	7.92563	7.12024	7.92389	6.9419	6.71985	6.67626	6.98456	6.74851	+	0	101.91	762590000	22	6	6	6	1.18743	-0.970704	-0.705865	P55317;P55317-2;P55318	P55317;P55317-2	Hepatocyte nuclear factor 3-alpha	FOXA1
7.52691	7.29064	7.27026	7.22958	6.05459	6.92873	6.2706	6.14773	6.96266	7.15455	6.94073	6.38838	7.02395	6.71721	6.35108	6.22443	+	0	12.477	260000000	13	5	5	5	1.94058	-0.978932	-0.809808	Q9Y2K7;Q9Y2K7-4;Q9Y2K7-5;Q9Y2K7-2;Q9Y2K7-3	Q9Y2K7;Q9Y2K7-4;Q9Y2K7-5;Q9Y2K7-2	Lysine-specific demethylase 2A	KDM2A
8.72064	7.4494	7.06565	6.96994	6.82301	6.44087	6.50078	6.51307	7.36836	7.30055	7.43905	6.72661	6.89623	7.26133	6.82366	6.98191	+	0	126.81	776170000	18	12	12	8	1.04439	-0.981976	-0.695283	Q14671;Q14671-2;H0YEH2;Q5T1Z4;Q5T1Z8;Q14671-3;Q14671-4;E9PR38;H0YDK8;H0YC97;H0YDC5;E9PMX1	Q14671;Q14671-2;H0YEH2;Q5T1Z4;Q5T1Z8;Q14671-3;Q14671-4;E9PR38;H0YDK8	Pumilio homolog 1	PUM1
9.10034	7.71013	8.49721	7.60259	7.62593	7.13347	7.12398	7.09733	8.5757	7.75315	8.53891	7.44801	8.48324	8.15891	8.19404	8.10954	+	0	231.31	8571700000	329	35	35	35	1.20424	-0.982387	-0.714505	Q9UQR0;B4DRC2;H0Y6S1;Q9UQR0-2	Q9UQR0;B4DRC2	Sex comb on midleg-like protein 2	SCML2
8.69245	7.29811	7.88949	6.46437	6.52949	6.91503	6.10276	6.85904	8.71092	6.81427	8.78134	6.47199	6.56228	6.17063	6.45442	6.41711	+	0	104.55	1097200000	42	18	18	18	0.902654	-0.984524	-0.653613	Q5VT52;Q5VT52-2;Q5VT52-3;Q5VT52-5	Q5VT52;Q5VT52-2;Q5VT52-3	Regulation of nuclear pre-mRNA domain-containing protein 2	RPRD2
8.22357	7.81423	7.62685	7.36416	6.82849	7.45468	6.31982	6.48538	8.73596	8.65138	8.67184	6.85258	8.57605	8.10401	8.05081	7.97075	+	0	155.71	4742100000	182	15	15	15	1.66493	-0.985114	-0.75239	Q9H7Z7;A6NHH0;X6RJ95	Q9H7Z7;A6NHH0	Prostaglandin E synthase 2;Prostaglandin E synthase 2 truncated form	PTGES2
8.61651	8.34698	7.93987	7.7224	7.6842	7.38373	6.72373	6.87886	7.8773	8.72449	7.86233	7.72719	7.28838	7.26064	6.89269	7.21924	+	0	91.452	2479400000	97	27	17	15	1.7784	-0.988811	-0.760849	P14923;C9JK18;C9JKY1;C9JTX4;C9J826;C9JPI2;K7ERP3	P14923	Junction plakoglobin	JUP
7.50022	7.44812	7.4971	7.67474	6.41063	6.3432	6.46651	6.92069	7.27079	6.31567	6.30498	6.60916	6.39038	7.46793	6.65808	6.71619	+	0.000777	6.2607	537030000	5	3	3	3	2.61951	-0.994788	-0.872593	Q9UIJ7;Q9UIJ7-2;Q9UIJ7-3	Q9UIJ7;Q9UIJ7-2;Q9UIJ7-3	GTP:AMP phosphotransferase AK3, mitochondrial	AK3
6.22679	7.81592	7.43745	8.0881	6.51252	6.41718	6.3684	6.25984	6.55698	7.61441	6.40368	7.45297	6.93007	6.04013	6.7232	6.387	+	0	52.377	3459600000	54	12	6	5	1.0394	-1.00258	-0.709015	P01859	P01859	Ig gamma-2 chain C region	IGHG2
9.95745	9.00458	9.51743	8.56169	8.1747	8.49236	8.15824	8.18047	9.46847	8.75585	9.43894	7.34392	8.40262	8.68366	8.4902	8.23042	+	0	323.31	40978000000	942	42	42	2	1.39119	-1.00885	-0.76776	E9PAU2	E9PAU2		RAVER1
8.43889	8.64068	8.47076	9.23608	7.31408	7.34276	8.04976	8.02325	8.03587	8.14198	8.12051	8.55055	7.32511	7.75458	7.46515	5.99586	+	0	152.84	7062000000	190	8	8	3	1.97584	-1.01414	-0.794818	P17096;P17096-3	P17096;P17096-3	High mobility group protein HMG-I/HMG-Y	HMGA1
7.85844	7.72024	7.68261	7.46467	6.72929	7.01013	6.49662	6.40556	8.14016	7.97065	7.80597	8.22321	6.61155	7.23267	6.71018	6.40693	+	0	92.893	4399700000	74	8	8	8	2.85975	-1.02109	-0.881955	P06702	P06702	Protein S100-A9	S100A9
7.91737	7.0553	7.50997	6.87491	6.78405	6.23702	6.24368	5.97842	7.10387	6.66409	6.98354	6.70516	6.88526	6.80608	7.68598	7.00479	+	0	323.31	7258400000	122	28	28	28	1.85282	-1.0286	-0.797825	P31040;P31040-2;D6RFM5;P31040-3;H0Y8X1;H0Y8S2	P31040;P31040-2;D6RFM5;P31040-3	Succinate dehydrogenase [ubiquinone] flavoprotein subunit, mitochondrial	SDHA
8.02865	7.56374	7.47844	7.52983	6.65634	6.08769	6.77192	6.89389	7.02878	7.18256	7.16631	6.34551	8.0911	6.59044	8.03957	7.15936	+	0	23.308	1036700000	32	10	10	10	2.39819	-1.0477	-0.859384	P23919;P23919-2;H7C312;G5E9E9;H7BZ20;H7C3A4	P23919;P23919-2;H7C312;G5E9E9;H7BZ20	Thymidylate kinase	DTYMK
7.61536	7.7249	7.70369	7.52901	6.40908	6.37939	6.64914	6.92715	7.51716	8.63887	7.81118	7.50348	7.25662	7.08404	7.28459	6.71635	+	0	21.834	1370500000	43	6	6	6	2.71559	-1.05205	-0.926993	Q01469;I6L8B7	Q01469;I6L8B7	Fatty acid-binding protein, epidermal	FABP5
8.73937	7.40473	6.87054	7.03104	7.30865	6.0765	6.30203	6.14934	9.02711	6.69729	9.04446	6.29517	6.6812	6.71354	6.56022	6.69713	+	0	136.72	4115100000	155	27	27	27	1.03496	-1.05229	-0.69582	P43243;A8MXP9;D6REM6;D6R991;H0Y8T4;B3KM87;P43243-2;D6RAM9;D6RAY2;D6R8Z5;D6RBI2;D6RBK5;D6RE02;D6RIA2;D6RB45;D6RGW7;D6R9F3;D6RBS2;D6RCM3;D6REK4	P43243;A8MXP9;D6REM6;D6R991	Matrin-3	MATR3
8.43476	7.77616	7.99061	7.11823	7.46855	6.40703	6.14082	7.0503	6.61316	6.55951	6.63723	6.22343	6.5007	6.54649	6.60918	6.70754	+	0.000451	10.002	632260000	16	4	4	4	1.39151	-1.06327	-0.755292	O00483	O00483	Cytochrome c oxidase subunit NDUFA4	NDUFA4
8.00208	8.86693	9.04246	9.54559	7.64182	7.94246	7.69939	7.87939	8.62865	8.85675	8.6122	9.61372	7.37838	8.68639	7.76077	7.82767	+	0	50.118	7722000000	187	10	10	10	1.38571	-1.0735	-0.807608	P08123	P08123	Collagen alpha-2(I) chain	COL1A2
8.33592	9.01791	8.98313	9.34922	7.2199	8.20542	7.96638	7.96542	8.47708	8.91824	8.23203	9.62029	7.80031	8.70208	8.32445	8.455	+	0	140.11	13830000000	247	16	16	16	1.94071	-1.08227	-0.831741	P02452;P02458;P02458-1	P02452	Collagen alpha-1(I) chain	COL1A1
8.91661	8.12021	8.47119	7.50815	7.7035	7.27781	6.92745	6.77181	8.23096	7.21447	8.27701	6.50313	6.96417	6.81774	7.14492	7.15168	+	0	84.971	3276600000	114	12	12	12	1.5548	-1.0839	-0.795711	Q9BSD7;Q5TDF0	Q9BSD7;Q5TDF0	Cancer-related nucleoside-triphosphatase	NTPCR
8.52691	6.40102	7.68979	7.32298	6.9215	6.5094	6.45459	5.71064	7.43481	6.4786	7.46304	6.83951	6.3559	6.28224	6.53278	6.96521	+	0	24.604	496970000	16	6	6	6	1.05592	-1.08614	-0.720483	Q03014;F8VU08	Q03014	Hematopoietically-expressed homeobox protein HHEX	HHEX
7.15567	7.82022	7.62285	8.27724	6.45539	6.73743	6.55902	6.72972	7.09635	7.57983	7.36871	7.21922	6.67011	6.61388	6.79169	6.77759	+	0	11.391	624050000	24	3	3	3	1.84948	-1.0986	-0.884256	E9PLD3;E9PRG8	E9PLD3;E9PRG8		LOC102288414
6.88355	8.42472	8.27302	8.54204	6.06553	5.77744	7.947	7.93428	8.81818	10.1372	7.72971	6.89289	6.94027	7.5704	7.67265	6.97228	+	0	48.597	47330000000	92	5	5	4	0.755237	-1.09977	-0.646248	P01765;P01764;P01779;P01776;P01774	P01765	Ig heavy chain V-III region TIL
9.36612	9.35384	9.318	10.0683	8.12972	8.83622	8.3518	8.35923	9.38741	9.40035	9.36524	9.57942	8.92826	9.70549	9.42732	9.52568	+	0	165.52	63061000000	680	10	10	10	2.44864	-1.10731	-0.897171	Q969H8;M0QYN0;M0QXF7	Q969H8;M0QYN0;M0QXF7	UPF0556 protein C19orf10	C19orf10
7.89452	7.7187	7.59947	7.80279	6.57685	7.17254	6.17586	6.64258	8.35608	8.4591	8.37376	8.30107	7.4127	7.42762	7.733	7.19888	+	0	89.205	3215200000	134	5	5	5	2.04752	-1.11191	-0.915804	Q9NZT1	Q9NZT1	Calmodulin-like protein 5	CALML5
8.3122	7.77877	7.66748	7.66907	6.51854	7.32031	6.64559	6.407	8.09934	8.21349	8.02547	8.38537	7.22526	7.35847	7.26837	7.16767	+	0	38.366	1491000000	57	7	7	7	2.2731	-1.13402	-0.90258	Q08554;Q08554-2	Q08554;Q08554-2	Desmocollin-1	DSC1
9.46112	8.85264	9.00273	7.32025	8.20534	7.02987	7.49784	7.35757	9.32013	7.22508	9.30844	6.84086	8.12746	7.48549	7.04949	7.23279	+	0	288.18	9955000000	300	46	46	46	1.05338	-1.13653	-0.744471	P78344;D3DQV9;P78344-2;H0Y3P2;H0YCH5;H0YD77;H0YEC5;E9PKF8;H0YCF8;H0YEN8;H0YDC0;H0YE22;H0YEI7;H0YD99;H0YE44;H0YEW3	P78344;D3DQV9;P78344-2;H0Y3P2;H0YCH5	Eukaryotic translation initiation factor 4 gamma 2	EIF4G2
8.75512	7.68566	8.22637	7.7449	6.77086	6.73058	7.2806	7.06837	8.42282	6.59837	8.26183	7.37629	6.80633	7.48694	7.25083	7.20844	+	0	24.017	2696500000	85	7	7	7	1.92348	-1.14041	-0.890429	O43819;C9JBU1	O43819	Protein SCO2 homolog, mitochondrial	SCO2
8.8769	7.95593	8.28706	7.54157	7.01385	6.93963	7.04852	7.04972	8.30668	8.02123	7.79889	7.27089	6.64841	7.07679	6.91259	7.21002	+	0	140.66	3051600000	94	12	12	12	1.58622	-1.15243	-0.89813	Q9NSI2;Q9NSI2-2;C9JJU7	Q9NSI2;Q9NSI2-2;C9JJU7	Protein FAM207A	FAM207A
8.45039	7.79198	7.63074	6.60065	6.6027	6.52518	6.06255	6.62934	6.49325	6.4915	6.51503	6.47055	6.54061	6.31806	6.67581	6.62843	+	0	15.322	316390000	9	6	6	6	1.30431	-1.1635	-0.82804	Q6NUK1;Q6NUK1-2;J3KN42;H3BMI3	Q6NUK1;Q6NUK1-2	Calcium-binding mitochondrial carrier protein SCaMC-1	SLC25A24
9.3697	9.15963	8.87025	8.70543	7.62197	7.84954	7.93065	7.98807	9.11909	9.56276	9.27145	8.58418	7.73459	8.51947	8.34339	8.2748	+	0	171.92	15834000000	255	10	10	10	2.90153	-1.17869	-1.00876	P49773;D6REP8;D6RE99;D6RD60;D6RC06	P49773;D6REP8;D6RE99;D6RD60	Histidine triad nucleotide-binding protein 1	HINT1
9.10432	7.77264	8.50273	8.03084	7.54688	6.95274	7.16164	7.02747	8.69949	8.13194	8.72432	6.63707	7.47741	7.39095	7.65254	7.40523	+	0	93.92	3166600000	84	12	12	12	1.70486	-1.18045	-0.893552	P53634;H0YCY8;P53634-2;P53634-3	P53634	Dipeptidyl peptidase 1;Dipeptidyl peptidase 1 exclusion domain chain;Dipeptidyl peptidase 1 heavy chain;Dipeptidyl peptidase 1 light chain	CTSC
8.99946	7.65404	7.79409	7.67833	7.31879	7.02527	6.57193	6.3064	7.84045	7.77099	7.83198	6.2611	6.6027	6.96829	6.43096	7.09177	+	0	81.5	1540200000	41	7	7	7	1.61192	-1.22588	-0.878527	Q5EBL8;Q5EBL8-2	Q5EBL8;Q5EBL8-2	PDZ domain-containing protein 11	PDZD11
10.1048	9.16504	9.48384	8.09416	7.95001	8.08994	7.97016	7.81303	9.76109	8.75033	9.9265	7.58237	7.92913	7.9094	7.83461	8.06945	+	0	323.31	47542000000	960	70	70	70	1.24448	-1.25617	-0.881897	Q9H0D6;Q9H0D6-2	Q9H0D6;Q9H0D6-2	5-3 exoribonuclease 2	XRN2
9.10223	7.20388	8.36777	6.164	6.27688	6.30031	6.74206	6.42402	8.94124	6.28531	8.95274	6.64593	6.97183	6.94672	6.77671	6.36901	+	0	144.19	2785900000	100	24	24	23	0.846334	-1.27365	-0.769385	O15164;O15164-2	O15164;O15164-2	Transcription intermediary factor 1-alpha	TRIM24
9.66925	8.75067	9.29099	8.40919	7.61335	7.79951	7.77057	7.80752	9.9348	10.5248	9.91238	8.73306	7.1069	7.98799	7.31448	7.22722	+	0	323.31	49513000000	779	60	43	2	1.74234	-1.28229	-0.998994	P04259	P04259	Keratin, type II cytoskeletal 6B	KRT6B
8.32982	7.97351	8.03379	7.33961	6.88224	6.22606	6.4752	6.90492	8.52393	6.69815	8.59104	7.13271	6.52033	7.02346	7.33256	6.72341	+	0	44.424	2489800000	88	10	9	9	2.4976	-1.29708	-1.02485	O75323;O75323-2;H7C333;C9J7B1;C9K068;F8WBI5	O75323;O75323-2;H7C333	Protein NipSnap homolog 2	GBAS
8.72165	7.41516	7.59089	7.06551	6.39713	6.16593	6.6609	6.28501	8.22368	8.18355	8.26827	6.59832	6.0531	6.77164	6.38947	6.72008	+	0	147.03	852370000	38	14	14	14	1.52708	-1.32106	-0.961867	Q12972;Q12972-2;Q12972-3	Q12972;Q12972-2	Nuclear inhibitor of protein phosphatase 1;Activator of RNA decay	PPP1R8
9.04159	8.74508	8.42223	7.05315	7.07711	6.73891	6.95573	7.05022	6.78541	6.79931	6.87895	6.74644	7.53488	6.59257	7.15226	6.7945	+	0	137.6	1557700000	37	11	11	11	1.28948	-1.36002	-0.940518	Q99653;H0YNG9;H0YKE7;F5GX29;H0YLY7;H0YLX1	Q99653;H0YNG9;H0YKE7;F5GX29;H0YLY7	Calcineurin B homologous protein 1	CHP1
7.96076	7.59976	8.51159	6.45526	6.45238	6.37977	6.05985	6.15857	8.60135	6.9089	8.21606	6.32845	6.69328	7.63668	7.98975	8.14489	+	0	27.993	3761500000	24	8	8	8	1.31633	-1.3692	-0.947978	Q9HA77;H0YFF0	Q9HA77	Probable cysteine--tRNA ligase, mitochondrial	CARS2
8.79591	8.49406	8.40164	7.25023	6.48825	7.03072	6.87558	6.86685	8.77635	7.31477	8.78673	6.67098	6.96131	6.4097	6.41034	6.21101	+	0	306.47	2983700000	94	7	7	7	1.71107	-1.42011	-1.04565	Q96HQ2;Q96HQ2-2	Q96HQ2;Q96HQ2-2	CDKN2AIP N-terminal-like protein	CDKN2AIPNL
7.80677	8.00108	8.20596	8.08411	5.80627	7.14026	6.92354	6.5186	6.60896	6.63727	5.98494	7.95053	7.64937	7.80897	7.54315	7.34875	+	0	22.666	1000300000	14	9	9	9	1.88239	-1.42732	-1.09358	P10586;P10586-2;H0Y6Z7;H0Y4H1;H0Y7Z9;H0Y380;P23468;P23468-5;F5GWY7;F5GWR7;P23468-3;P23468-7;P23468-4;P23468-6;Q13332;A2A437;G8JL96;Q13332-7;Q13332-5;P23468-2;Q13332-6;Q13332-3;Q13332-4;Q13332-2	P10586;P10586-2;H0Y6Z7;H0Y4H1;H0Y7Z9	Receptor-type tyrosine-protein phosphatase F	PTPRF
9.3759	8.55528	8.77486	8.07452	7.1229	7.73813	7.06677	7.13818	9.14226	9.65384	9.01292	8.73625	7.42341	7.68378	7.69654	7.27214	+	0	323.31	13746000000	437	96	96	96	2.18593	-1.42864	-1.08826	P15924;P15924-3;P15924-2	P15924;P15924-3;P15924-2	Desmoplakin	DSP
9.10524	7.40662	8.46919	7.11133	6.36344	6.31544	6.52858	6.75479	8.76929	6.99339	8.60614	6.94063	5.78757	6.20909	6.84813	6.39284	+	0	323.31	3072000000	110	24	24	24	1.37101	-1.53253	-1.0395	Q9NXV6;J3KNE1;D6RGD2	Q9NXV6	CDKN2A-interacting protein	CDKN2AIP
7.31714	7.97209	7.20965	8.22505	5.87964	5.30425	6.20555	6.50903	6.73313	7.13903	6.57031	7.22451	5.44764	6.409	5.3749	5.57027	+	0	323.31	39306000000	591	64	60	58	2.5096	-1.70636	-1.2571	P08670;B0YJC4;B0YJC5;Q5JVS8;P17661;P41219;H7C5W5;P41219-2;P07197;Q16352;E7EMV2;E7ESP9;P07197-2;P07196;K7EKH6;F8W835	P08670;B0YJC4	Vimentin	VIM
8.44669	8.12382	8.20363	7.85697	6.33572	6.28831	6.60348	6.43014	7.19753	7.59416	7.06115	6.75698	6.38236	6.26839	6.40216	6.51846	+	0	48.758	78942000000	122	3	3	2	4.09586	-1.74337	-1.52923	A0A075B6S2;A0A075B6R1;A0A075B6S6;A0A075B6S3;A0A075B6P5;P01617;P01614;P06309;P06310	A0A075B6S2		IGKV2D-29
8.61933	8.22871	8.03687	7.49566	6.27142	6.67926	6.25842	6.05637	8.26086	8.90336	8.1377	8.39152	6.77855	7.66142	6.77899	6.94029	+	0	106.29	2657600000	103	16	16	16	2.83361	-1.77877	-1.40313	Q02413;Q02413-2	Q02413	Desmoglein-1	DSG1
9.23165	7.94034	8.10988	7.31315	6.55328	6.166	6.3703	6.13558	8.13491	7.87564	8.15186	6.69582	6.40297	6.93057	6.45695	5.85469	+	0	209.44	2864200000	75	11	11	10	1.78808	-1.84247	-1.30553	P43694;P43694-2;B3KUF4;E9PKS4;P23771;P23769;Q9BWX5;P23771-2;P23769-2	P43694;P43694-2;B3KUF4;E9PKS4	Transcription factor GATA-4	GATA4
8.0944	8.60113	8.42635	9.53701	6.32054	6.20949	6.59286	6.30559	8.25669	8.97639	8.45071	9.38757	6.30451	7.16926	6.28758	6.68295	+	0	306.65	14195000000	213	9	9	9	2.45806	-2.3076	-1.74825	Q9BX68	Q9BX68	Histidine triad nucleotide-binding protein 2, mitochondrial	HINT2
9.08647	8.91848	8.96962	9.05381	6.55704	6.36128	6.63566	6.72715	9.0976	6.64272	9.06239	9.37669	6.22927	8.7127	9.02906	8.99905	+	0.0011	5.2704	13287000000	14	4	4	4	5.387	-2.43681	-2.24213	Q6ZQQ6;E7ESW6;Q6ZQQ6-2	Q6ZQQ6;E7ESW6;Q6ZQQ6-2	WD repeat-containing protein 87	WDR87

## Sheet: NP40, welch FDR0,01 s02
1_LunetN3_CD81_NP40_A	2_LunetN3_CD81_NP40_B	3_LunetN3_CD81_NP40_C	4_LunetN3_CD81_NP40_D	5_LunetN3hCD81_CD81_NP40_A	6_LunetN3hCD81_CD81_NP40_B	7_LunetN3hCD81_CD81_NP40_C	8_LunetN3hCD81_CD81_NP40_D	9_LunetN3_CD81_brij58_A	10_LunetN3_CD81_brij58_B	11_LunetN3_CD81_brij58_C	12_LunetN3_CD81_brij58_D	13_LunetN3hCD81_CD81_brij58_A	14_LunetN3hCD81_CD81_brij58_B	15_LunetN3hCD81_CD81_brij58_C	16_LunetN3hCD81_CD81_brij58_D	17_LunetN3_HA_NP40_A	18_LunetN3_HA_NP40_B	19_LunetN3_HA_NP40_C	20_LunetN3_HA_NP40_D	21_LunetN3CD81HA_HA_NP40_A	22_LunetN3CD81HA_HA_NP40_B	23_LunetN3CD81HA_HA_NP40_C	24_LunetN3CD81HA_HA_NP40_D	25_LunetN3CD81HA_CD81_NP40_A	26_LunetN3CD81HA_CD81_NP40_B	27_LunetN3CD81HA_CD81_NP40_C	28_LunetN3CD81HA_CD81_NP40_D	29_LunetN3_HA_brij58_A	30_LunetN3_HA_brij58_B	31_LunetN3_HA_brij58_C	32_LunetN3_HA_brij58_D	33_LunetN3CD81HA_HA_brij58_A	34_LunetN3CD81HA_HA_brij58_B	35_LunetN3CD81HA_HA_brij58_C	36_LunetN3CD81HA_HA_brij58_D	37_LunetN3CD81HA_CD81_brij58_A	38_LunetN3CD81HA_CD81_brij58_B	39_LunetN3CD81HA_CD81_brij58_C	40_LunetN3CD81HA_CD81_brij58_D	41_LunetN3_HA_bs3_brij58_A	42_LunetN3_HA_bs3_brij58_B	43_LunetN3_HA_bs3_brij58_C	44_LunetN3_HA_bs3_brij58_D	45_LunetN3CD81HA_HA_bs3_brij58_A	46_LunetN3CD81HA_HA_bs3_brij58_B	47_LunetN3CD81HA_HA_bs3_brij58_C	48_LunetN3CD81HA_HA_bs3_brij58_D	49_LunetN3_CD81_bs3_brij58_A	50_LunetN3_CD81_bs3_brij58_B
6.41636	6.47303	6.36365	6.60588	9.37943	8.9798	9.08088	9.12254	6.72971	6.68373	7.41152	6.74136	9.23621	9.188	9.16779	8.90142	8.25503	6.96163	7.53223	8.28425	6.30133	6.55191	6.73996	6.55053	6.87737	6.01144	6.39964	6.7456	6.18679	6.17958	6.54866	6.47296	6.31226	6.49367	6.84075	6.64009	6.3845	6.46178	7.29012	6.71092	6.73831	6.6921	6.1179	6.89304	6.69813	6.68167	6.061	6.86272	6.24092	6.74239
6.67557	6.18343	6.57954	6.33572	8.72295	9.14922	9.08976	9.04277	8.19571	6.25743	8.17237	6.44536	9.56016	9.60032	9.54458	9.50482	6.43736	6.32276	6.50661	6.87378	10.0808	9.04044	9.01267	9.75715	9.46564	10.0825	9.86314	10.0315	7.04143	6.15331	7.14944	6.15806	10.2783	9.01115	9.34836	9.40726	8.78825	9.86849	8.74535	9.75769	6.62731	6.3059	6.75072	6.57763	8.52093	9.02399	9.07445	8.02592	6.14065	6.59918
6.55195	6.46851	6.73388	6.6216	9.09513	8.86662	8.96443	8.93106	6.36406	6.20126	6.59949	6.66275	8.52274	6.31892	7.55078	7.82568	6.64802	6.53202	6.04009	6.6577	6.18186	6.7091	6.45745	6.69917	6.36973	6.17196	7.04972	6.7092	6.35288	6.32938	6.20804	6.39737	6.8074	6.52416	5.95052	7.00419	6.23376	6.3668	6.98921	6.6599	6.21042	6.78031	6.20577	7.00207	6.87304	6.94521	7.12857	6.16799	6.23369	6.44996
7.16146	6.60757	6.66515	6.72865	9.37425	9.02444	9.07004	9.07515	7.14656	6.59913	7.21646	6.0798	9.1231	8.7245	8.79078	8.776	5.87033	6.28744	6.2819	6.45427	6.41429	6.63374	6.95048	6.51143	7.60189	6.70159	6.35154	6.29631	6.67788	6.61462	6.77975	6.94513	6.32533	7.07951	7.38602	7.16289	7.06808	7.28258	8.15773	7.10291	6.96557	6.07865	6.75518	6.73411	6.53793	6.55204	6.34814	6.99635	6.52847	7.35054
6.71095	6.78127	6.80132	6.19389	9.21389	8.57935	8.79446	8.96843	7.4817	6.66272	7.58329	6.55721	8.79209	7.90945	8.59767	8.29026	6.85101	6.81214	6.86659	6.81773	6.37033	6.59515	6.79722	6.46643	6.09759	6.63825	7.85362	6.69203	6.30642	6.601	6.86635	6.23481	7.02292	7.17952	7.23525	7.08465	6.4522	6.26181	6.87827	7.36709	6.85407	6.16996	7.07493	6.90664	6.88024	7.16643	6.52841	6.90026	6.38771	6.74794
7.06258	6.60539	6.33967	6.5917	9.17612	8.58231	8.87807	8.80391	6.93165	6.53584	7.19954	6.80876	8.64391	8.47826	8.27919	8.18749	6.56969	6.95502	6.23042	6.62685	6.67896	6.81465	6.78732	7.33163	6.39271	6.72927	6.99344	7.54916	6.62857	6.28822	7.1801	6.96289	6.22369	6.43268	7.08969	6.78607	6.94537	6.3751	7.74279	6.95305	6.61233	6.53955	6.44973	7.64145	6.60817	6.67092	7.22251	6.82197	6.6305	6.68803
6.40899	6.42183	6.14494	6.22235	8.89297	7.91952	9.01414	8.06085	6.38647	6.17012	7.02662	6.62019	7.80836	7.22758	7.33173	7.58636	6.69463	6.95663	6.42797	6.78325	6.78136	6.58084	6.52576	6.80386	6.32671	6.31584	6.12509	6.86357	7.2793	6.71132	6.08135	7.01165	7.06153	6.59856	6.83799	7.21498	7.40362	6.40286	6.71909	6.71774	6.8434	6.5649	6.65744	6.48985	6.63344	6.53862	6.54309	6.69101	6.60174	6.35372
6.71032	6.78729	6.86136	6.83125	8.82642	8.62432	8.91401	8.98497	6.64551	6.85213	6.64684	6.67573	6.86084	7.26221	6.87667	6.64178	6.38876	6.53848	6.4323	6.9806	6.48136	6.64381	7.32189	7.41191	6.86526	6.06102	6.72167	6.50912	6.75171	6.3298	6.47531	6.44538	6.63599	6.20523	6.45882	6.15527	6.75324	7.17082	6.41002	7.03137	6.1441	7.14767	6.22283	7.8603	6.23363	7.51505	7.28369	6.2879	6.38508	7.27791
6.50604	6.33705	6.10705	6.2934	8.34953	8.14607	8.51851	8.37059	6.46774	6.01609	6.16966	7.03322	7.05843	7.185	7.12668	6.97871	6.95253	6.67104	6.05933	6.64993	6.45385	6.28988	6.43805	6.21333	6.39262	6.7247	6.5356	6.87743	6.04628	6.90269	6.35662	7.00608	6.65926	6.46707	6.84651	6.17959	6.86364	6.48505	7.2409	6.66451	6.77298	6.35241	6.06223	6.14876	6.34669	7.06053	6.76023	6.46933	6.19305	7.0541
5.33686	7.95258	7.50151	6.78562	9.64816	7.20011	9.25348	9.1625	8.68252	9.05983	8.67851	7.43827	9.30466	9.23241	9.16856	9.16711	6.55259	7.47666	7.32031	6.33862	6.24473	7.77474	6.29826	7.20973	9.16038	7.30033	8.54518	6.26126	8.80251	7.97607	8.18336	7.90303	6.49076	8.81608	9.2405	8.54336	8.25098	9.27131	9.54657	8.64847	7.93994	8.03818	8.79648	6.78191	7.37645	7.25285	7.34889	6.89049	6.88023	7.31998
7.95841	8.31399	7.50971	6.85628	9.78176	9.31448	9.52173	9.54726	7.97265	7.77142	7.97494	6.57812	9.49122	9.03141	9.0807	9.07867	6.8439	6.04716	7.26157	6.89126	7.35336	7.72442	6.31865	7.77148	7.20938	7.36624	7.73636	7.75242	7.49535	5.62547	7.41541	8.06859	7.09142	7.6037	8.39707	8.26696	7.02906	8.28373	9.14959	8.11511	6.10958	6.45867	7.92972	6.67533	7.05354	7.21072	6.99149	6.54112	6.57057	7.42964
6.59707	7.23603	6.56113	6.29923	9.24319	8.63492	8.01561	8.29863	6.40519	7.5702	6.30386	6.74299	7.88794	7.67053	7.56092	7.6269	6.77421	6.72097	6.39072	6.34574	6.30411	6.23044	6.2372	6.21697	6.52192	6.30818	6.75578	6.64331	6.75494	6.4627	6.25694	6.64636	7.23439	6.39272	6.33393	6.53002	6.62439	6.36617	7.71255	6.54853	6.14616	6.4455	6.11856	6.70662	6.50251	6.41075	6.62135	6.37117	8.18803	6.50181
5.6827	6.1489	6.65999	6.41882	8.74526	6.97076	8.27958	8.34758	6.57848	6.45824	6.61491	6.21826	6.60393	7.5446	6.92003	6.62457	6.59167	6.20946	6.40827	6.87574	6.26107	6.41765	6.92249	6.46925	6.48412	6.32695	6.86899	6.87157	6.56002	6.03503	6.40453	6.70339	6.45536	6.77863	6.40547	6.94451	6.25358	6.10224	6.29026	6.11576	6.19522	7.06762	6.30721	6.29345	6.62671	6.78053	6.52811	6.50761	6.60297	6.43462
7.03096	7.16797	6.67595	6.94311	9.15363	8.6457	8.77839	8.6257	6.37803	6.86364	6.81339	6.22662	7.71625	7.67318	7.30157	7.17461	7.31863	6.48716	6.12483	6.67313	6.51093	6.86949	7.46906	7.21662	6.45871	6.55104	6.45754	6.7245	6.92789	6.85979	6.39468	7.13203	6.99544	7.50459	6.78054	7.03711	6.99995	6.78957	7.2819	6.83404	6.25825	6.68614	6.7015	7.29141	6.94031	6.73505	7.2734	6.4438	6.61323	6.42436
7.18971	7.27875	6.66162	6.92913	9.12054	8.59538	8.79704	8.91311	6.3716	6.38805	6.90576	6.61676	8.64833	7.83036	8.04179	7.46153	8.1112	6.74017	7.53936	6.62602	6.68682	7.67334	6.45395	6.80953	7.83303	7.33367	7.27527	6.65992	6.5814	6.89178	6.6693	6.17022	6.41595	7.02555	6.69774	6.92508	7.65827	7.20363	7.25491	6.27538	6.26365	6.47308	6.58587	6.84918	6.35177	7.05246	6.60535	6.60188	6.69552	6.95937
7.29296	6.90213	6.65584	7.12707	9.13213	8.69136	8.69326	8.80225	7.30531	7.13596	7.2211	6.78671	8.48576	8.15168	8.23213	8.06513	6.64194	7.09611	6.82727	6.7084	6.72808	6.23366	6.65517	6.44309	6.97903	6.14527	6.64968	6.81877	6.77631	7.36299	7.08593	6.50102	6.52426	6.94505	7.2588	7.02222	6.73111	6.74291	6.9214	6.9037	6.74216	6.21895	6.63378	6.41837	6.48498	6.61173	6.65098	6.52755	6.8288	6.63556
7.75018	7.42187	6.81489	6.95243	9.44199	8.79841	9.02391	8.95677	7.46858	6.69761	6.60423	6.55497	8.85017	8.01995	8.87007	8.48008	6.89738	6.87618	7.15106	6.94419	7.36382	7.36027	6.79029	7.235	6.64899	7.24569	7.41569	7.08372	6.78935	6.79901	6.62463	7.30602	6.56426	6.89016	6.75086	7.77738	6.67249	7.50462	8.42888	7.61676	6.4438	6.99646	6.35212	7.23315	6.61417	6.91492	6.50076	7.10571	6.50591	6.98049
7.13104	7.39632	6.91311	7.04567	9.00992	8.92155	8.85227	8.84507	7.3832	7.83262	7.39676	6.94899	8.47577	8.81871	8.56189	8.57429	6.4303	6.99213	7.69401	6.67137	7.21447	7.04743	6.75046	7.48711	6.59396	6.8469	6.65813	7.62754	6.73343	6.4721	7.36506	7.13351	6.54345	7.80918	7.61268	7.61106	7.12441	6.2265	8.52974	6.92634	7.03862	6.44736	7.16749	7.4902	7.13745	6.73658	6.6461	6.46422	7.09781	7.02123
7.7658	7.51774	6.69985	6.77391	9.20879	8.79817	8.92785	8.89941	6.90536	6.40166	6.41943	6.2032	8.79566	7.69249	8.54033	8.51196	6.56723	6.99023	6.76085	6.7276	6.72597	7.1964	6.74668	7.05953	7.01102	7.99558	7.75681	6.16322	6.91414	7.21482	6.36365	6.75846	6.94156	7.83813	7.62725	6.25809	6.30265	7.15734	8.11022	6.24239	6.20793	7.18862	6.86369	6.49322	6.51304	6.39396	6.57148	6.85452	6.73584	6.74672
7.80867	7.55439	7.48921	6.43796	9.27928	8.96562	8.9825	9.11797	7.60066	7.61036	7.53879	6.61373	8.74349	8.67488	8.59882	8.71581	6.56196	7.3387	7.51591	7.38475	7.39601	7.16289	6.64034	7.88477	7.1856	7.47705	7.52817	7.79755	6.50299	6.16791	6.95899	7.22422	7.28244	6.54805	6.96481	7.68257	6.40036	6.63839	8.4479	7.2643	6.48458	6.70185	6.56161	7.48038	6.55975	6.86257	6.8929	6.75207	6.06048	6.37415
7.50703	6.94628	6.74389	6.88363	8.8407	8.73546	8.76396	8.76143	7.35898	7.19562	7.26112	6.57983	8.50703	8.52031	8.05576	8.28628	7.13938	6.44582	6.23462	6.74676	7.37949	7.16268	6.65199	6.26764	7.3476	7.105	7.95346	6.58013	6.66947	6.41246	6.19553	6.8338	6.43834	6.87733	6.93024	6.7407	7.28026	6.13459	7.97987	6.43167	6.64405	6.35734	6.86269	6.54518	6.56417	6.11419	6.51458	6.52598	6.89467	5.78511
6.98584	7.09663	7.16271	6.86984	8.95533	8.6344	8.69424	8.74359	6.48741	7.21399	6.58891	6.52764	8.86903	8.35486	8.29953	8.10459	6.65971	6.89113	6.18284	6.39216	6.93595	6.59578	6.18846	7.77549	6.86241	6.90383	6.23035	6.50829	6.82169	6.28807	6.84318	6.77403	8.26877	6.81731	7.44803	6.86598	6.65483	6.43242	8.00834	6.97324	6.38144	6.83368	7.34945	6.96956	6.81844	6.46571	8.11618	7.70086	6.66192	6.85899
6.958	6.53201	6.63	6.78803	8.42771	8.46406	8.45347	8.46724	6.99116	6.97031	7.13332	7.50638	7.6817	8.2903	8.08891	7.94876	6.91254	6.88447	6.73522	6.83988	6.51925	6.68964	6.80726	7.05599	6.48968	8.32104	7.12804	7.01508	7.10636	6.70492	6.92705	7.24613	6.52207	6.70221	7.19678	6.87144	7.46507	6.70589	7.79516	6.47982	7.26562	6.54759	6.23256	6.49297	7.25643	6.51801	6.37904	6.81301	6.92021	7.17624
5.91024	6.43377	6.86267	6.51866	8.69197	7.70748	8.16062	7.98314	6.02994	6.38097	6.31053	6.75654	7.00191	6.20071	6.54089	6.32329	6.98788	5.92811	6.24048	6.7899	6.28596	5.95607	6.58981	5.84382	6.4497	6.01548	6.77712	6.70095	6.13937	6.63312	6.50963	6.48529	6.34452	6.19033	6.4961	6.59768	6.44217	6.79055	6.6179	6.60037	7.22319	6.67392	6.95607	6.66205	6.96978	6.84159	6.54069	6.25339	6.72098	6.91854
4.85445	8.02506	7.49228	6.81455	8.48501	8.65278	8.40423	8.39832	7.69894	7.25864	7.42633	7.08526	8.40494	8.41379	8.35919	7.95352	6.99533	5.81815	6.55115	6.63586	6.60599	7.20941	6.79793	6.54421	7.42213	6.14933	7.71912	6.60073	7.241	7.41315	7.33772	7.70299	6.12153	7.66772	8.1284	7.94246	7.64982	6.63215	8.2882	7.23955	7.48035	7.33007	7.07562	6.44786	6.37674	6.7197	7.64419	6.79327	6.50748	7.90197
7.89186	7.74567	7.68437	8.11203	9.57943	9.57513	9.47592	9.4965	8.24576	7.9276	8.24743	8.31656	9.50489	9.61271	9.4509	9.34635	6.27488	6.2733	8.19254	8.16513	6.95945	7.25902	8.0667	8.06476	6.44036	6.80839	6.99703	7.37996	7.36903	7.38673	9.04735	8.52722	6.89739	7.61323	8.75781	8.21875	6.75859	7.29334	9.20558	7.42809	7.33413	7.95885	8.35447	6.90727	8.79464	7.35297	7.28076	6.51453	6.33776	6.49125
7.58145	6.22775	6.28413	6.18328	8.599	7.88956	8.27121	8.18577	7.25443	6.58307	7.24822	6.55206	6.50604	7.10948	6.3223	6.38202	6.65679	6.11829	6.58771	6.81426	6.27694	6.8431	6.70694	6.31295	7.48654	6.30571	6.5493	6.70643	6.48097	6.49364	6.32411	6.50877	8.27655	7.1182	6.34236	6.9261	7.58845	7.35626	6.39854	6.52287	6.46728	6.40152	6.11662	6.98099	6.77353	6.24919	6.59117	6.61133	6.53145	6.96276
7.5503	7.94226	6.45054	6.39442	9.00753	8.57835	8.63947	8.68469	6.93519	6.55459	6.54501	6.48511	8.32424	6.89287	7.15073	6.99918	6.65353	6.46252	6.88678	6.66956	6.42991	6.89817	6.85128	6.36174	6.57395	6.40483	6.60984	6.3032	6.36239	6.46442	6.4239	6.29041	6.64573	6.42937	6.7535	6.02934	6.68228	6.08888	6.36877	6.51529	6.24088	6.39265	6.67371	6.53702	6.38262	6.53192	6.56777	7.13634	6.6011	6.61764
7.94355	8.21476	7.52467	7.41885	9.56114	9.34363	9.39124	9.34529	8.25174	8.24002	8.1084	8.33536	9.35919	9.17496	9.19956	9.06457	6.82486	7.05854	6.93161	6.98021	7.80959	7.96136	7.44762	7.87686	8.262	6.77354	8.03503	7.88021	8.07882	7.78438	7.79306	8.98042	7.84392	7.7972	8.63839	8.83902	7.60382	8.37175	9.29166	8.62623	6.37356	7.33327	8.19374	7.48868	7.3737	7.41845	7.56142	7.17234	7.43535	7.28657
6.89395	7.68456	6.77181	7.07288	8.73726	8.819	8.73565	8.62843	7.10178	7.1831	6.99246	7.05396	8.58312	6.95762	7.87846	7.59687	6.05658	8.0876	7.38057	7.26262	6.88007	7.76436	7.31637	7.03743	6.59105	7.05442	7.77384	6.31867	7.23767	7.15106	7.00574	6.36528	7.30162	6.81968	6.64069	6.32828	6.6947	7.43053	7.65662	7.08045	7.2957	7.25093	6.99235	7.6677	7.34199	7.39197	6.62293	6.91537	7.14647	7.3285
6.4877	6.49698	7.21013	6.34251	8.56462	8.1213	8.28235	8.05227	6.28407	6.82407	6.67591	6.34488	6.86809	6.5338	6.38861	6.35854	6.52863	6.32673	6.11488	6.81817	6.94637	7.11701	6.65668	6.40244	7.07697	6.57207	6.28479	6.93463	6.2858	6.77533	6.77326	6.06129	6.98382	6.83248	6.39157	6.58553	6.3999	6.1427	7.22758	6.26475	6.72852	6.71115	6.16852	6.48935	6.64181	6.84152	6.58588	6.50252	6.4312	6.52076
7.55916	7.31718	7.25923	7.35788	9.12633	9.06009	8.91427	8.84634	7.51962	7.55336	7.5168	7.23132	8.5232	8.78599	8.64495	8.52153	7.21551	7.3451	7.48937	7.00587	7.48609	7.56546	7.13024	7.64064	7.54316	7.83817	8.15439	7.45823	7.07719	6.61693	7.10092	7.51296	6.94409	7.20704	7.75749	7.21656	6.55776	6.95569	9.09226	7.39763	6.71667	6.99482	7.19332	6.15213	6.97185	7.24197	6.92058	6.71304	6.95258	7.24556
6.96749	7.08429	7.7079	6.08339	8.73624	8.63447	8.50486	8.37949	6.59475	6.83582	6.79764	6.75515	7.61163	7.62788	8.02032	7.44297	6.61811	6.32516	6.26071	6.91134	6.50063	6.63263	7.22074	6.38992	6.69507	6.2543	6.91855	6.44284	6.75084	6.58314	6.36493	6.74069	6.32856	5.73186	7.0604	7.35778	7.35723	6.4706	6.75189	6.92566	6.24779	7.4758	6.62608	6.309	6.57901	6.53442	6.63147	7.32642	6.99839	6.83919
6.56062	6.45519	6.68773	7.4381	9.12811	6.46264	8.92956	8.8779	8.04143	8.11906	7.97331	6.69661	8.71954	8.91944	8.72691	8.71436	6.37342	6.38585	7.62633	6.73221	6.37823	7.03266	6.87057	6.2237	8.40765	6.78711	8.06239	6.39754	7.74011	6.64138	6.89172	7.26578	6.27633	7.84809	8.25916	7.62735	7.72053	8.89168	8.80885	9.31806	7.32535	6.89144	7.12382	6.54135	6.03379	6.83532	6.52402	7.49216	6.59201	6.58522
7.50792	8.121	7.58441	7.70859	9.93564	8.04638	9.56507	9.62779	7.99976	8.71272	8.0016	7.82467	8.91092	8.46561	8.21754	8.61786	6.73418	8.60643	7.887	8.11109	6.98551	7.75176	7.2412	6.9156	7.37658	7.65542	7.82749	7.09632	7.43249	7.72853	7.27182	7.6798	7.1438	7.84087	7.31923	7.43692	7.18543	7.2086	8.20618	7.50424	7.30001	7.09691	7.27807	7.17647	7.44889	6.71545	7.87114	6.8082	6.91961	6.91092
6.5901	6.44855	7.08936	7.18153	8.70625	8.06254	8.29686	8.40111	6.65003	6.22522	6.58134	6.48292	7.47015	6.4705	6.67896	7.12853	6.57785	6.71181	7.00264	6.39027	6.45888	7.05786	6.37169	6.42647	7.23654	6.44907	6.36037	5.94897	7.27369	6.29636	6.62807	6.50875	6.47908	6.83897	6.55183	6.53917	7.10626	6.76952	7.21474	6.77895	6.6747	6.3645	7.22683	6.70906	6.523	6.89816	7.06239	7.52693	7.27235	6.47628
7.10175	6.79596	6.84939	6.65551	8.87073	7.58655	8.4289	8.62792	6.72181	6.84927	6.42563	6.97785	7.3111	6.94755	6.1554	7.01519	6.68682	6.36665	6.66585	6.2729	6.67364	6.66885	6.60303	6.43713	6.92523	6.55152	7.23957	7.00199	6.17062	6.64298	6.23304	6.60245	6.43157	6.58485	6.77316	6.69128	6.60267	6.56697	6.96099	6.98056	6.40442	6.66311	6.92718	6.22123	6.18725	7.00647	6.34018	6.38658	6.33961	6.54919
6.5597	8.31283	7.08746	7.17929	9.06345	8.71898	8.67197	8.78667	7.55222	8.20082	7.65532	7.87651	8.37989	8.58162	8.39895	8.37201	6.95232	8.26338	8.01178	8.19645	7.29715	7.95948	6.52269	6.76996	7.73153	7.33246	7.51487	6.65815	7.69278	7.35264	8.1183	8.21791	6.40303	8.22861	8.13577	7.93087	7.61694	6.82357	8.32779	8.03751	7.81981	7.96333	7.9113	7.578	6.36366	7.24174	8.54691	7.57195	7.75572	7.70593
6.4551	6.83957	7.01605	6.51568	8.28916	7.56343	8.50869	8.54217	6.29892	7.50199	6.22403	8.11631	6.35427	5.88014	6.65043	7.97621	9.38959	8.96981	7.16349	6.50344	6.74712	6.14922	6.37099	6.52655	6.13515	7.94743	6.19204	6.15143	6.77478	6.42352	6.19276	6.23289	7.70924	6.27572	6.30771	6.20378	6.29354	6.65168	7.4098	6.20587	6.36975	6.75876	8.70533	6.77169	6.62945	6.32178	6.69202	6.43316	6.62731	6.333
6.49493	6.42948	7.05729	6.52654	8.46697	7.52759	8.30209	8.28346	6.98516	6.67161	6.98708	6.52482	7.31139	7.25193	6.8392	6.98445	6.61075	6.35902	6.43832	6.32588	6.69392	7.27779	6.54332	6.33453	6.67177	7.2639	6.96861	6.25819	7.00104	6.3947	6.52568	6.42696	6.76262	6.81905	7.02156	6.5844	6.46003	6.60343	6.6946	6.47452	6.57997	6.43702	6.62573	6.80768	5.88427	6.42532	6.35367	6.1609	6.4059	6.85108
6.50622	6.58187	7.12937	6.04468	8.60774	6.80593	8.43411	8.47241	6.03159	6.34985	6.52711	6.53747	8.77462	8.03165	8.28172	8.303	6.10033	7.02723	7.05134	7.16708	6.45544	6.90169	6.53231	6.2734	6.91775	6.3362	7.06525	6.38062	6.41316	7.81275	7.44711	6.96337	6.02079	6.94436	6.843	6.91381	6.84474	7.35089	7.761	7.68513	6.6601	7.66166	6.83464	6.35214	6.77822	7.41432	6.74461	7.38487	6.2635	7.52298
6.57385	6.84402	6.78452	6.11709	8.57808	8	8.04906	7.74546	6.37214	6.07674	6.3555	6.86189	7.63859	6.28722	6.4142	7.11644	6.63783	6.49059	6.09496	6.35483	6.4434	6.7361	6.51396	6.93424	6.31959	6.72214	7.1542	6.87914	6.60136	7.33889	6.12635	6.57421	6.6563	6.86404	6.51028	6.73731	6.34659	6.37844	5.58113	6.29299	6.59934	6.12182	6.62792	6.55147	6.61146	6.37877	6.66989	7.30989	7.21447	7.04779
8.12853	7.40283	6.68744	6.47173	8.98346	8.53189	8.58664	8.61186	8.99112	6.72027	8.90365	6.51774	8.38102	7.8177	7.74707	7.57769	6.50116	5.99955	6.60307	6.43917	7.43482	7.49073	6.63484	6.52256	8.89771	6.78212	8.05964	7.09184	6.65703	7.16373	7.50868	5.78214	6.08046	7.35149	7.6482	6.35264	8.39463	7.5591	7.06393	7.06755	6.67238	6.92694	6.29618	6.56808	8.11019	6.80244	6.23641	6.52376	9.24682	7.69209
7.00835	7.2173	6.8955	7.51428	8.78587	8.56909	8.63628	8.6516	7.50465	7.20295	6.54402	7.61638	6.95035	7.1186	7.32178	6.80799	6.96595	6.55071	6.72924	7.25276	6.49408	6.23336	7.51974	6.99414	6.52543	6.38286	6.58073	7.2615	7.53588	7.39874	7.4086	7.23091	6.64744	7.45894	7.20774	7.62155	7.33969	6.26209	7.16385	7.31744	7.45176	6.53084	7.48169	6.6746	6.4677	6.59378	6.38733	6.32518	7.30679	7.71661
6.94194	6.56005	6.63107	6.78588	8.67242	7.52555	8.34244	8.37451	6.33222	6.33312	6.41322	6.42409	8.32327	7.55167	7.80524	7.77866	7.3746	6.61857	6.70739	7.15579	6.97376	6.50652	6.63188	6.48663	7.11024	6.94681	7.49719	6.8691	6.27245	6.40785	6.41637	6.32047	6.64665	6.29677	6.55212	6.69869	6.54084	6.29867	6.73023	6.68055	6.26747	7.02645	6.50619	6.60621	6.60032	6.62088	7.08775	6.73605	6.41291	6.9279
7.00527	6.86529	6.71386	7.0943	8.75449	8.03778	8.55375	8.27501	6.54188	6.54162	6.25233	6.37322	9.12349	7.83157	8.43546	7.94338	6.85643	6.37097	6.5478	7.36244	7.29283	6.97342	6.65677	6.01578	6.48981	6.53933	6.93348	6.354	6.64711	6.48544	6.40305	6.42395	6.21292	6.18418	6.52559	7.32031	6.5998	6.73233	7.07809	7.02416	6.28461	6.73554	6.38535	6.40387	6.53036	7.08114	6.87354	7.1173	6.50573	6.4687
6.46599	5.83528	6.70569	6.35316	7.76606	8.43643	7.32129	7.70114	6.34368	6.9565	6.19025	6.62243	7.87058	8.05557	7.23523	7.26792	6.41154	6.70115	7.07401	6.30368	7.10995	7.09283	6.44572	6.64201	6.41613	6.33136	6.4306	6.31212	6.72863	6.48006	5.77886	6.18478	6.4559	6.54912	6.44425	6.55883	6.52755	6.37956	7.22593	6.47356	6.75379	6.63989	6.44189	6.65955	6.6046	6.82555	6.44454	6.42469	7.31129	6.64494
6.58004	7.90889	7.77845	7.49809	9.05488	8.80206	8.78763	8.9078	7.83484	8.20669	7.85565	7.85825	8.54275	8.71068	8.60775	8.52744	6.36346	8.17702	8.12956	8.1294	7.3772	8.17892	6.39997	6.22844	7.61316	6.71654	7.83987	6.72259	7.69532	7.82694	8.30542	8.31601	7.20583	8.27485	8.33917	7.55909	7.63918	7.16678	8.66918	8.11029	8.04226	7.90894	7.72188	6.56503	7.4836	7.34864	8.79982	7.96018	7.89945	8.05392
8.58768	8.37945	8.14882	8.4056	9.8787	9.83175	9.80287	9.76114	8.76323	7.99471	8.82949	8.33696	9.43864	9.45269	9.36672	9.29861	7.06959	7.24269	8.66439	7.9051	8.00766	7.79408	7.3719	8.62987	7.31152	7.10415	7.67049	8.78091	7.92394	7.37858	7.99767	8.68387	7.55215	7.72195	9.06737	8.32695	7.31074	7.33865	9.32288	8.19072	7.19532	7.08586	7.98216	6.87354	7.22079	6.91197	7.72	6.81692	7.01318	6.88127
7.40276	7.51465	6.13405	6.31635	8.23366	8.30014	8.42323	8.16191	6.67718	7.01039	6.69934	6.16166	8.2199	6.77618	7.6013	7.74533	6.4193	7.04171	6.75393	6.43968	6.40358	7.05053	6.4694	6.13103	6.45528	6.93394	6.54985	7.22272	5.99611	6.63316	6.92082	7.33865	6.61919	6.7816	6.16848	7.11528	7.25705	6.40817	6.4265	6.23164	7.29815	7.36543	6.15226	7.6137	6.20289	7.08461	6.80977	7.54019	6.26709	6.90372
7.84423	7.18321	7.19959	6.8069	9.21136	8.25044	8.73488	8.58122	7.60893	6.44348	7.16423	6.74034	7.39915	7.0385	7.15779	7.08181	6.62622	5.89578	7.1247	6.44961	7.02453	6.76063	6.39646	6.4711	6.97139	6.44677	6.70995	6.27633	6.27572	6.84985	6.35757	7.05015	6.27747	6.92512	7.08856	7.35995	6.48054	6.74393	6.95637	6.59991	6.43421	6.70117	6.17188	6.08765	6.91552	6.39278	6.4315	6.31085	6.367	6.76804
7.10377	7.07555	6.97111	7.33005	8.91383	8.45653	8.3477	8.48094	6.31319	7.06588	6.27467	6.38559	7.90804	7.12202	7.5994	7.52878	7.14277	6.29088	7.38767	6.81385	6.80168	7.30036	6.49368	7.30289	6.58613	6.6626	7.40831	7.41825	6.91576	7.41459	6.42709	7.36357	7.2771	7.39648	6.7236	6.85629	6.49255	6.52457	7.32679	7.09188	6.68129	6.71975	7.00445	6.99221	6.77543	7.05809	6.72989	6.51283	7.37856	6.83037
6.28235	6.3333	6.82232	6.73702	8.00329	8.08902	8.09475	7.70601	6.38888	5.94423	6.46327	6.56363	7.52938	6.97453	7.58889	7.38753	7.07456	6.68202	5.97905	6.58111	6.69116	7.13618	6.75856	7.42027	6.2355	6.45288	6.66128	6.73555	6.38193	6.22105	6.49209	7.51681	6.22676	6.49172	6.5557	7.56827	6.88163	7.6478	7.30931	7.65462	6.36225	6.7912	6.54914	6.81395	6.19817	6.78948	6.2476	6.17482	6.17485	7.0493
6.7774	7.58717	6.42672	6.65376	8.47802	8.2833	8.20944	8.18789	6.71101	6.29858	6.16218	7.3145	7.90795	7.59907	7.23538	7.28939	6.28327	7.39116	6.05379	6.43626	7.49881	7.8208	6.46304	7.18831	7.19332	7.75875	7.11173	7.38562	6.3666	6.72099	6.2169	6.32633	8.71815	7.37341	6.86976	7.05645	6.77025	7.48609	8.00363	7.06367	6.33339	8.34102	6.15296	6.67934	8.04525	6.37628	6.78714	6.70324	6.33415	6.88673
7.62629	8.12827	7.52161	6.16708	8.98292	8.68039	8.7343	8.65491	7.1821	7.15972	7.07994	6.40582	8.66331	8.28219	8.1972	7.79732	6.68711	6.40283	7.48009	6.69119	5.97957	7.68996	6.36069	6.36921	6.73952	6.60233	6.30921	6.56363	6.82381	6.65594	7.37262	6.66883	5.95156	6.71123	6.37787	6.87348	6.57747	6.62682	7.31992	6.59853	7.22342	6.28802	7.3011	6.37745	6.1674	7.19106	7.00776	6.65525	6.39576	7.52781
7.7298	7.95785	7.11916	7.19193	9.09068	9.08037	8.68432	8.69489	7.27697	7.73884	7.34461	6.89585	8.20772	8.72358	8.28149	8.23007	6.49686	7.47979	7.78768	7.40514	7.75697	7.54045	6.73502	6.83199	6.93509	6.87809	6.68244	7.22559	7.3385	6.53909	7.16779	7.27946	6.89605	7.34727	7.91643	7.3426	7.20866	6.64199	7.75651	6.88973	6.98624	6.96579	7.08257	6.75203	7.45367	6.3247	6.58588	6.49374	6.93181	6.77454
6.41158	6.17787	6.45388	6.33417	8.20575	7.38238	7.63961	7.68424	6.32781	6.31034	6.31253	6.2015	6.34612	6.12844	7.0724	7.03579	6.4895	6.70156	6.57417	6.89064	6.55612	6.80079	6.36507	6.72505	6.09549	6.91585	6.53293	6.38165	6.36642	6.23104	6.21939	6.29458	6.74167	6.60071	6.52306	6.36564	6.76161	6.49153	6.40771	6.18103	6.51328	6.49108	6.16405	6.66163	6.46634	6.20957	6.56537	6.47363	6.884	6.68364
7.24844	6.92796	7.53201	6.60928	8.71603	8.58781	8.273	8.25729	7.25083	7.65505	7.35921	7.06085	7.61256	7.95215	7.48878	7.26797	6.53387	6.26895	8.12924	7.59308	7.4098	6.55518	6.91343	7.44945	7.1214	6.40543	6.54617	7.17626	6.2405	7.62152	7.43048	7.28551	6.23307	7.13796	7.51743	7.33646	6.50882	6.55126	7.18367	6.14089	6.73664	6.31285	6.59239	7.53443	6.38541	6.404	6.42367	6.66599	6.49973	7.14845
8.39576	8.26701	8.18107	8.39587	9.84341	9.72983	9.61121	9.57009	8.70491	8.53885	8.7725	8.39966	9.56134	9.71906	9.53782	9.57229	7.70173	8.18509	8.49062	8.26855	8.12512	8.4368	8.25098	9.04478	8.50778	8.36263	8.64132	9.11992	8.10802	7.63877	7.9875	8.9255	6.37341	8.86305	9.1377	9.20211	7.99027	8.61293	9.26536	9.16605	8.02995	7.61976	8.58062	6.29277	6.87663	7.04731	8.31319	8.26095	7.11704	7.70411
8.43329	7.27898	6.78021	7.16235	9.18044	8.558	8.61052	8.82039	7.17216	7.00402	6.47816	6.63478	8.62881	8.09799	7.93042	7.67687	7.20647	6.82519	6.72734	7.03723	6.57913	7.15014	7.01313	6.63524	6.86245	7.41656	6.94929	6.2434	7.27814	7.23086	7.03197	6.49786	6.71356	7.12353	7.03007	7.11418	7.32309	7.313	7.55415	7.21347	7.01812	7.26036	7.19797	6.67067	7.25421	6.94148	6.84385	7.42601	6.17698	7.57664
7.16533	7.34021	6.70858	6.38897	8.13526	8.12428	8.3122	8.46966	6.70032	6.39909	6.42742	7.24635	7.90449	8.13101	7.70823	8.00471	7.23037	7.41041	7.35017	7.45559	7.42788	6.90505	6.52745	7.81324	6.36177	7.77735	6.47419	6.73363	6.40531	7.19932	6.09203	6.33332	6.42851	7.00664	6.1706	6.58344	6.59391	7.13414	6.23959	6.11168	6.73741	6.63029	6.09049	6.35975	6.34467	6.47811	6.48991	5.88912	6.38334	6.62232
6.5827	7.3439	6.64929	6.88825	8.23882	7.97523	8.47481	8.01712	6.34476	6.44825	6.43495	6.59348	7.75101	7.58884	7.64498	6.65562	6.61986	6.48235	6.45023	6.3447	6.83104	7.80485	6.3446	7.62051	6.55263	7.44052	6.40101	7.73212	7.4498	6.58979	6.59772	6.66078	6.7525	6.13029	6.44822	7.54336	6.87021	7.23442	7.78075	6.90915	6.71607	6.75319	7.24301	6.69981	6.51453	6.41934	6.7148	6.71778	6.42126	6.8677
8.83446	9.00642	8.64006	8.2803	10.1092	9.94931	9.93905	9.96948	9.17193	8.92633	9.21712	8.8228	10.0029	9.77125	9.90432	9.92496	8.00026	8.55902	8.31029	8.24697	8.88065	9.0535	8.49736	9.01907	9.20033	9.272	9.09499	8.9367	9.16423	8.72118	8.9522	9.60215	8.92817	9.24042	9.5907	9.58694	8.60868	9.3776	9.94325	9.46985	7.19731	7.98834	9.25737	7.81353	8.22807	7.63664	8.77435	7.73286	7.58943	7.84063
6.26265	6.19427	6.92984	6.22238	8.14876	7.21381	7.6356	7.79969	6.09451	6.90099	6.41692	6.73649	6.77175	7.0023	6.20147	6.52526	6.8183	6.10597	6.7646	6.60287	6.71614	6.58989	6.66255	6.58267	6.35515	6.05756	6.32586	6.48856	6.19127	6.59501	6.18196	6.17363	6.50379	6.34606	6.40319	6.73004	6.17484	6.44167	6.22243	6.43904	6.72164	6.4389	6.44113	6.58035	6.39692	6.91393	6.40337	6.55252	6.0987	6.7218
8.86352	9.00372	8.58194	7.62259	9.90151	9.69865	9.78788	9.83644	8.58874	8.23231	8.55096	7.55189	9.49593	9.32517	9.29148	9.3161	8.00156	7.63262	8.17889	8.12212	7.98271	9.03322	7.95406	8.86749	7.74012	9.05599	9.05281	8.86217	7.87164	7.38755	7.658	7.82708	8.29279	7.89271	8.59579	8.03129	6.76436	8.49643	9.25532	7.88193	7.13612	7.06183	7.52195	6.84921	7.17394	6.72927	6.54567	6.45756	6.53565	7.52778
6.48856	6.49943	6.63139	6.11763	8.07577	7.37166	7.6736	7.75304	6.65374	6.71733	6.20161	6.82732	6.43522	6.15801	6.00994	6.20841	6.84983	6.3253	5.88962	6.61351	6.12005	6.17775	6.43198	6.17352	6.42005	6.22406	6.44305	6.45841	6.54549	6.19716	6.61743	6.07607	7.0642	6.20833	6.07504	6.5798	6.00782	6.3467	6.45249	6.39348	6.32952	6.58303	6.13603	6.92039	6.55163	6.53687	6.75459	6.47598	6.2473	6.58946
6.65017	6.37919	6.45701	6.69289	7.97541	7.92392	7.76055	7.63383	6.07556	6.40777	6.25957	7.39671	7.68959	6.27121	7.4879	7.72184	6.95912	6.48781	6.70806	6.9422	6.57774	7.02951	6.91015	6.99272	6.16689	6.45875	7.13568	6.85936	6.07346	6.40367	6.60161	7.21301	6.94917	7.02674	7.25693	6.60779	6.61161	6.56325	6.9807	7.17085	6.44087	6.60519	7.10418	6.88013	6.85721	7.30483	6.31437	6.33638	6.89116	6.64189
6.97282	5.94906	6.5523	7.14255	7.87584	8.58525	7.5518	7.71046	7.18466	6.76233	7.20028	6.60231	6.96707	7.12444	6.016	7.36834	6.50541	6.29511	6.14733	6.75926	7.50706	7.40518	6.3236	6.31034	6.88753	6.25347	6.31728	6.51148	6.42259	6.94272	6.84847	5.96018	6.45878	6.76214	6.95946	6.25928	6.32768	6.79774	6.12495	6.43237	6.65894	6.49584	6.09079	6.7821	6.37386	6.54518	7.79321	6.70305	7.55083	6.34822
7.22225	6.26752	6.65583	6.97311	8.51521	7.57598	8.03639	7.95971	6.99627	6.88674	6.99271	6.43246	6.96134	6.99683	6.97696	6.8505	6.87949	6.37536	7.14934	7.01178	7.15706	6.84589	6.52646	6.69925	7.29715	6.40811	6.80015	6.28598	7.23213	6.31732	6.62195	6.24435	6.42798	6.99175	7.10435	6.37249	7.12149	6.86324	7.01009	7.4134	7.02886	6.65494	7.40603	6.62314	6.55698	6.48269	6.94721	6.43793	6.43115	6.51784
7.42827	7.25912	6.52188	6.53535	8.27547	8.29347	7.9296	8.17583	6.6208	6.39621	6.42603	6.24315	7.46985	6.64293	6.34954	6.32697	7.05797	6.06134	7.03731	6.8043	7.31585	7.29857	6.77415	6.59502	6.73906	5.99306	6.69158	7.13906	6.17874	6.3983	6.52838	6.6169	6.84804	5.96988	6.62592	6.4422	6.73703	6.80927	6.96983	6.56216	6.85945	6.49064	6.45046	6.65239	6.31068	6.75787	7.2733	6.64392	6.64996	6.61615
7.36532	8.08838	7.44629	7.48166	9.16044	8.77627	8.67038	8.68233	8.12024	7.8093	8.13909	7.47243	8.7028	8.62088	8.54317	8.60098	6.69558	7.46316	7.95691	7.21408	7.15348	7.65001	6.89799	7.23165	7.20252	7.39035	7.18786	7.75501	7.46776	7.94326	7.61443	7.71805	6.75911	8.01678	8.44624	7.81784	7.00436	6.7392	7.92662	6.96165	7.20935	6.19333	7.61775	7.29197	6.53948	6.46994	6.88853	6.63212	6.01807	7.22986
7.63192	7.69306	7.14832	6.73731	8.74465	8.09965	8.62388	8.61864	6.50677	7.63291	7.03555	7.14944	8.155	7.47442	7.46195	7.20994	6.54866	6.55319	6.87551	6.88707	7.00316	7.34988	6.61858	6.36326	6.50402	7.15162	6.66031	6.41625	6.89673	6.529	6.41691	7.33941	7.57804	7.08253	6.48309	7.43099	6.84871	7.06926	6.92918	6.47509	6.98451	7.41509	6.35657	7.27462	7.24679	6.71059	7.35153	7.49657	5.80877	6.8567
8.13402	8.18811	7.72976	7.39336	9.14295	9.08511	9.1358	8.94301	7.77952	7.57463	7.83741	7.44348	8.60339	8.32869	8.22711	8.21096	6.64412	6.3969	7.97068	6.67738	7.95099	8.27823	8.03559	8.74882	7.41179	7.39716	7.71594	8.42539	7.67715	7.10298	7.09461	7.85038	8.23203	6.43976	7.86266	7.93026	6.53662	7.27026	8.83321	6.98008	6.53982	6.86563	6.72469	8.11975	6.63168	6.55847	6.76877	6.61636	6.15585	6.65176
8.79196	9.12872	8.81255	8.57279	10.2158	9.97818	9.97855	9.97309	9.07295	9.28632	9.06468	8.68106	9.96882	9.97394	9.86472	9.86722	7.27894	8.6292	9.24262	8.96489	8.85194	8.94656	8.23017	8.2136	8.50451	8.38001	8.80617	8.27312	8.86759	8.4582	8.81684	8.69593	8.80784	9.14987	9.50267	8.897	8.34692	8.52534	9.65704	8.36222	7.87044	7.73787	9.27161	7.63617	7.65192	7.64847	7.38037	7.50728	7.08849	7.73414
7.46147	7.70834	6.94654	7.20734	8.65744	9.07558	8.19482	8.20946	6.91691	8.00625	7.36144	5.80898	7.94054	8.35692	8.13963	8.01783	6.45605	6.43568	7.70527	6.71887	7.03937	7.34183	6.4718	7.61615	7.18335	6.33054	7.63285	6.53777	6.55756	6.16585	6.36461	7.06789	6.42513	7.15779	7.76246	7.89911	7.07335	8.30244	8.04171	8.43112	6.6938	6.64817	7.09747	7.22407	6.18137	6.32498	6.62002	6.46555	6.47612	6.80099
6.40195	6.87089	6.85771	6.29568	8.04419	8.09391	7.49025	7.57951	6.33501	6.61247	6.13738	6.77379	7.48628	7.74374	7.33858	7.42744	6.84457	6.53372	6.19893	6.14478	6.99575	6.44828	6.31972	6.47886	7.04567	6.82756	6.51643	6.60947	6.51541	6.26248	6.69187	7.19986	6.94303	6.78702	7.13095	7.3459	6.32432	7.33967	7.4624	6.8771	6.9399	6.37567	7.00091	6.89298	6.34535	6.31161	6.63023	6.91512	6.8331	6.38503
6.64194	6.76993	6.63178	6.47102	7.87077	7.68829	7.78417	7.84494	6.40038	6.83278	6.53733	6.43919	7.31482	7.06352	6.86728	6.97292	6.76115	6.86181	6.03467	6.78242	6.29361	6.80897	6.84596	6.67492	6.77489	6.30939	6.71575	6.08225	6.08908	6.22576	6.52299	6.37341	6.67645	6.55909	6.2588	6.5357	6.23453	6.58569	6.48631	6.81222	6.39023	6.85776	6.53331	6.72109	6.63172	6.3465	6.89387	6.80586	6.52056	6.8877
9.3697	9.15963	8.87025	8.70543	7.62197	7.84954	7.93065	7.98807	9.11909	9.56276	9.27145	8.58418	7.73459	8.51947	8.34339	8.2748	8.92659	8.74978	9.00363	8.98165	9.22675	8.56532	8.15576	8.52194	9.29254	8.13758	9.10411	8.71157	8.61133	8.92143	8.89311	8.69934	8.48098	8.78512	8.55063	8.93002	9.28348	8.60515	7.90019	8.46882	8.62706	8.61277	8.69288	6.32887	8.21304	7.69927	8.37692	8.9442	9.23068	8.98107
9.66925	8.75067	9.29099	8.40919	7.61335	7.79951	7.77057	7.80752	9.9348	10.5248	9.91238	8.73306	7.1069	7.98799	7.31448	7.22722	7.27275	8.16194	9.26496	8.88831	8.12655	8.70372	9.18452	8.38959	6.39445	6.65063	6.858	7.29254	7.95035	9.00711	9.62465	8.3903	7.02263	9.09875	8.92213	8.9809	8.03455	7.47793	7.91296	8.19992	8.42783	8.59148	8.9092	8.09093	9.00903	8.67647	7.86547	8.42727	7.68606	8.27383
8.32982	7.97351	8.03379	7.33961	6.88224	6.22606	6.4752	6.90492	8.52393	6.69815	8.59104	7.13271	6.52033	7.02346	7.33256	6.72341	7.58047	8.01469	7.59875	7.99699	7.55175	6.46557	7.53225	7.66512	8.28673	7.24544	7.81147	6.29783	7.33516	8.18943	7.73997	7.51259	6.72529	7.60351	7.68391	6.70372	8.39905	7.96301	7.39829	8.61195	8.43562	7.71581	7.65038	7.75049	8.42442	7.3918	7.66947	8.51426	8.68725	6.65751
8.72165	7.41516	7.59089	7.06551	6.39713	6.16593	6.6609	6.28501	8.22368	8.18355	8.26827	6.59832	6.0531	6.77164	6.38947	6.72008	8.07817	7.29752	7.34547	7.56184	8.135	6.77048	6.64569	6.6078	8.10123	5.82988	7.74269	6.47727	6.403	7.38537	6.34642	7.14761	6.82191	7.23393	6.90015	6.60482	7.7082	6.41287	6.46036	6.095	7.29316	7.3248	6.25574	6.165	6.23549	6.3787	6.51081	6.78198	7.74861	7.46688
9.04159	8.74508	8.42223	7.05315	7.07711	6.73891	6.95573	7.05022	6.78541	6.79931	6.87895	6.74644	7.53488	6.59257	7.15226	6.7945	6.29106	6.28762	7.38498	6.37509	8.26385	7.41228	6.91443	6.31474	6.80932	6.35033	6.54976	7.18021	6.36055	6.83984	6.52423	6.89401	6.98735	7.0461	6.68336	6.91874	6.66891	6.16856	6.6187	6.95243	6.29797	6.88654	6.41587	6.63374	6.63408	6.75596	7.17496	6.6283	6.75419	7.22448
7.96076	7.59976	8.51159	6.45526	6.45238	6.37977	6.05985	6.15857	8.60135	6.9089	8.21606	6.32845	6.69328	7.63668	7.98975	8.14489	6.17481	8.73738	8.81774	9.18789	8.01381	8.54074	6.12946	7.93752	8.5669	8.65436	8.55355	6.9295	8.62512	8.56338	8.43707	6.81673	6.19418	7.73693	8.36765	8.56941	8.53168	8.34471	8.60785	7.92177	8.29398	8.26076	6.33697	6.74994	8.21128	6.14292	6.67078	8.36935	6.24204	8.27012
8.79591	8.49406	8.40164	7.25023	6.48825	7.03072	6.87558	6.86685	8.77635	7.31477	8.78673	6.67098	6.96131	6.4097	6.41034	6.21101	8.29955	6.4103	7.89037	7.13682	8.90833	7.25686	6.4659	6.32454	9.22922	6.08742	8.63668	6.7344	7.66611	8.45579	7.16385	7.84245	6.81654	7.97617	7.9745	6.91992	8.60364	8.15694	7.31626	7.2528	7.71523	7.42783	7.35259	6.7678	8.42131	6.90536	7.56955	7.76073	8.50286	6.87173
7.80677	8.00108	8.20596	8.08411	5.80627	7.14026	6.92354	6.5186	6.60896	6.63727	5.98494	7.95053	7.64937	7.80897	7.54315	7.34875	6.21023	6.23596	6.46754	7.66709	6.57371	7.36176	7.78377	6.22029	7.27444	7.39983	6.62643	6.5414	7.88295	6.62832	7.46951	6.48707	7.73094	7.25239	7.58834	7.43807	6.0781	7.89377	7.58745	7.67421	8.20726	7.85866	6.47588	8.42518	8.14835	6.68805	6.79354	7.92238	8.12251	8.01853
9.3759	8.55528	8.77486	8.07452	7.1229	7.73813	7.06677	7.13818	9.14226	9.65384	9.01292	8.73625	7.42341	7.68378	7.69654	7.27214	6.78449	7.90744	8.21725	7.80583	7.6991	7.94326	7.90339	7.96867	7.35224	7.13596	7.44155	6.41066	7.42779	8.12303	9.07236	8.63778	7.18392	8.72475	8.39287	7.89552	7.47303	7.24097	7.32286	7.7921	7.20935	8.03153	8.7791	7.30064	7.8168	8.65741	6.77433	7.88036	7.30425	7.22157
9.10524	7.40662	8.46919	7.11133	6.36344	6.31544	6.52858	6.75479	8.76929	6.99339	8.60614	6.94063	5.78757	6.20909	6.84813	6.39284	7.2058	7.29186	7.42005	8.03121	7.7707	6.10401	6.77305	7.11408	9.13033	7.30311	8.82454	7.17722	7.22861	7.71838	6.87132	7.1285	6.4715	7.40434	7.48876	6.51938	9.00134	8.48794	6.84896	6.71451	6.93761	7.22809	7.4411	7.14392	8.41327	7.32982	6.63472	6.87191	8.88549	7.35532
7.31714	7.97209	7.20965	8.22505	5.87964	5.30425	6.20555	6.50903	6.73313	7.13903	6.57031	7.22451	5.44764	6.409	5.3749	5.57027	6.88307	6.21932	7.74821	7.64433	5.64169	7.42403	6.87882	7.01924	6.73505	5.58256	6.79879	4.94891	6.86292	6.79806	6.88264	7.94091	6.0834	5.7869	6.42072	5.92911	5.57016	5.62675	6.5334	6.39119	8.08835	6.24433	6.08203	8.49904	7.09072	5.94747	6.85655	6.10911	6.63766	5.91093
8.44669	8.12382	8.20363	7.85697	6.33572	6.28831	6.60348	6.43014	7.19753	7.59416	7.06115	6.75698	6.38236	6.26839	6.40216	6.51846	6.1992	6.51696	9.44489	9.33832	6.51135	9.0967	8.27791	10.4277	6.55808	6.4665	6.75998	7.91142	9.70191	10.5495	9.90943	10.6578	10.398	10.2418	9.27674	10.3559	9.10285	7.91653	6.34257	6.32731	9.72466	6.44412	9.99333	10.3822	9.3027	8.14351	10.3555	9.86123	6.48164	8.74539
8.61933	8.22871	8.03687	7.49566	6.27142	6.67926	6.25842	6.05637	8.26086	8.90336	8.1377	8.39152	6.77855	7.66142	6.77899	6.94029	6.60366	6.28598	7.9086	7.25856	7.48249	7.56404	7.84879	7.27582	7.14647	7.20085	6.69818	7.05998	7.0835	8.06047	8.40926	8.29447	7.26304	7.72434	8.08746	7.91594	6.73079	7.24199	7.0503	7.5703	7.27492	7.52905	7.69648	7.95829	7.61423	7.76612	6.44562	7.5859	6.2608	7.44897
9.23165	7.94034	8.10988	7.31315	6.55328	6.166	6.3703	6.13558	8.13491	7.87564	8.15186	6.69582	6.40297	6.93057	6.45695	5.85469	8.28472	7.09496	7.68846	7.36765	8.5597	6.16044	6.56539	7.27926	8.90536	6.63169	8.25753	6.4467	7.7228	7.96062	7.54405	7.70877	7.23312	7.28874	7.51778	7.49325	8.44276	7.87249	7.17508	7.31016	7.57971	7.31376	7.35668	6.48809	7.90516	6.5559	7.32432	7.49163	7.73073	8.43234
8.0944	8.60113	8.42635	9.53701	6.32054	6.20949	6.59286	6.30559	8.25669	8.97639	8.45071	9.38757	6.30451	7.16926	6.28758	6.68295	7.69441	6.80553	8.39907	7.92835	7.7311	6.45393	6.32497	7.41108	7.73177	5.99012	7.52951	8.18327	7.62774	7.47547	9.40637	8.71939	7.27536	8.39099	6.99451	8.55484	8.25276	6.91783	6.52241	7.14426	9.06472	7.30499	8.10954	6.82558	6.77801	6.57956	9.457	9.59911	8.46498	7.45226
9.08647	8.91848	8.96962	9.05381	6.55704	6.36128	6.63566	6.72715	9.0976	6.64272	9.06239	9.37669	6.22927	8.7127	9.02906	8.99905	6.48338	8.74875	6.75704	9.15537	9.36741	8.94569	9.20262	9.63375	8.53418	8.10907	8.8793	6.58319	8.40766	9.14454	9.08203	9.20938	9.1233	8.64316	6.39851	9.58032	9.26755	6.35054	9.73423	9.58575	8.33228	8.56967	6.63539	9.35951	8.43125	6.45288	9.0758	6.15558	7.94824	6.02162
[truncated: 52 more columns]

## Sheet: brij, welch FDR0,01 s02
Gene names	1_LunetN3_CD81_NP40_A	2_LunetN3_CD81_NP40_B	3_LunetN3_CD81_NP40_C	4_LunetN3_CD81_NP40_D	5_LunetN3hCD81_CD81_NP40_A	6_LunetN3hCD81_CD81_NP40_B	7_LunetN3hCD81_CD81_NP40_C	8_LunetN3hCD81_CD81_NP40_D	9_LunetN3_CD81_brij58_A	10_LunetN3_CD81_brij58_B	11_LunetN3_CD81_brij58_C	12_LunetN3_CD81_brij58_D	13_LunetN3hCD81_CD81_brij58_A	14_LunetN3hCD81_CD81_brij58_B	15_LunetN3hCD81_CD81_brij58_C	16_LunetN3hCD81_CD81_brij58_D	17_LunetN3_HA_NP40_A	18_LunetN3_HA_NP40_B	19_LunetN3_HA_NP40_C	20_LunetN3_HA_NP40_D	21_LunetN3CD81HA_HA_NP40_A	22_LunetN3CD81HA_HA_NP40_B	23_LunetN3CD81HA_HA_NP40_C	24_LunetN3CD81HA_HA_NP40_D	25_LunetN3CD81HA_CD81_NP40_A	26_LunetN3CD81HA_CD81_NP40_B	27_LunetN3CD81HA_CD81_NP40_C	28_LunetN3CD81HA_CD81_NP40_D	29_LunetN3_HA_brij58_A	30_LunetN3_HA_brij58_B	31_LunetN3_HA_brij58_C	32_LunetN3_HA_brij58_D	33_LunetN3CD81HA_HA_brij58_A	34_LunetN3CD81HA_HA_brij58_B	35_LunetN3CD81HA_HA_brij58_C	36_LunetN3CD81HA_HA_brij58_D	37_LunetN3CD81HA_CD81_brij58_A	38_LunetN3CD81HA_CD81_brij58_B	39_LunetN3CD81HA_CD81_brij58_C	40_LunetN3CD81HA_CD81_brij58_D	41_LunetN3_HA_bs3_brij58_A	42_LunetN3_HA_bs3_brij58_B	43_LunetN3_HA_bs3_brij58_C	44_LunetN3_HA_bs3_brij58_D	45_LunetN3CD81HA_HA_bs3_brij58_A	46_LunetN3CD81HA_HA_bs3_brij58_B	47_LunetN3CD81HA_HA_bs3_brij58_C	48_LunetN3CD81HA_HA_bs3_brij58_D	49_LunetN3_CD81_bs3_brij58_A
TMEM2	7.60801	7.54875	6.65874	6.84221	7.41531	6.73401	6.79888	6.69322	6.53049	6.32529	6.35562	6.52042	9.51449	9.56634	9.5209	9.44666	6.58887	6.07394	6.3025	7.60064	6.77818	6.63651	6.32675	6.3206	9.43136	6.14909	8.9236	6.43328	6.53889	6.49432	6.45858	6.35629	6.49871	8.45624	8.79886	8.28803	8.53896	9.78667	8.79258	9.97211	6.67524	6.71208	6.71036	8.25597	6.59362	7.43289	7.89372	6.71156	6.3
ITGA6	6.22981	6.66064	6.85693	7.27575	6.20755	6.27198	6.36579	6.19811	6.34372	6.1013	6.38732	6.63376	9.39962	9.58277	9.43933	9.30623	6.32696	6.44243	5.67927	6.76163	5.90614	6.53053	7.03591	6.46769	8.51875	6.28942	7.61243	6.07496	6.66638	6.09885	6.30679	6.21344	6.73337	6.99151	7.03318	7.75249	7.00466	9.4403	7.17455	9.51143	6.00283	6.50629	6.33882	6.03842	6.3116	7.51283	6.31844	5.92104	5.66528
CPD	5.99599	6.58188	6.66273	6.27607	6.31664	6.23842	6.91695	5.88349	6.54231	6.42949	6.16817	6.60262	9.45002	9.02334	9.21101	9.08969	6.45235	6.38793	6.37116	6.74129	5.79496	7.01473	8.05392	6.53612	7.92154	6.80545	6.94825	6.22593	6.20224	6.20679	6.99061	6.4659	6.69489	7.34618	6.90923	7.55799	7.15839	8.33754	6.7057	8.5752	6.87425	7.69916	6.90628	5.67459	6.37394	7.19802	6.58953	6.70376	6.18973
PTGFRN	6.50709	6.191	6.60316	6.23514	7.41022	6.44072	6.46803	7.16791	6.03006	6.44899	6.04285	6.52561	8.69405	9.02206	8.98019	8.93726	6.47148	6.14173	6.31078	6.01336	6.56714	6.56731	6.73932	7.48578	7.11331	6.09839	6.77505	6.77239	6.89888	6.86836	6.81339	7.05319	6.57975	6.20582	6.16587	7.09089	7.21301	8.18506	6.14039	8.44151	6.72163	6.61886	6.66948	6.57099	6.57517	6.62108	7.02592	7.70674	6.1873
TFRC	7.00303	8.42702	7.53901	6.79485	8.24408	7.49058	8.04669	7.92209	7.3095	7.38646	7.20758	6.98056	9.85968	9.94288	9.7973	9.75596	7.03551	7.32089	7.97696	6.09198	6.78559	7.9424	6.79062	6.92965	9.15996	6.77371	8.53287	7.18566	7.76526	7.32638	7.3376	7.60169	6.80842	8.95456	8.90905	9.24482	8.41464	9.758	8.81896	9.89394	7.23017	6.88762	7.51275	6.20609	7.70718	7.8377	8.34586	7.51562	6.7272
ALCAM	6.39484	7.39794	6.59407	6.81949	6.62557	5.92661	6.70446	6.27588	6.51018	6.1248	5.85886	6.15782	8.75436	8.9861	8.68968	8.62048	6.70597	6.37491	6.36562	6.27261	6.67676	6.33124	6.93795	6.48303	8.21141	6.30728	7.60623	6.24295	5.40286	6.332	6.5912	6.42392	6.5513	7.21735	7.25734	7.3009	6.53767	8.97254	7.71664	9.03479	6.82099	6.48142	5.98274	6.96563	6.13922	8.02604	7.31526	6.26603	6.65947
ITGB1	7.07258	7.91648	7.74957	6.29627	7.9539	7.1412	7.76199	7.81928	6.25471	7.20131	6.06748	7.42063	9.34238	9.36088	9.26684	9.30625	6.37355	7.71765	7.87982	7.34639	6.61592	7.84429	6.29492	7.09209	8.94417	7.00638	8.60253	7.34934	7.86509	7.42903	7.40707	7.29565	7.04967	8.54832	8.39307	8.78621	8.15008	9.48285	8.42833	9.48443	7.33981	6.45864	7.33381	6.65613	7.80602	8.46151	8.1867	7.55663	6.98133
ANXA11	6.84803	7.76762	6.31412	6.81057	8.94184	6.69242	8.51355	8.5496	6.51244	6.85001	6.38528	6.46153	9.04261	9.27096	9.00082	8.82216	6.40666	6.46599	6.00406	7.13402	6.57663	7.323	6.55744	6.37976	8.33389	6.92457	7.41454	7.04556	6.71943	6.91537	6.46957	6.81619	6.17685	7.51974	7.61851	7.20828	6.72987	8.93048	8.20341	9.16923	6.01547	6.72603	6.62656	7.26276	7.1337	7.06599	7.91508	6.443	6.23323
SCARB1	6.70918	7.32249	6.89214	7.91241	7.19783	6.33239	6.19721	6.62839	6.24087	6.33626	6.36355	6.49158	8.73182	8.78847	8.87947	8.73013	6.96226	6.51163	6.44503	6.73359	6.32314	6.18374	7.47904	6.82362	8.27658	6.4859	7.37898	6.82223	7.00835	6.00795	6.19911	6.30712	6.77567	7.55006	7.81506	8.146	7.13997	8.5811	7.19156	9.08547	6.99067	6.61663	6.66726	6.8613	6.95544	7.3616	7.1574	6.76332	6.55117
ECE1	6.18265	6.35866	6.09319	6.74606	6.00647	5.60293	6.91381	6.43134	6.14382	5.87812	6.23428	6.34106	8.81835	8.32834	8.51757	8.58598	7.13334	6.2522	6.67592	6.6613	6.1495	6.62687	6.78065	6.39705	7.29675	6.68451	6.37042	6.42873	6.7465	6.66437	6.19666	6.42291	7.21037	6.77806	6.32497	6.74263	6.38194	8.50953	6.70597	7.40358	6.41704	6.6152	6.74698	6.70324	6.36774	6.22355	6.75766	6.48519	6.40057
GNA13	6.3247	6.92037	6.31367	6.69542	6.48911	7.00988	6.37482	6.17605	6.51674	5.91525	6.68249	6.26642	8.68893	8.79349	8.7594	8.75436	6.81027	6.62418	6.6423	6.92184	6.37729	6.42818	6.21034	6.56838	8.2331	6.59377	7.15869	6.54648	7.06848	6.45312	5.91144	7.19789	6.3236	7.81715	7.29794	7.66729	7.25983	8.76667	7.55553	9.09882	6.98598	6.47961	6.3296	6.90778	7.23134	7.16859	7.55521	6.48343	6.14676
ITGA1	6.73128	6.50717	7.08425	6.88725	5.81249	6.34414	6.24943	6.4016	6.89902	6.63954	6.58789	6.2462	8.97124	9.06811	8.92469	8.74546	6.72852	6.6558	6.4464	6.15473	6.63123	6.53743	8.02424	6.39999	7.92506	6.78567	6.52074	6.42987	6.23406	7.36126	6.5473	6.13637	6.65375	6.19501	6.54755	7.21445	6.6098	8.9125	7.01456	8.80093	6.47167	6.42578	6.70198	6.86043	6.39515	7.33409	6.49733	6.10488	6.34997
ADAM10	6.7343	7.06982	6.44098	6.36857	6.68303	6.77427	6.45697	6.439	6.39319	6.65005	6.37668	6.35944	8.80006	8.65537	8.77062	8.85143	6.59947	6.2978	6.65371	6.86672	6.63911	6.25176	5.85783	6.3634	7.74508	5.794	7.05454	6.59946	6.29517	6.21412	6.37248	6.53846	6.87866	7.15966	7.07229	7.6776	6.60873	8.97766	7.07081	9.02094	6.74283	6.55528	6.49053	6.82102	6.59659	7.13315	6.69345	7.0864	6.54983
NT5E	6.33814	6.58043	6.97048	6.38164	8.54639	6.56112	7.98788	7.92077	6.65892	5.89334	6.39033	6.35171	8.8197	8.54197	8.52175	8.62307	6.92367	6.48249	6.1689	6.9487	6.93714	6.71545	7.22691	5.94418	7.68905	6.46077	6.94228	6.93706	6.23793	6.04105	6.61634	6.53812	6.16666	7.52813	7.51734	7.25268	6.98878	8.73544	7.04001	8.49356	6.29189	6.3799	6.47859	6.66962	6.34484	6.47858	7.87473	6.09836	6.03516
GNAS	7.74965	7.41566	7.27579	7.07394	7.47173	7.50848	7.18015	7.01595	7.27964	6.05606	6.57514	6.41485	8.97043	8.61949	8.94323	8.93551	6.29754	6.34738	7.2072	6.51876	7.46365	6.2569	6.70377	6.47894	8.19921	6.06338	7.23302	6.35735	6.81488	6.31589	6.68938	6.65918	7.15597	7.70944	7.6159	7.81149	7.50648	8.6049	7.57952	8.6537	6.03903	6.12729	6.57451	6.74591	7.04999	7.49697	7.82517	6.10419	6.62147
CD81	6.67557	6.18343	6.57954	6.33572	8.72295	9.14922	9.08976	9.04277	8.19571	6.25743	8.17237	6.44536	9.56016	9.60032	9.54458	9.50482	6.43736	6.32276	6.50661	6.87378	10.0808	9.04044	9.01267	9.75715	9.46564	10.0825	9.86314	10.0315	7.04143	6.15331	7.14944	6.15806	10.2783	9.01115	9.34836	9.40726	8.78825	9.86849	8.74535	9.75769	6.62731	6.3059	6.75072	6.57763	8.52093	9.02399	9.07445	8.02592	6.14065
TF	6.93594	6.8747	7.18848	6.5059	7.17418	6.44996	7.41295	7.61289	6.48097	8.0387	6.66169	7.02853	9.53518	9.28398	9.36523	9.14777	6.60748	7.33047	8.25261	6.71911	6.95961	7.48862	7.61134	6.69365	8.58122	6.14768	7.59233	6.68559	6.53569	6.34813	6.382	7.0404	7.56055	7.59258	8.13392	7.91729	6.8293	8.96605	8.3848	8.92496	6.17813	6.55308	6.97281	6.92208	6.88129	6.47555	6.67219	6.43138	6.28641
GNAI3	6.43958	6.52902	6.73386	6.32733	7.09163	6.8384	6.9323	6.42157	6.00369	6.79454	6.25237	6.31818	8.5894	8.58151	8.58564	8.64549	6.70836	6.5327	6.41426	6.33953	6.55059	6.59688	6.34915	6.92713	8.04108	6.18487	7.36972	6.52368	6.10686	7.24274	6.27079	7.37552	7.93481	6.873	7.86783	7.91599	6.64356	8.93642	7.06722	8.43591	6.80271	6.66008	6.46814	6.66981	6.44725	7.45932	7.52343	6.89003	6.12129
BCAM	6.7207	7.27332	7.23855	6.3154	7.49245	6.99566	7.66192	7.53756	7.03957	6.08826	6.58482	6.90983	8.98126	8.80382	8.93846	8.8477	6.38242	6.62264	7.35139	6.74599	6.20027	7.39148	7.02338	6.45684	8.15091	6.25572	7.65145	6.22965	7.41486	6.80193	6.48052	6.45434	7.23777	7.73635	7.58841	8.30425	7.37725	8.5297	7.69016	8.9747	6.38965	6.58613	6.16336	6.73944	7.0117	7.29352	7.21598	6.4158	6.43095
MACF1	6.41636	6.47303	6.36365	6.60588	9.37943	8.9798	9.08088	9.12254	6.72971	6.68373	7.41152	6.74136	9.23621	9.188	9.16779	8.90142	8.25503	6.96163	7.53223	8.28425	6.30133	6.55191	6.73996	6.55053	6.87737	6.01144	6.39964	6.7456	6.18679	6.17958	6.54866	6.47296	6.31226	6.49367	6.84075	6.64009	6.3845	6.46178	7.29012	6.71092	6.73831	6.6921	6.1179	6.89304	6.69813	6.68167	6.061	6.86272	6.24092
SLC3A2	7.55772	7.80206	7.08497	6.4244	8.01982	7.20115	7.44212	7.75119	6.76629	6.24848	6.22882	6.9745	8.95129	8.70351	8.68711	8.76888	6.73819	6.5085	7.2811	7.74775	7.2903	7.37533	6.77786	6.70835	8.1396	6.12186	7.93751	6.89941	7.01853	7.12123	6.37559	6.83884	6.47095	7.86978	7.56272	7.84721	7.29555	8.89856	7.35721	8.96747	6.59428	6.26406	6.99226	6.75019	7.36363	7.82294	7.2639	6.67306	7.14734
IL1RAP	7.69069	7.28346	6.62154	6.47073	7.63736	6.77775	6.89791	6.95467	6.52608	6.31269	6.29583	6.48857	8.64418	8.59737	8.62353	8.64191	6.67103	6.17848	6.96053	6.37993	7.68329	5.89824	6.45995	6.69333	8.32699	7.07507	7.62328	6.60378	6.45542	6.50073	6.50241	6.17129	6.05316	7.60185	7.82576	7.43727	7.35927	8.71585	7.73895	8.88179	6.48857	6.57075	6.54356	6.47144	6.63219	6.38876	7.00614	6.82806	6.45138
PLIN2	7.18187	7.67755	7.38446	7.56519	7.76653	8.7452	7.78304	7.49794	7.01254	7.04206	6.74736	6.95179	9.0477	9.26482	8.96055	9.26425	6.97243	7.85474	7.78426	7.20417	6.57989	7.53743	6.48407	7.55502	9.18636	7.36397	8.41552	6.22894	6.96018	7.58589	7.66099	7.46364	9.14597	8.56107	8.70833	8.86593	8.63888	9.29308	8.4662	9.40688	6.48075	7.46187	7.20892	6.95705	7.77637	8.11012	8.20566	8.59749	6.53384
DNM2	8.43359	8.25756	6.06844	6.20327	8.74298	8.06134	8.25964	8.49128	6.38576	5.95119	6.04695	6.36602	8.8733	8.04005	8.08005	8.4712	6.22983	6.74478	8.0642	6.62247	8.34317	8.43864	6.40181	5.9939	8.25127	6.29668	6.64822	8.42606	6.73122	6.48251	7.99846	6.56331	6.71274	8.44048	8.38021	6.72337	6.74078	6.12733	8.19714	6.53349	6.36794	6.78978	6.58741	6.43878	6.27508	6.52736	6.81206	6.41845	6.70995
GNAQ	6.68673	6.40044	6.83345	6.13838	6.52667	6.90297	6.47677	6.38073	6.46769	6.75158	6.3547	6.39207	8.63169	8.71138	8.65201	8.63852	6.84999	6.38696	6.9559	7.26028	5.60814	6.2948	6.73461	6.81583	8.12447	6.28207	7.65047	6.25747	6.47924	6.62501	6.08676	5.94979	7.34234	7.62151	7.33131	7.68598	6.66852	8.66204	6.95776	9.0782	6.48381	6.5636	6.28338	6.43882	7.30374	7.8116	7.07166	6.46188	6.56997
ITGA5	6.41263	6.9476	7.53579	6.46892	6.88412	6.30178	6.28324	6.55041	6.60521	6.41312	5.96122	6.01415	8.71393	8.3538	8.49894	8.02886	6.49649	6.30654	6.05443	6.84806	6.57992	6.54074	6.59283	6.62674	7.57791	6.00402	6.99246	6.52588	6.28174	6.55346	5.99573	6.3559	6.37056	7.40812	7.08938	7.05022	7.13207	8.36301	7.23593	8.46982	6.35133	6.15025	6.52057	6.79756	6.06374	7.14798	6.99776	6.11412	6.82672
FAM151A	6.81883	6.55326	6.73588	5.95259	6.81697	6.84014	6.68773	6.8195	6.48504	6.41939	6.57533	6.87408	8.68906	8.71519	8.75555	8.70171	6.58351	6.32295	6.89978	6.8135	7.35572	7.04206	6.34446	6.50104	8.21972	6.50134	7.6716	6.61561	6.92124	6.44301	6.49326	6.45062	6.32637	7.39653	6.63488	8.15069	6.78839	8.75814	6.85257	9.00775	6.58731	6.37705	6.37548	6.41757	7.49897	8.14703	6.45208	6.92002	6.41913
DOCK7	7.16146	6.60757	6.66515	6.72865	9.37425	9.02444	9.07004	9.07515	7.14656	6.59913	7.21646	6.0798	9.1231	8.7245	8.79078	8.776	5.87033	6.28744	6.2819	6.45427	6.41429	6.63374	6.95048	6.51143	7.60189	6.70159	6.35154	6.29631	6.67788	6.61462	6.77975	6.94513	6.32533	7.07951	7.38602	7.16289	7.06808	7.28258	8.15773	7.10291	6.96557	6.07865	6.75518	6.73411	6.53793	6.55204	6.34814	6.99635	6.52847
SNAP23	6.46598	7.01999	7.50184	6.40525	7.08945	6.37689	6.64017	6.75635	6.43737	6.67104	6.15941	6.50018	8.54451	8.49297	8.50577	8.56391	6.4437	7.26278	6.24165	6.52117	6.64674	6.1543	5.94108	6.52787	7.56834	7.04206	7.43861	6.69404	6.19016	6.51305	6.60613	6.3118	7.17316	7.56123	7.42356	7.9194	7.3323	8.13634	7.46005	8.7456	6.97654	6.90573	6.30177	7.06814	7.26574	7.32877	7.37445	6.4586	6.65843
GNA11	6.09902	6.79125	6.76536	6.53013	7.07489	6.00523	6.55485	6.61229	7.4034	6.92303	7.17621	6.94305	9.23837	9.21155	9.1069	9.15448	6.89584	6.34387	6.72188	7.08966	6.35696	6.40796	6.70231	8.17499	8.77048	6.0472	8.08493	6.82355	6.5351	7.81702	6.8993	8.4317	8.11284	8.38491	8.28697	8.653	8.38344	9.44798	8.31542	9.622	6.1811	6.84918	7.17629	6.63364	7.81729	8.38991	8.45979	6.8467	7.27189
C2orf72	7.47487	7.43845	7.19623	6.50172	7.20279	6.74863	7.22305	6.68163	6.25633	6.13468	6.38742	6.49356	8.30698	8.48924	8.32982	8.3891	6.28461	6.76279	6.72336	6.65928	7.16738	6.60793	6.79467	6.78558	8.55751	5.97268	8.028	6.48801	6.79575	5.9525	5.94536	6.39794	6.33763	7.46518	7.45573	7.63244	8.01106	9.28939	7.90534	9.27593	6.45339	6.82645	6.54792	6.91316	7.38018	8.03631	7.19067	6.96985	6.85856
ANPEP	6.50622	6.58187	7.12937	6.04468	8.60774	6.80593	8.43411	8.47241	6.03159	6.34985	6.52711	6.53747	8.77462	8.03165	8.28172	8.303	6.10033	7.02723	7.05134	7.16708	6.45544	6.90169	6.53231	6.2734	6.91775	6.3362	7.06525	6.38062	6.41316	7.81275	7.44711	6.96337	6.02079	6.94436	6.843	6.91381	6.84474	7.35089	7.761	7.68513	6.6601	7.66166	6.83464	6.35214	6.77822	7.41432	6.74461	7.38487	6.2635
EGFR	7.75623	7.99247	7.34854	7.28809	7.64706	6.75716	6.99181	6.9336	7.14771	6.97204	6.94764	6.68925	8.88924	8.99741	8.87644	8.77049	6.69868	6.23895	6.1986	6.79083	6.60572	6.75342	6.9701	6.40964	8.93857	6.61366	8.3052	6.78843	6.71439	7.07365	6.26488	6.4284	6.51775	8.30895	7.78636	8.32377	7.94479	9.35932	7.69144	9.33427	7.441	7.1174	6.78268	6.81858	7.39477	7.66244	7.59907	6.06717	6.20111
ATP2B1	6.92185	6.89351	6.58566	7.03193	7.43379	6.58863	6.79242	6.54448	6.40677	7.10373	6.71983	8.43181	9.04269	9.21256	9.16909	8.98917	6.92773	6.28528	7.54068	6.32216	6.55009	7.344	6.63347	7.23774	8.49681	6.78771	7.45342	6.53905	7.09639	7.22008	6.94518	6.44983	6.88301	7.85066	7.65411	7.84692	6.96297	9.00966	8.13049	9.49667	7.20162	6.5919	7.0693	7.17843	7.07642	7.52427	7.58057	7.38165	6.6438
RHOB	7.42553	7.18656	6.09961	7.63322	6.77341	6.58306	6.57448	6.48625	6.3402	6.90905	6.5747	6.41819	8.65641	8.63836	8.3353	8.30352	7.04194	6.44394	7.32787	7.17123	7.43702	7.27082	6.62299	6.63496	7.66275	5.81112	7.18327	6.63268	6.82582	6.19598	6.22398	6.92681	6.42544	6.30012	7.48345	7.49678	6.50998	8.1411	6.66732	7.79533	6.43973	6.46364	6.49158	6.66899	6.30021	6.9383	6.93201	6.48357	6.38913
CD151	6.03848	6.44863	6.31455	6.82699	6.20254	6.3089	6.39006	6.55281	6.71214	6.49094	6.64094	6.61044	8.71049	8.50881	8.45186	8.46657	6.66787	6.15938	6.17982	6.57463	6.87548	6.15294	6.55605	6.33073	8.09086	6.63476	7.86141	6.89696	6.762	6.7091	6.19742	6.55901	6.82227	6.54661	7.94502	6.52041	6.97719	9.05123	7.82251	8.91775	7.17895	6.74534	7.07471	6.53202	6.38223	8.14662	6.60065	6.26441	6.3773
ITPR2	7.00527	6.86529	6.71386	7.0943	8.75449	8.03778	8.55375	8.27501	6.54188	6.54162	6.25233	6.37322	9.12349	7.83157	8.43546	7.94338	6.85643	6.37097	6.5478	7.36244	7.29283	6.97342	6.65677	6.01578	6.48981	6.53933	6.93348	6.354	6.64711	6.48544	6.40305	6.42395	6.21292	6.18418	6.52559	7.32031	6.5998	6.73233	7.07809	7.02416	6.28461	6.73554	6.38535	6.40387	6.53036	7.08114	6.87354	7.1173	6.50573
CLINT1	7.7658	7.51774	6.69985	6.77391	9.20879	8.79817	8.92785	8.89941	6.90536	6.40166	6.41943	6.2032	8.79566	7.69249	8.54033	8.51196	6.56723	6.99023	6.76085	6.7276	6.72597	7.1964	6.74668	7.05953	7.01102	7.99558	7.75681	6.16322	6.91414	7.21482	6.36365	6.75846	6.94156	7.83813	7.62725	6.25809	6.30265	7.15734	8.11022	6.24239	6.20793	7.18862	6.86369	6.49322	6.51304	6.39396	6.57148	6.85452	6.73584
CAPN5;ASB2	6.97618	7.01051	6.28049	6.56059	7.34272	6.82708	6.58805	6.43835	6.32175	6.29576	6.27367	6.37184	8.37007	8.5226	8.05797	7.69261	6.53089	6.71664	6.59668	6.59112	6.62633	6.4249	6.54626	6.8766	7.0419	6.70721	6.56153	6.74749	6.09968	6.59178	6.10927	6.92592	6.37735	6.41599	6.60727	6.58254	5.83338	8.13465	6.62265	7.67407	6.6683	6.47706	6.95043	6.75444	6.40739	6.18809	5.96934	6.70995	6.10705
GNB2	8.40541	8.10425	8.09552	8.00204	8.28425	7.50649	8.07533	8.07004	8.10054	7.91821	8.12267	6.74187	9.70987	9.52076	9.51784	9.50515	6.43727	7.2852	7.95691	7.53343	7.99147	7.68949	6.84903	7.76851	8.99608	6.71242	8.34475	7.93631	7.78303	7.85836	7.67777	7.82083	6.38049	9.04867	9.11879	9.36584	8.92676	9.72926	8.89492	9.75523	7.55664	7.43996	8.07602	6.77495	8.6758	8.85175	8.77712	7.25125	6.59233
CD46	6.72214	6.69096	6.76692	6.71358	6.28506	6.10633	6.38305	6.5811	6.67588	6.20826	6.11406	6.66446	8.36553	8.23001	8.24135	8.16932	6.47126	6.7224	6.30325	6.8965	6.45697	6.80269	6.07374	6.80367	7.84027	6.37049	6.46546	6.43867	6.0071	6.41452	6.68503	6.34114	6.14916	7.38689	7.52325	7.54104	6.68894	8.51642	7.11157	7.83537	6.02484	6.65801	6.41589	6.95355	6.65753	6.80883	6.43697	6.50537	6.75773
GNB1	7.87692	7.61612	7.56496	6.22293	7.98811	7.28726	7.82648	7.79233	7.58923	7.10116	7.68449	7.38621	9.34173	9.22884	9.2184	9.25032	7.59872	6.1871	7.62463	7.41557	7.63492	7.57921	7.08838	7.21184	8.72702	6.54819	8.26694	7.54276	6.34238	6.6573	7.07339	6.31709	6.53556	7.82336	8.46126	8.9822	8.25602	9.16125	8.03711	9.05042	6.54053	7.22899	7.35094	6.71176	8.15351	8.43675	8.55008	7.92372	7.36461
SCAMP3	7.60634	7.19165	6.43196	6.73615	7.30289	6.44742	7.53503	7.64111	6.37038	6.34627	6.37086	6.53855	8.39017	8.14968	8.20664	8.13004	6.33769	6.19481	6.97738	6.63252	6.64444	7.34191	6.50878	6.62412	5.95898	7.4866	6.50248	6.5572	6.66166	5.99822	6.63785	6.8794	7.19518	6.84482	6.88455	7.39524	6.92682	7.88149	7.33185	7.91586	6.28095	6.64521	7.02612	6.2885	6.72797	6.98224	6.68555	6.36861	6.13199
SLC1A5	7.2966	7.29387	7.12956	6.38953	7.96384	7.05231	6.98759	7.13021	6.61983	5.93811	6.74983	6.51123	8.57634	8.2589	8.01064	8.20205	6.97724	7.14541	6.72422	6.48769	7.24633	6.79712	6.31594	6.22069	7.39877	6.37312	7.63707	6.23859	6.49161	6.71282	6.59439	6.86843	6.72934	7.43154	6.95283	7.82112	6.22752	8.38286	7.62174	8.63612	6.42272	6.43373	6.7673	7.02951	7.12587	7.15957	6.66514	6.35722	6.1017
PRKCA	6.21614	6.84587	6.24082	6.57715	7.59857	6.42693	6.73873	6.76441	6.26677	6.34075	6.68795	6.60935	8.70641	8.1898	8.37782	7.76575	6.61203	6.32656	6.43278	6.83263	6.22121	6.15643	6.9278	5.86195	6.45	6.09937	7.07051	6.82015	6.71695	6.57053	6.55094	6.64378	6.21392	6.77403	6.24435	6.81846	6.71256	6.51892	6.38197	6.84473	6.48138	6.28678	6.55734	6.81602	6.13339	6.94057	6.51347	6.69738	6.29389
VAPA	7.65608	7.59547	7.69653	7.51168	8.75551	8.26757	8.64097	8.65944	7.20003	6.46744	7.13178	6.69286	8.95251	8.2029	8.74804	8.67158	7.04116	7.30792	7.62873	7.34339	7.10775	7.90588	6.62566	7.38326	6.71352	7.85404	6.76833	7.25147	6.40145	6.60234	6.71674	7.47644	7.0423	7.37714	7.49645	7.75164	7.2793	6.49489	8.05026	7.36084	6.35353	6.64453	6.94085	7.35711	6.95753	6.64172	7.11317	7.40364	6.80841
VDAC1	7.08486	7.9205	7.07533	6.02116	8.45419	7.27898	7.77799	8.41422	6.27691	6.27648	6.47489	6.65669	8.93391	6.91123	8.40771	8.51488	6.68556	7.33943	7.3027	7.0032	7.40914	7.14662	6.36295	6.86296	6.55548	7.06524	6.79978	5.89899	6.39509	6.70437	6.74371	6.27404	7.1406	6.93962	7.00121	6.46345	6.37084	7.06153	6.42407	6.87362	6.69813	6.63894	6.04573	6.5009	5.91442	6.80632	6.66767	6.21478	6.68803
GNAI2	7.74013	7.81937	7.75007	7.33208	8.04968	7.55754	7.84697	7.84524	7.64966	7.19204	7.613	7.19446	9.15146	9.11414	9.09923	9.18101	6.89558	7.14092	7.58937	7.27256	7.54158	7.65214	6.52524	7.41769	8.83742	7.19234	8.28954	7.3427	7.48948	7.29201	7.34382	7.52085	7.41137	8.54706	8.49531	8.72348	8.16206	9.27474	8.21667	9.36021	7.31607	6.88087	7.4683	7.5503	8.45051	8.61795	8.41789	7.94525	7.66263
GPC3	7.75018	7.42187	6.81489	6.95243	9.44199	8.79841	9.02391	8.95677	7.46858	6.69761	6.60423	6.55497	8.85017	8.01995	8.87007	8.48008	6.89738	6.87618	7.15106	6.94419	7.36382	7.36027	6.79029	7.235	6.64899	7.24569	7.41569	7.08372	6.78935	6.79901	6.62463	7.30602	6.56426	6.89016	6.75086	7.77738	6.67249	7.50462	8.42888	7.61676	6.4438	6.99646	6.35212	7.23315	6.61417	6.91492	6.50076	7.10571	6.50591
CD276	6.3278	6.32793	6.30869	6.25699	7.05131	6.61553	6.15561	6.381	6.66187	6.40262	6.06636	6.56249	8.49167	7.77011	8.14937	8.14832	6.74618	5.77167	6.36891	6.62705	6.51579	5.95044	7.16613	6.15685	7.45989	6.20013	6.82462	6.16617	6.10316	6.23957	6.29424	6.38098	6.19672	6.91546	7.36855	7.47506	6.64162	8.24175	7.15673	8.51437	6.44938	6.36357	6.35489	6.45297	7.00711	7.01829	6.71258	6.69689	7.02399
STXBP3	6.78099	6.50154	6.9155	7.02759	7.01233	5.98661	6.47451	6.52171	7.01645	6.47111	6.20312	6.21637	8.50842	8.24726	8.04281	7.94685	6.44283	6.2631	6.34968	6.57152	6.17694	6.84665	7.05446	6.1082	6.99172	6.2458	6.76826	6.18877	6.86606	7.13758	7.01937	7.04528	6.33369	6.77861	6.98619	6.53701	6.51561	8.14854	6.79356	8.06028	7.28863	6.56611	6.21343	6.7118	7.56397	6.818	6.58867	7.0445	6.24647
MICAL3	6.98584	7.09663	7.16271	6.86984	8.95533	8.6344	8.69424	8.74359	6.48741	7.21399	6.58891	6.52764	8.86903	8.35486	8.29953	8.10459	6.65971	6.89113	6.18284	6.39216	6.93595	6.59578	6.18846	7.77549	6.86241	6.90383	6.23035	6.50829	6.82169	6.28807	6.84318	6.77403	8.26877	6.81731	7.44803	6.86598	6.65483	6.43242	8.00834	6.97324	6.38144	6.83368	7.34945	6.96956	6.81844	6.46571	8.11618	7.70086	6.66192
PCYT1A;PCYT1B	6.41255	6.02187	6.56567	6.3972	6.45109	6.82469	6.36517	6.27238	6.20147	6.08048	6.35821	6.42338	8.02971	8.23586	7.86444	7.73585	6.33758	6.40651	6.54579	6.52039	6.69352	6.96097	6.36617	6.94255	7.14965	6.93542	6.49144	6.91326	6.59854	6.55173	6.81464	6.26142	6.1602	6.8278	6.4158	6.7034	6.87465	7.22624	6.9187	7.60177	6.14508	6.26928	6.37799	6.8175	6.70964	6.63427	7.13975	6.34378	6.3601
HSD17B12	8.70619	8.56867	8.02251	6.32309	7.91898	7.6968	7.5384	7.65724	7.01678	6.24775	6.20262	6.62162	8.47537	7.68397	8.41812	8.27832	8.26371	7.3986	7.19321	8.04747	8.04458	8.11089	7.0714	7.23867	7.39421	7.73573	7.72254	7.54188	7.2913	6.87152	6.38421	7.37005	7.42266	7.96839	7.5385	7.22505	7.24291	7.30099	7.06785	7.81013	7.149	7.28565	7.4515	6.3296	6.56008	6.41874	6.74775	6.50133	7.05996
ATP2B2	6.99649	6.31012	6.80277	6.76541	6.30552	6.14795	7.59104	7.37656	6.30157	6.14391	6.53689	6.33329	7.87776	8.07137	8.14842	7.94007	6.48742	6.64191	6.03569	6.36236	6.49811	6.46485	7.24819	6.41804	7.41004	6.63977	6.40088	6.63616	6.55271	6.43446	5.95583	6.64402	6.35991	7.25895	7.61326	7.58556	7.15667	8.20753	7.23104	7.86472	6.2485	6.49483	6.07157	6.80187	5.98044	7.47163	6.37607	6.469	6.7409
CKAP4	7.33684	9.68949	9.14348	7.72472	9.67433	9.45685	9.4133	9.42005	7.33993	6.17458	7.17958	6.65904	9.03503	7.85875	8.58409	8.51837	6.92951	7.98869	8.1048	7.4971	6.33999	9.22822	6.39345	6.6949	7.16735	7.25348	6.75651	7.17748	7.19008	6.05158	7.31256	7.51387	6.35036	7.59503	6.90797	6.63098	5.97329	7.22034	7.42485	7.30976	7.71094	7.36898	7.12074	7.64982	6.99	6.99723	7.23784	7.38176	7.19117
ATP1A1	8.49254	8.51083	8.27752	7.26607	8.79415	8.09715	8.17924	8.39538	7.41709	7.54609	7.39129	7.34994	9.18898	9.02853	9.00898	9.08877	6.62135	7.98632	8.15737	7.73309	8.38892	8.38503	7.05242	7.86992	8.79887	6.92877	8.15528	7.73104	7.75872	7.37025	7.59667	7.9243	7.09075	8.2	8.38927	8.61069	7.96499	9.05751	8.63164	9.41579	7.64854	6.53443	7.57828	7.72844	7.7021	8.68387	8.57346	6.98251	6.75872
F11R	6.76796	7.06603	6.50377	6.39622	6.07096	6.76148	6.41946	6.64625	6.54352	6.18926	6.39324	6.9391	8.22029	8.10343	7.9566	8.37533	6.67593	6.05414	6.86992	6.41479	6.14743	6.46185	6.72028	6.48365	7.59458	6.57586	7.09482	7.48845	6.77581	6.21485	6.20208	6.33474	6.48036	7.35463	7.34764	7.49028	6.79304	8.49881	7.55301	9.10857	5.93551	6.90238	5.93555	6.15386	6.41071	7.24065	6.49222	6.63306	6.65003
IGSF1	6.9222	7.18199	6.42553	6.45024	7.22832	7.12672	6.42881	6.70106	6.28815	6.18747	6.28186	6.76736	8.44389	7.66863	7.96307	8.00518	6.50935	6.39726	6.89892	6.34195	6.72601	6.56266	6.08995	6.54589	7.26677	6.16435	6.50652	6.14893	6.54725	6.65467	6.33944	6.77961	7.57572	7.30384	6.75681	7.09871	6.30525	8.26541	7.06729	7.62737	6.80144	7.52999	7.05137	6.76219	6.67176	6.26743	6.36394	6.50136	6.63803
PVR	6.94871	7.17843	6.29909	6.29096	7.08849	6.38822	6.2024	6.47584	6.50393	5.99077	6.18798	5.95021	7.44286	7.98337	7.89064	7.86727	6.51518	6.24952	6.47857	6.68149	6.48963	7.04618	6.90257	6.22357	7.39064	6.37269	6.43442	6.56529	6.51932	6.28329	7.37105	6.63052	6.50649	6.24541	6.29827	5.92704	7.39478	7.93161	7.40005	8.20347	6.01611	6.44194	6.34594	6.69374	6.19723	6.75527	6.93528	6.07093	6.28856
APOE	6.06525	7.50029	7.20758	6.69905	7.578	7.21267	7.35505	7.34797	6.1249	6.32686	6.3416	6.80494	8.07328	8.02768	7.99644	7.9932	6.54379	6.26999	7.35174	6.67208	6.68126	6.91638	6.98997	6.65563	7.6622	6.06926	6.68352	6.50197	6.38521	6.2862	6.56657	6.29317	6.28523	7.68344	8.22227	8.19454	7.59218	8.62341	7.79158	8.55913	6.59924	6.49448	6.30234	6.40569	7.45776	7.7274	7.65071	7.00949	6.67863
STX4	6.5434	6.35706	7.92236	6.45185	6.27003	5.95187	5.64237	6.79813	6.16656	6.67843	7.78962	6.51579	8.13376	8.57589	8.45043	8.44242	8.09823	7.94226	6.17883	7.71295	6.58591	6.46102	7.38975	7.47131	7.03655	6.35851	7.48734	6.32676	6.70866	6.90911	6.511	6.66291	6.36362	7.65578	7.24517	7.52786	6.88408	8.2401	5.99571	8.36977	6.65164	7.14173	6.45259	7.75407	6.23668	8.27807	6.77365	6.72007	7.7432
GPI	7.67434	7.97795	7.28966	8.69098	8.60048	8.51648	8.04387	8.055	6.90902	7.55628	7.05534	6.43111	8.9878	8.17981	8.58088	8.63796	7.07317	6.72372	7.83047	7.69936	7.04552	8.09205	6.52317	6.09529	6.53818	6.56367	7.10123	6.41799	6.41038	6.64748	6.39709	6.06078	6.96343	8.06696	7.50244	7.57616	6.50711	7.2801	7.0103	7.68498	7.1245	6.89515	6.52377	6.87611	7.15473	6.41779	6.88067	7.52777	6.25394
MYO1D	7.95841	8.31399	7.50971	6.85628	9.78176	9.31448	9.52173	9.54726	7.97265	7.77142	7.97494	6.57812	9.49122	9.03141	9.0807	9.07867	6.8439	6.04716	7.26157	6.89126	7.35336	7.72442	6.31865	7.77148	7.20938	7.36624	7.73636	7.75242	7.49535	5.62547	7.41541	8.06859	7.09142	7.6037	8.39707	8.26696	7.02906	8.28373	9.14959	8.11511	6.10958	6.45867	7.92972	6.67533	7.05354	7.21072	6.99149	6.54112	6.57057
SLC39A14	7.22896	7.21614	6.61909	6.66385	7.32625	6.96173	6.14069	7.38991	6.68236	6.41494	6.19144	6.35993	8.40178	8.16468	7.99205	7.46147	7.06091	6.11449	7.31479	6.70058	6.63647	7.4309	6.46086	5.99763	8.0445	6.29655	6.54261	6.43923	7.10408	6.52747	6.25296	6.51258	6.61703	6.45002	6.46677	7.67746	6.86592	8.61602	7.45951	8.44511	6.26763	6.31132	6.31301	6.64802	6.69859	7.60919	6.87538	6.20598	6.41369
APOA1	6.51377	7.22365	6.6236	6.61362	6.1848	6.27542	6.14381	6.242	6.35831	6.41239	6.23476	6.47067	8.2529	7.98796	7.96262	7.5448	6.24804	6.60921	6.07894	6.62192	7.06677	6.17803	7.35492	6.23764	7.6021	6.2281	6.73024	6.21208	6.64663	6.62266	7.28472	7.4218	6.9725	7.12195	7.44372	8.2987	6.97267	8.61859	7.32449	8.37343	7.5694	6.61015	6.54707	6.72556	7.56527	6.43646	6.95189	6.65734	8.30404
JAG1	6.01699	6.41672	6.50964	6.41872	6.22456	6.14529	6.36424	6.15517	6.33111	6.45579	6.19389	6.27971	7.84971	8.45535	8.05549	7.16011	6.59944	6.18452	6.03209	7.1336	6.34911	6.62627	6.39982	6.43889	7.36962	6.31591	7.2133	6.31511	7.66007	6.55885	7.48213	6.96107	7.7	6.98618	7.07682	7.23264	7.95675	7.48956	7.13628	8.79956	7.67752	6.75293	7.6305	7.64827	7.84632	7.35499	6.20335	7.63132	6.62156
RPN1	8.62154	9.03981	8.70601	7.8346	8.73145	8.52371	8.70663	8.67015	7.87062	7.29444	7.64072	6.67125	9.20809	8.6342	8.95397	8.92675	7.61913	8.37597	8.58456	8.18828	7.91104	8.55639	6.79439	7.16926	7.56716	7.53203	8.19689	7.69821	6.83615	7.01187	7.25629	7.66548	8.19329	7.73005	7.8585	7.64882	6.76881	8.09548	8.22781	8.2108	7.98323	7.31811	7.35561	7.67812	7.47758	7.37588	7.09531	7.9395	7.55781
TIMM44	7.63519	7.12762	6.74468	7.34197	7.68291	6.96664	7.26442	7.40226	7.76265	7.14848	7.81498	7.0944	9.03989	9.04906	8.92597	9.02731	6.84684	7.34096	6.41556	7.151	7.08799	7.4323	6.9279	6.4137	8.58017	6.2764	8.24571	6.69101	7.36706	7.27416	7.22619	7.16566	6.80763	7.95071	7.73992	7.38387	7.33025	9.00822	7.88514	9.31616	7.67338	7.24252	7.34408	6.56418	6.3689	8.2105	8.24271	6.34461	7.59817
ITGAV	6.3132	6.68534	6.781	6.57961	6.5639	6.29279	7.29316	6.40728	6.22682	7.09454	6.51991	7.38655	8.41546	8.60396	8.31612	8.07965	6.52793	6.98304	6.07841	6.98145	6.12048	6.41115	6.26831	6.39787	7.35241	6.21175	7.0976	7.20153	6.54833	6.38657	6.53254	6.33837	6.92503	7.04493	6.98681	6.91978	6.48318	8.223	6.08027	8.04399	7.08055	6.82117	6.60239	7.85244	6.41181	7.27156	6.72619	6.19692	7.26631
ENPP1	6.7065	6.94334	6.71213	6.53828	6.8713	7.03723	6.7024	6.32897	6.48864	7.12837	6.64393	6.66892	8.62923	7.95016	8.50215	8.03121	6.55953	6.30163	6.03338	6.61999	6.30373	6.68919	6.62951	6.37575	7.67019	6.28522	6.98046	6.81219	6.48318	6.68707	6.22778	6.83332	6.63425	6.81095	7.14054	7.40304	6.29826	7.99025	6.5835	8.8167	6.39288	6.55719	6.11997	6.47672	5.91064	6.56846	6.58918	6.47871	6.51582
SLC6A11	6.80049	6.87206	6.47859	6.62533	7.1303	5.85719	6.13603	6.47747	6.46048	6.48915	6.23464	5.96846	7.9613	7.71605	8.01682	7.63761	6.3245	6.55502	6.71482	6.67935	7.40343	7.04949	5.96153	6.52157	7.56173	6.34912	6.75478	6.56277	6.79668	6.49215	6.24398	6.40698	6.62969	6.51725	6.59591	7.30274	7.66464	8.16679	5.96013	7.84768	7.20409	6.58036	6.68977	6.99444	6.3448	7.38158	6.93882	6.48858	6.58615
ITGA2	6.64192	5.97659	6.14825	6.81335	6.71119	6.49063	6.76114	6.39418	6.47929	6.94404	6.29493	6.65021	8.48246	8.55105	7.91616	7.54276	6.35249	6.54553	6.55633	6.82013	6.9144	6.40094	6.60295	6.32406	6.77032	6.0297	6.18116	6.39463	6.98253	7.21005	6.50311	6.90837	5.98977	6.87822	6.7864	6.89156	6.44672	7.47965	6.35199	7.93703	6.3473	6.67845	6.10713	6.62239	7.10524	6.65456	7.06638	6.83413	6.5373
TSPAN14	6.54638	7.23363	6.72029	6.34284	6.46128	5.84793	6.25448	6.21105	6.48478	6.42435	6.92563	6.38486	8.17176	8.12843	8.25295	7.78207	6.74248	6.34813	6.16958	6.71753	6.72282	6.10592	5.93185	6.03398	7.36387	6.36901	7.2748	6.53666	6.31583	6.73468	6.30308	6.18945	6.76628	6.24751	7.25142	6.96933	6.41303	7.99943	6.95121	7.8103	7.03864	6.60762	6.54125	6.84111	6.1528	6.43036	7.39189	6.75344	6.58891
MPRIP	7.06258	6.60539	6.33967	6.5917	9.17612	8.58231	8.87807	8.80391	6.93165	6.53584	7.19954	6.80876	8.64391	8.47826	8.27919	8.18749	6.56969	6.95502	6.23042	6.62685	6.67896	6.81465	6.78732	7.33163	6.39271	6.72927	6.99344	7.54916	6.62857	6.28822	7.1801	6.96289	6.22369	6.43268	7.08969	6.78607	6.94537	6.3751	7.74279	6.95305	6.61233	6.53955	6.44973	7.64145	6.60817	6.67092	7.22251	6.82197	6.6305
ACLY	7.34056	7.66796	6.31086	6.41088	8.68634	7.62608	8.25159	8.15924	7.41701	6.77965	7.24876	6.4801	8.79232	8.43032	8.42467	8.35985	6.44153	6.87814	7.60428	6.93713	6.77242	7.49228	6.41618	6.58859	7.32358	7.27903	6.93171	6.85859	6.89232	7.17875	7.17082	5.91268	6.62323	8.00672	7.58101	7.0993	7.1025	7.43045	7.03201	7.41256	6.88578	7.59924	7.38178	6.67266	6.63668	6.83905	6.46728	6.9853	6.51648
ADAM9	6.68004	6.94774	6.54586	6.01527	6.23708	6.42768	5.98811	6.29719	6.39777	6.48593	6.42513	6.50722	8.26081	7.96337	7.79788	7.87309	6.61063	6.45895	6.36835	6.82807	6.46513	6.67721	6.1406	6.30772	7.40742	5.95018	7.70853	6.49152	6.41525	6.6786	6.59593	6.65855	6.56405	6.9883	7.15954	7.49121	6.38693	8.22984	7.0486	8.59118	6.60231	6.94346	6.9018	6.53555	6.99846	6.58125	7.21684	6.3476	5.93255
ATP2B3	7.05119	6.62439	6.961	6.51877	6.75727	5.99183	6.47481	6.51009	7.16578	6.04339	7.06134	6.54797	7.85093	8.56142	8.25423	8.22539	6.80264	6.64555	6.65099	6.75974	6.23859	6.81564	6.58226	6.77742	8.00173	6.79319	7.6319	6.73222	6.28668	6.24042	6.45184	6.7781	6.39275	6.5106	6.88316	6.38866	7.02098	7.23985	7.08966	8.41484	6.51267	6.61112	6.42007	6.55194	6.39427	6.58184	6.86529	6.55161	6.45827
ANKRD35	6.23201	6.65577	8.09297	8.23381	8.72431	6.07084	8.8761	6.4829	6.12336	6.19986	8.03559	6.57278	8.67703	6.8199	8.76851	8.67405	6.68711	6.52517	6.06553	6.22408	8.23565	5.9084	6.51775	6.53689	8.18224	6.52338	6.55934	6.79932	6.43911	7.98116	6.06663	6.29476	6.76301	8.1733	6.39369	6.12907	7.07453	8.05396	6.32262	7.06558	6.39608	7.40919	6.57678	6.68735	7.96402	6.62398	7.73305	6.5695	6.73783
BANF1	6.94194	6.56005	6.63107	6.78588	8.67242	7.52555	8.34244	8.37451	6.33222	6.33312	6.41322	6.42409	8.32327	7.55167	7.80524	7.77866	7.3746	6.61857	6.70739	7.15579	6.97376	6.50652	6.63188	6.48663	7.11024	6.94681	7.49719	6.8691	6.27245	6.40785	6.41637	6.32047	6.64665	6.29677	6.55212	6.69869	6.54084	6.29867	6.73023	6.68055	6.26747	7.02645	6.50619	6.60621	6.60032	6.62088	7.08775	6.73605	6.41291
ALDH2	7.16229	8.30097	7.38193	7.62456	8.04509	7.26402	7.67559	7.48167	6.05392	7.2565	6.52727	6.94185	8.47044	8.09244	8.21176	7.92303	6.73209	7.47992	7.62515	7.73208	7.59586	8.24336	6.90723	6.1452	6.09891	7.09492	7.47663	6.9203	7.04556	5.91875	6.90492	6.53682	6.97187	8.11334	7.86882	7.11757	7.06558	7.77871	8.20844	7.15436	6.72425	6.48137	7.56358	6.79734	6.58981	6.6906	6.54436	7.40259	6.35309
DNAJC5	6.27563	6.32174	6.62238	6.17802	6.64654	5.86216	6.18565	6.34002	6.31945	6.26511	6.75083	6.37909	7.99451	8.02522	7.90301	7.67975	6.55127	6.67876	6.28013	6.87121	6.39889	6.42125	6.46464	6.54451	6.42271	6.38073	6.31304	6.4193	6.42931	6.38497	6.59877	6.54098	6.47065	7.17987	7.28623	7.3078	6.85889	7.26785	7.21617	8.20909	6.63815	6.78157	6.80416	6.42038	6.79049	6.56821	6.44221	6.2606	6.44791
GNAI1	6.44871	6.22728	6.33014	6.30635	6.25035	5.54913	6.27915	6.31109	6.53977	6.70909	6.23498	6.61826	8.27203	7.71012	8.07379	7.92581	6.61096	6.83014	6.61304	6.66955	6.54492	6.24404	6.77567	6.42862	7.50344	6.24684	6.92663	6.48386	7.24546	6.15617	6.84	6.41199	6.41039	6.45062	7.35959	7.16029	6.57998	8.37341	6.9272	7.78906	6.80261	6.52647	6.26661	6.65602	6.43936	6.41778	6.85026	6.33707	6.23463
TMX1	6.53974	6.94911	7.29385	6.53578	7.51187	6.08106	7.49976	7.34996	6.13465	6.64266	6.36907	6.32144	8.07361	7.7368	7.69343	7.82278	6.85026	6.45268	6.92638	6.75117	7.18304	7.27444	6.57799	7.80498	6.37736	7.20994	6.77704	7.5115	6.23719	6.60231	6.5259	6.18523	7.92147	7.2348	6.69323	6.83481	6.15539	6.6009	6.66691	6.72078	6.32666	6.87488	6.04814	6.92351	6.18113	6.51281	6.69366	6.76078	6.10944
ATP2A2	8.53337	7.93428	7.90531	6.52949	7.90919	7.70046	7.81256	7.75348	6.47912	6.54558	7.08597	6.64293	8.70358	7.34368	8.37081	8.16423	7.04957	7.24522	7.94722	7.51947	7.99937	7.47489	6.10466	7.31385	6.4884	6.82917	6.80244	7.43246	6.78808	6.25665	7.13789	6.4052	6.96965	7.01444	6.22269	6.35806	6.33409	6.81495	6.76556	7.27031	7.64756	7.03169	7.08789	6.42922	6.89599	6.12212	6.75589	6.75024	6.77367
SLC7A5	7.01858	6.35675	6.88929	6.55271	6.51024	6.78839	5.93339	6.71475	6.55249	6.15215	6.33158	6.18237	7.80498	7.70153	7.76112	7.77549	6.62702	6.28693	6.67782	6.4343	6.26179	6.69019	6.50586	6.38176	7.40562	5.90352	7.00479	6.3988	6.16406	6.33534	6.68173	6.12122	6.06937	7.37669	6.26008	6.2696	6.68097	7.99487	7.04618	8.07067	6.73799	6.91532	6.47116	6.76686	6.18068	6.64024	7.19631	6.65919	6.74471
GDI2	7.01928	7.75041	6.62351	6.49348	8.01498	6.99121	7.48589	7.18498	6.90009	6.18095	6.08583	6.34364	8.29502	7.62489	7.45323	7.91133	6.29621	7.24085	7.7247	6.46632	6.22531	7.31963	6.686	6.22773	6.17008	6.90843	6.59424	6.47556	6.59729	6.96082	7.31996	6.34366	6.90132	7.46681	7.31502	7.54695	6.62275	7.50849	7.24418	7.01758	6.59653	7.56815	7.12254	6.45005	6.51514	6.14486	6.85177	6.45907	7.51996
DLD	7.621	7.6886	7.75296	6.85957	7.59382	7.03523	7.45516	7.31635	6.86883	6.91661	6.10534	7.23467	8.62694	7.7665	8.35164	8.15317	6.55664	7.41447	7.65278	7.16373	6.70722	7.48072	6.4139	6.6149	6.38703	6.8395	6.74622	6.19817	6.38252	6.81582	7.1246	6.55796	5.99127	7.17336	7.12743	6.81902	6.89364	6.23041	6.26266	7.15323	6.81757	6.45883	6.87577	6.63703	6.1834	6.62559	6.51559	7.65759	6.67618
ATP1B1	7.61441	7.90703	7.69694	7.49328	7.6453	7.42357	7.68253	7.60208	6.45737	7.00017	6.44123	6.74002	8.19424	7.78837	8.12963	8.2529	6.38115	6.20038	6.02827	6.63364	7.55083	7.54396	6.24265	7.23444	7.79944	7.259	6.71502	7.38243	6.48793	6.55055	6.30919	7.51585	7.86221	7.67739	7.56011	7.93437	7.20314	8.25054	6.86144	8.43875	6.40023	6.33111	6.22241	6.26624	7.44923	6.41926	7.74107	6.71146	6.48338
PIK3C2A	7.18971	7.27875	6.66162	6.92913	9.12054	8.59538	8.79704	8.91311	6.3716	6.38805	6.90576	6.61676	8.64833	7.83036	8.04179	7.46153	8.1112	6.74017	7.53936	6.62602	6.68682	7.67334	6.45395	6.80953	7.83303	7.33367	7.27527	6.65992	6.5814	6.89178	6.6693	6.17022	6.41595	7.02555	6.69774	6.92508	7.65827	7.20363	7.25491	6.27538	6.26365	6.47308	6.58587	6.84918	6.35177	7.05246	6.60535	6.60188	6.69552
CPS1	8.21205	8.53524	7.87492	6.63012	8.49058	8.11601	8.45274	8.164	8.19268	7.08511	8.01691	6.57993	9.13059	8.63356	8.91515	8.83134	5.8251	7.91269	8.42198	7.80432	8.51378	8.65221	6.35093	6.95292	8.49603	7.35944	8.04747	6.72643	7.75171	7.28816	8.70714	6.5513	6.73168	8.70305	8.28632	8.2039	9.31444	7.77066	7.47161	8.29592	7.651	6.33616	7.77546	5.92371	7.89347	7.29977	8.27031	9.21519	8.24541
DHCR7	8.98077	8.93785	8.63446	7.95675	8.62254	8.49118	8.64058	8.52943	7.72596	6.13656	7.68831	6.15894	8.69839	7.51239	8.52991	8.56507	6.99539	6.24181	7.33941	7.77904	8.27224	8.5411	7.1514	7.12281	7.01749	6.14513	7.53253	8.33913	6.3435	7.51668	7.78813	6.65284	7.93628	7.86625	7.71672	7.74873	7.05092	7.70124	7.04922	7.76347	8.2105	6.35889	7.87878	7.74451	7.80561	8.02678	7.87062	6.50731	6.28956
ASGR1	6.86436	7.1173	6.44593	6.41296	6.44301	6.73305	6.35711	6.35084	6.9138	6.64518	6.67594	6.79483	8.31061	8.18608	8.05626	8.02551	6.47707	6.59028	6.93442	6.61333	6.29438	6.05592	6.03855	6.90095	7.70276	6.29131	7.20925	6.67681	6.85807	6.93444	6.19343	7.06848	6.69689	6.58191	7.06017	6.31629	6.46334	8.31806	7.16791	8.9493	6.10426	6.47319	6.8727	6.11773	6.52478	6.38903	6.48971	6.32602	6.29397
PSMA3	7.43591	7.59686	7.57029	6.30891	7.90744	6.02385	7.97011	7.67957	6.41839	6.68151	6.49027	6.90435	8.06074	7.68484	8.19557	8.09402	6.40655	6.53396	6.10484	6.97222	6.3434	6.79792	7.43202	7.77023	6.69573	5.73232	6.38207	7.77093	7.72806	6.72089	5.98452	6.35407	6.5194	6.36551	7.25149	6.4751	7.15263	6.6307	7.40917	6.72634	6.68838	7.11681	7.63889	7.08203	7.83608	6.49143	6.57669	7.71168	6.06321
SYT2	6.37956	6.44272	6.43008	6.5655	6.93257	7.49022	7.56669	7.61366	6.41954	6.54806	6.433	6.89229	8.22188	7.88488	7.95472	7.72517	6.14091	6.7413	7.46673	7.01647	7.48139	6.4089	6.42482	7.29259	6.86862	6.53327	7.01043	6.48876	6.37012	6.25699	7.13456	6.55377	6.26861	6.62074	6.90668	6.51867	6.43854	7.54494	6.85866	8.42282	6.41801	6.1491	5.99099	6.89525	6.32095	7.15241	6.20162	7.04061	6.21925
PDIA3	8.4	9.03842	8.62164	6.90534	9.06224	8.3002	8.78614	8.82243	8.26086	8.04364	8.29583	6.66569	9.35432	9.01937	9.17097	9.18687	7.34688	8.85614	9.12051	8.73043	7.62783	9.00307	6.98276	7.41637	7.80564	7.90381	7.0585	7.10769	7.96041	8.05473	8.37941	7.73202	6.87266	9.16982	8.41233	8.45005	7.76719	8.06021	8.17132	8.34563	7.8308	8.0545	8.13434	7.83639	8.0117	7.72855	8.28563	9.01691	8.1384
SLC7A2	6.60346	6.33178	6.60757	6.65691	5.56007	6.62011	6.19377	6.99799	6.58012	6.01261	6.13173	5.83404	7.60399	7.83837	7.64702	6.92196	6.74456	6.18402	6.27076	6.58101	6.08955	6.41868	6.94845	6.70081	7.12743	6.50537	6.4727	6.63429	6.27795	6.29303	6.58062	6.69523	6.4031	6.6536	6.41256	6.6083	6.46575	7.21704	6.42299	8.09089	6.50266	6.47393	6.66695	7.10407	6.24825	6.39745	6.84839	6.56878	6.7302
MAN1A1	6.39471	6.04036	6.94285	6.35824	7.12258	6.49496	6.90232	6.90783	6.77083	6.7078	6.78242	6.75625	8.39289	7.87408	8.13988	7.9975	6.50337	7.10934	6.30656	6.40956	6.90999	6.3571	6.44682	6.40377	6.83725	6.72474	6.36973	6.70415	6.33994	6.49147	6.0396	6.86385	5.98369	7.22912	6.72828	6.27796	6.56465	6.46586	6.45537	7.24433	6.16547	6.69527	6.17854	6.34871	6.126	6.46359	6.19522	6.67489	6.45305
CD38	6.28165	6.50739	6.67633	6.58446	6.36444	6.39479	6.38643	6.49483	7.11261	6.86423	6.97379	6.45024	8.15558	8.38702	8.09611	8.14548	6.25001	6.29602	5.77271	6.71494	5.94811	6.25839	6.84405	6.7354	7.77941	6.05581	6.08033	6.5853	6.2111	6.23956	6.41257	6.45921	6.68271	6.976	6.98903	7.27536	6.65411	8.09472	7.06606	8.69845	7.11965	6.45509	6.50747	6.53794	6.43854	6.77406	6.76428	6.68748	7.29907
EPHB4	7.08629	6.93412	6.83759	7.27189	6.66864	6.15452	6.41079	6.23674	6.89799	6.47127	6.87582	6.94593	7.92024	8.49784	8.09604	8.05683	7.64945	6.21399	6.72466	7.13017	6.44444	6.82633	6.65433	6.48517	7.73618	6.54889	7.34897	6.3928	6.25829	6.86098	6.40555	6.16021	6.69193	7.29922	7.31986	7.1113	6.97453	9.04175	7.17435	9.24697	6.35114	6.74085	6.50745	5.94992	6.865	7.50994	7.10009	6.61946	6.26286
RAI14	7.80867	7.55439	7.48921	6.43796	9.27928	8.96562	8.9825	9.11797	7.60066	7.61036	7.53879	6.61373	8.74349	8.67488	8.59882	8.71581	6.56196	7.3387	7.51591	7.38475	7.39601	7.16289	6.64034	7.88477	7.1856	7.47705	7.52817	7.79755	6.50299	6.16791	6.95899	7.22422	7.28244	6.54805	6.96481	7.68257	6.40036	6.63839	8.4479	7.2643	6.48458	6.70185	6.56161	7.48038	6.55975	6.86257	6.8929	6.75207	6.06048
MTTP	7.10663	8.0599	6.88639	6.57221	8.41992	6.96948	7.76628	7.79918	6.44365	6.77635	6.25936	6.51299	8.21582	7.80551	7.72669	7.60278	6.84776	7.20453	7.99976	7.12788	5.6409	7.93388	6.66084	6.5467	7.50091	7.43172	7.15333	6.21826	6.44858	6.7642	6.71912	6.37643	6.75868	7.87384	7.33654	7.58871	6.63983	7.55312	7.36955	6.94644	6.45591	7.04868	6.48603	7.7052	6.78889	6.48298	6.74002	7.60186	5.98752
CAP1	7.01318	7.75727	7.28171	6.43895	7.99431	6.97164	7.73688	7.68317	6.83503	6.23018	6.96696	6.55152	8.12785	7.74813	8.12516	7.93567	6.57233	7.51838	7.42925	7.08923	6.40516	7.00736	6.9491	6.86029	6.13605	6.16914	7.1724	6.36451	6.24278	6.27951	6.43276	6.12059	7.12872	6.5233	6.61828	7.19075	6.56459	6.47892	6.63139	6.88806	6.49448	7.5229	6.62222	6.39072	6.49426	6.55216	6.46899	7.20577	6.75475
ALDH6A1	5.7842	5.79097	6.16289	6.48571	6.45667	6.05304	5.36912	5.9793	5.70457	5.94089	6.3591	6.14517	7.98544	6.49636	7.51886	7.46413	6.47062	5.60166	6.17771	6.42659	5.66588	6.39515	6.50916	6.33596	6.34197	6.58345	5.4114	6.62499	6.39254	5.96382	6.4707	6.28176	6.41609	6.18207	5.29907	5.81611	5.6771	5.74988	5.63193	5.97254	5.93979	5.87241	6.47315	6.39324	6.25753	6.80991	6.34629	6.21956	5.76441
SLC16A1	8.07602	7.11338	6.48405	6.61912	7.43497	7.75884	7.48153	7.50127	7.18119	6.51203	6.78328	6.60292	8.13897	8.13465	8.0553	8.05862	7.45376	6.30119	6.70402	7.4862	7.37849	6.18055	6.44519	6.9351	7.09545	7.11608	7.99732	7.07882	6.56335	6.37563	6.33327	6.3578	7.32408	6.90272	6.50015	6.53616	5.99926	7.1026	7.22899	7.60919	6.59821	6.40058	6.49288	6.62677	6.43614	6.4821	6.5185	6.85986	6.17375
PCM1	6.71095	6.78127	6.80132	6.19389	9.21389	8.57935	8.79446	8.96843	7.4817	6.66272	7.58329	6.55721	8.79209	7.90945	8.59767	8.29026	6.85101	6.81214	6.86659	6.81773	6.37033	6.59515	6.79722	6.46643	6.09759	6.63825	7.85362	6.69203	6.30642	6.601	6.86635	6.23481	7.02292	7.17952	7.23525	7.08465	6.4522	6.26181	6.87827	7.36709	6.85407	6.16996	7.07493	6.90664	6.88024	7.16643	6.52841	6.90026	6.38771
LRRC59	7.98553	8.7059	8.13878	7.65206	8.83099	8.55993	8.68564	8.69174	6.78503	6.22883	6.72374	7.30927	8.38025	8.08475	8.21376	7.63636	7.051	8.48698	7.96325	7.64762	8.00647	8.62937	6.59284	7.10377	7.48707	6.83995	6.92933	7.01161	7.27791	7.19819	7.09882	7.41687	8.04895	7.52092	7.64173	7.52984	7.08824	7.47355	7.73589	6.99956	7.20922	7.01574	6.95341	6.65673	6.89119	6.23724	8.40895	7.0728	7.7953
STX7	6.51421	6.26441	5.99565	6.42298	7.08768	7.3294	6.51184	7.57824	6.53512	6.47555	6.22112	6.57297	7.96776	7.50503	7.91253	7.68692	6.58745	6.40591	7.17961	6.56548	7.30218	7.37372	6.02965	6.02366	7.64714	6.00534	6.79351	6.67749	5.99324	6.46565	7.15235	6.74583	6.47643	7.38586	7.46719	7.26764	6.55129	7.69877	7.19184	7.38677	6.83224	6.69958	6.44698	6.52958	7.01098	7.7157	6.47438	7.60939	7.07071
CA12	6.30216	6.56369	6.56166	6.21462	7.39326	7.22479	6.34837	7.41931	6.40556	6.46828	5.84167	6.52849	7.77146	7.77894	7.49723	7.44734	6.28466	6.29935	6.03565	6.91558	6.06307	6.61446	6.34327	6.52477	7.39957	7.45886	6.45565	6.70059	6.31123	6.68732	6.23881	6.77136	5.98211	6.23877	6.42802	7.42812	6.2831	7.46945	6.40907	7.62782	6.29291	6.62245	6.67716	6.78937	6.52924	6.30874	7.12323	6.46445	6.71148
HADH	6.95095	6.98588	6.64048	6.24786	7.34712	6.57226	7.38364	7.08561	6.7497	6.26324	6.33702	6.36823	8.09279	6.93136	7.9523	7.98481	6.20472	6.9689	6.91816	6.88176	6.15	6.77957	6.5367	6.76433	6.65927	6.64067	6.69862	6.2522	6.41281	6.31355	6.29847	6.08281	6.70918	6.75728	6.83885	7.17164	6.47968	6.88431	6.06	6.93415	6.63846	6.32999	6.79695	6.78472	6.21865	7.07037	6.78457	6.38749	6.81856
ABCE1	8.37321	7.44863	7.48752	7.61659	8.59857	8.08005	8.01891	8.1117	7.07788	6.85709	6.95868	7.07188	8.58486	7.97401	8.54755	8.07276	7.49622	7.27873	7.59524	7.13915	7.68313	7.6016	6.2258	6.70812	7.46028	7.4407	7.3746	6.51088	7.84338	7.14323	6.89491	6.92557	6.32331	7.65842	7.51756	6.51108	7.16277	7.64855	6.21999	7.00415	6.82304	7.48752	7.53677	6.99048	6.84426	6.39662	7.59648	6.84586	6.54342
CDC5L	8.02784	5.95668	6.37171	6.98737	8.69	8.52925	8.50975	6.73061	6.26161	6.073	6.81778	6.64583	8.27061	8.36004	8.15918	6.19176	8.52913	6.45925	6.35351	6.42962	6.18407	6.36085	6.50366	7.36418	6.14183	5.99708	6.3597	6.42209	6.61749	7.10199	8.35599	7.4023	8.60246	6.59811	8.21304	7.07675	6.77278	6.84895	8.29041	6.76697	6.61275	6.49601	7.0793	6.54487	6.1432	6.36559	8.81346	6.38226	6.38469
TSPAN9	6.54845	6.06024	7.39401	6.47793	6.35674	6.11293	6.68721	6.72902	6.56857	6.20532	6.22348	6.22987	7.67562	7.7279	7.26449	7.74138	6.74542	6.35736	6.27145	6.4309	6.31046	6.43023	6.221	6.87195	7.19637	6.88806	6.6411	6.90909	6.29758	6.74715	6.07178	6.93409	6.58909	6.51241	6.68631	6.81441	6.45714	7.30198	6.39483	7.40334	6.86229	6.76871	6.40318	6.30032	6.55926	6.48531	6.87648	6.62595	6.62841
PGRMC1	8.02061	7.56343	7.69707	6.28396	8.05903	6.86059	7.76266	7.95131	6.41164	6.33463	7.12662	6.59902	8.12927	7.58057	7.95654	7.98649	6.89767	6.51417	7.82872	6.83637	7.2573	7.7983	6.7579	6.86427	5.8173	6.41567	6.61039	6.03519	6.01381	6.04906	7.16755	6.58871	7.51386	7.34179	6.15345	6.80967	7.01404	6.08867	6.05967	6.30653	7.11133	6.66913	6.44261	6.46979	6.90988	6.30539	6.45828	7.24087	6.45382
SPTBN2	7.89186	7.74567	7.68437	8.11203	9.57943	9.57513	9.47592	9.4965	8.24576	7.9276	8.24743	8.31656	9.50489	9.61271	9.4509	9.34635	6.27488	6.2733	8.19254	8.16513	6.95945	7.25902	8.0667	8.06476	6.44036	6.80839	6.99703	7.37996	7.36903	7.38673	9.04735	8.52722	6.89739	7.61323	8.75781	8.21875	6.75859	7.29334	9.20558	7.42809	7.33413	7.95885	8.35447	6.90727	8.79464	7.35297	7.28076	6.51453	6.33776
STIP1	7.35915	8.09837	7.26698	7.36659	8.13931	7.53005	7.8118	8.04497	7.37282	7.3385	7.01191	6.63947	8.66841	8.25186	8.38794	8.22611	6.47254	8.09279	7.94811	7.60849	7.37495	8.00668	6.00831	6.54448	6.04782	7.04864	7.22173	6.75558	7.0461	7.75403	7.43984	6.05046	6.38844	8.18755	7.25295	6.99614	7.35127	6.55634	6.91826	7.23885	6.96558	7.46838	6.72529	6.61914	6.01045	6.75212	6.56064	6.77342	6.26429
SLC44A1	7.35162	7.04778	7.75189	6.64099	6.62483	6.25235	7.00856	6.90135	7.81344	6.60039	8.17551	6.7346	8.9015	8.68016	8.33425	8.57789	6.44303	6.2298	6.93762	6.89611	6.30963	6.61002	6.26784	6.64981	8.30976	6.58803	7.79235	6.57788	6.37925	6.39474	6.73224	6.51161	6.28507	6.88502	7.63266	8.36455	8.41802	8.73212	6.66526	8.87326	6.55958	6.48375	6.42223	6.53553	6.5642	8.16086	6.8122	7.54281	6.47956
LRPPRC	7.92191	8.62731	7.56318	7.22871	9.24107	8.82033	8.97259	9.02727	7.81124	7.30112	7.83212	7.13824	9.10271	8.60796	8.73456	8.79621	7.22688	7.3574	7.64597	6.96951	7.38324	8.0661	6.68527	6.88006	7.72447	7.24721	7.17251	6.80716	7.46292	7.13669	7.18738	6.93672	7.35426	7.7754	7.36637	7.43734	7.45758	8.24903	7.929	8.00539	6.66665	7.19836	6.75132	6.73988	7.42684	7.67788	7.35564	7.43922	6.70674
ESYT1	7.62629	8.12827	7.52161	6.16708	8.98292	8.68039	8.7343	8.65491	7.1821	7.15972	7.07994	6.40582	8.66331	8.28219	8.1972	7.79732	6.68711	6.40283	7.48009	6.69119	5.97957	7.68996	6.36069	6.36921	6.73952	6.60233	6.30921	6.56363	6.82381	6.65594	7.37262	6.66883	5.95156	6.71123	6.37787	6.87348	6.57747	6.62682	7.31992	6.59853	7.22342	6.28802	7.3011	6.37745	6.1674	7.19106	7.00776	6.65525	6.39576
ANXA6	9.01397	9.60482	9.18381	7.83923	9.99557	9.35647	9.76571	9.75265	8.7905	8.67712	8.78477	8.00333	9.84682	9.85133	9.84831	9.81591	6.3438	8.48357	9.40019	9.06224	8.99687	9.13824	8.79128	9.22629	9.05235	8.07376	8.97446	9.28008	8.15827	7.96432	7.98437	8.05442	9.13056	8.74335	9.02723	9.54392	7.68169	9.32276	9.25916	10.2895	7.01999	7.27809	8.15339	6.82095	6.95627	6.46268	6.90882	7.17854	6.23312
IDH1	7.78832	8.04163	7.79757	6.87376	8.77774	6.89263	8.58208	8.51083	7.75884	7.1951	7.82359	6.51554	8.76087	8.48223	8.57339	8.58252	6.68173	6.91608	8.03294	7.92235	7.26257	8.33205	6.69908	7.10274	7.17275	6.52477	7.21729	7.26418	6.95524	7.35637	7.63066	7.35847	6.67262	7.98483	7.92003	7.98099	7.55034	8.06744	8.04309	7.92821	6.11529	7.91038	7.57667	6.97093	6.59155	6.74501	6.81314	6.94938	6.98528
GTF2I	7.547	8.17266	7.74506	6.77693	8.80242	8.77297	8.51883	8.53162	7.0766	6.44371	7.19543	6.55853	8.43727	7.83535	8.13811	7.96604	6.44444	7.40312	7.54521	7.49513	7.12597	7.81831	6.68378	6.73193	6.87236	6.85721	7.76497	6.56144	7.50587	7.10116	7.00569	7.66197	7.12258	7.81479	7.34378	7.6518	6.98956	7.57657	7.87446	7.7847	6.93197	6.99871	7.73709	7.93498	7.28798	6.51396	6.94076	7.06707	7.08088
FAM3C	7.8454	6.34493	6.56464	6.45131	6.72487	6.47822	6.51095	6.23786	6.65695	6.16723	7.64616	6.41528	8.45562	7.38819	8.36708	7.76732	6.46553	7.65626	7.84454	7.66743	7.70255	5.97292	6.1163	6.35861	6.40282	6.50908	6.40929	6.23736	6.51057	6.5283	6.99682	6.37967	6.36523	7.80002	6.6759	6.44702	6.47236	6.35043	6.09976	6.36487	6.47794	6.69985	6.59487	6.83212	6.54411	6.54018	6.76934	6.45127	6.10552
FKBP11	7.30391	8.12756	7.83826	7.54024	8.15993	7.78287	7.99486	7.96852	6.37379	6.69608	7.19986	6.52313	8.24438	7.7861	7.92683	7.92633	7.20306	6.4497	7.7157	6.6294	7.92683	8.17193	7.61759	7.53353	7.11351	6.99754	6.66671	7.78646	7.0421	6.38983	6.65909	6.64575	6.39053	6.45489	6.46685	6.13124	5.77516	7.38252	5.89814	7.57531	6.54859	6.46194	7.32773	6.37562	6.32788	6.67288	7.3491	7.41524	7.1994
ITFG3	6.45853	5.94113	6.52403	6.21138	6.38768	6.18144	6.55689	6.57197	6.77701	5.58032	6.47415	6.59555	7.79589	7.37101	7.63379	7.71357	6.65729	6.69588	7.13127	6.41507	6.27477	6.27021	6.40071	6.31921	6.39955	6.07574	7.0245	5.92558	7.29361	6.64025	6.54324	6.44943	6.7025	7.18338	6.43676	6.36692	6.39493	7.62653	6.03088	7.52835	6.7633	6.64374	6.54544	6.2775	6.4609	6.56569	6.7464	6.59157	6.49901
PSMA1	8.22376	7.71661	7.80098	6.61453	8.06066	7.36832	7.97681	8.01853	6.9311	5.88645	6.98532	7.57849	8.45222	7.9286	8.06789	8.01616	6.86576	7.44492	7.3763	7.65322	7.34553	7.6728	7.17478	7.00156	7.56785	7.38155	6.42625	6.82749	7.79139	6.7438	7.26155	6.9237	7.24227	7.56165	7.53134	7.08436	7.5987	7.31088	6.83618	7.44039	6.3509	7.43014	6.45116	7.07471	6.56391	6.60952	6.60752	7.55126	6.87806
PVRL2	6.07759	6.07526	6.66638	6.38193	7.17719	5.79605	6.62331	6.75401	6.41958	7.02295	6.52775	6.4153	8.25052	7.77379	7.4335	8.00873	6.83837	6.15629	6.493	6.37308	6.27384	6.72864	7.41117	6.59548	7.12659	6.03923	6.4834	6.58893	6.51779	6.50922	6.14245	6.53452	6.33391	6.25813	7.26954	7.49839	6.37485	7.86088	5.94088	7.75032	6.51273	6.30678	6.82352	6.72718	6.03625	7.49715	6.59043	6.44893	6.1388
ALDH1A1	7.3719	8.96946	8.22614	7.09795	8.42431	7.85335	8.36996	8.33047	7.85603	7.32004	7.82591	6.80211	8.87581	8.51044	8.72634	8.75057	6.51344	7.77953	8.58752	8.40473	7.23925	8.84819	7.11025	6.68131	6.19282	8.01047	7.85192	6.21113	7.4003	7.7969	7.46021	7.44223	6.44247	8.59093	8.05296	8.42864	7.04222	7.57816	7.04875	7.55223	6.70264	8.21333	6.19331	6.37323	6.46732	6.60632	6.57646	6.75374	6.99547
AKAP2	7.64307	7.70551	7.23472	7.81928	8.76107	8.98139	8.60356	8.47569	7.4112	7.11384	7.04104	7.96195	8.04618	9.04887	8.76923	8.72053	6.43795	6.87492	7.60965	6.97144	7.41981	7.33999	6.20183	7.90167	7.53489	7.09611	6.84496	7.55912	7.74522	6.51873	6.82063	8.68909	6.61329	6.46123	7.53609	7.71313	6.66797	7.46316	8.85109	7.82213	7.04489	6.82425	7.32476	6.58488	7.19769	6.48004	6.36966	6.63332	6.86441
HSP90AB4P	6.63032	6.23713	6.54042	6.2521	6.1323	6.34834	6.12273	6.37089	6.47144	6.05333	6.3018	6.49989	7.69813	7.56423	7.63981	7.47566	6.66929	6.24088	6.79438	6.29503	6.16652	7.58319	6.48668	6.43719	6.49383	6.81058	6.68035	6.72012	6.33604	6.83573	6.88086	6.93639	6.16834	6.18585	7.02902	6.76108	6.86112	7.21112	6.55117	6.64134	6.95775	7.05633	6.50223	6.98401	6.42743	6.27765	6.29365	6.4658	6.24837
PLXNB2	7.22108	6.6846	6.63365	6.3341	6.24994	7.36165	6.48735	6.53351	6.88089	6.50361	6.31474	6.30599	7.72883	8.04626	7.70516	7.57482	6.63139	6.8006	6.00054	6.4998	6.09883	6.7068	6.59315	5.95662	7.46321	7.36629	6.60631	6.65974	6.46445	5.92602	6.42753	6.50075	6.27713	7.51387	7.24608	7.44832	7.01561	8.59897	6.38736	8.08522	6.63569	6.49431	7.36118	6.80784	6.99265	6.47789	7.27914	6.51399	6.67226
UTRN	8.43329	7.27898	6.78021	7.16235	9.18044	8.558	8.61052	8.82039	7.17216	7.00402	6.47816	6.63478	8.62881	8.09799	7.93042	7.67687	7.20647	6.82519	6.72734	7.03723	6.57913	7.15014	7.01313	6.63524	6.86245	7.41656	6.94929	6.2434	7.27814	7.23086	7.03197	6.49786	6.71356	7.12353	7.03007	7.11418	7.32309	7.313	7.55415	7.21347	7.01812	7.26036	7.19797	6.67067	7.25421	6.94148	6.84385	7.42601	6.17698
PRKCSH	7.96137	8.1465	7.79541	7.20909	8.43653	7.76517	8.04017	7.85946	7.4498	7.63804	7.56356	7.11193	8.93705	8.48324	8.64384	8.71185	7.27626	8.10799	8.48944	8.41056	7.09195	8.12454	6.04172	7.40171	6.98759	7.01397	7.18412	7.26536	7.54339	7.5511	7.80355	7.47768	7.5631	8.24222	7.69488	7.95413	6.20456	7.88512	6.53535	8.14183	7.44007	7.34252	7.41384	7.29853	6.4232	7.93396	6.4337	8.11294	6.52187
CD63	6.40558	6.21332	6.41645	6.35414	6.15543	6.19334	6.48272	6.32855	6.58094	6.29086	6.4059	6.32823	7.76488	7.64092	7.60631	7.59345	6.52281	6.1573	6.60055	6.7425	6.20756	7.04485	6.65166	6.18192	7.10356	6.1667	6.35046	6.6033	6.20498	6.53066	6.14004	6.48722	6.66159	6.83636	6.6576	7.39438	6.33493	6.61344	6.71462	8.07878	6.50147	6.51916	6.21057	6.32467	6.58472	6.94068	6.84334	6.49754	6.57699
HYOU1	7.3931	8.25317	7.73962	6.77399	8.19346	6.87085	8.02825	8.05618	7.06804	6.73197	7.33298	7.07914	8.71095	8.05736	8.20222	8.24085	6.11159	7.65022	8.02596	7.66348	7.47547	7.83861	6.23761	6.63666	7.13583	7.46922	6.9221	6.97537	7.34266	6.99762	7.38821	7.29579	6.51278	7.93511	7.53138	7.66715	6.93491	6.55862	7.18752	7.15357	6.6854	6.90953	6.9413	7.29609	6.56507	6.75542	6.42411	7.67274	7.07969
EPN2	7.16533	7.34021	6.70858	6.38897	8.13526	8.12428	8.3122	8.46966	6.70032	6.39909	6.42742	7.24635	7.90449	8.13101	7.70823	8.00471	7.23037	7.41041	7.35017	7.45559	7.42788	6.90505	6.52745	7.81324	6.36177	7.77735	6.47419	6.73363	6.40531	7.19932	6.09203	6.33332	6.42851	7.00664	6.1706	6.58344	6.59391	7.13414	6.23959	6.11168	6.73741	6.63029	6.09049	6.35975	6.34467	6.47811	6.48991	5.88912	6.38334
COBL	7.50703	6.94628	6.74389	6.88363	8.8407	8.73546	8.76396	8.76143	7.35898	7.19562	7.26112	6.57983	8.50703	8.52031	8.05576	8.28628	7.13938	6.44582	6.23462	6.74676	7.37949	7.16268	6.65199	6.26764	7.3476	7.105	7.95346	6.58013	6.66947	6.41246	6.19553	6.8338	6.43834	6.87733	6.93024	6.7407	7.28026	6.13459	7.97987	6.43167	6.64405	6.35734	6.86269	6.54518	6.56417	6.11419	6.51458	6.52598	6.89467
HMGCS1	7.77527	8.15655	7.98296	6.70319	8.54035	8.13296	8.42183	8.46452	7.97615	7.123	7.9277	6.46699	8.71871	8.48618	8.65166	8.60451	6.75715	8.07562	8.44912	7.95738	7.59581	8.64805	6.62511	7.72465	7.32164	8.3797	8.07063	6.36607	7.42264	7.6775	8.09121	6.53532	7.60217	8.75459	8.39629	7.97777	7.32895	8.49534	8.3283	8.09311	7.57535	8.37109	8.05053	6.7865	7.0827	6.59744	7.01458	7.85634	6.26457
TSPAN6	6.87286	6.33372	6.66328	6.61512	6.78943	6.39859	6.61333	6.90784	6.43218	6.22067	6.52436	6.59131	7.79879	7.66047	7.50099	7.73808	6.67323	5.8406	6.51426	6.94968	5.86376	6.91205	6.37548	6.44254	6.97938	6.24733	6.84513	6.64511	6.81938	6.18	6.27643	6.34145	6.69466	6.64168	6.94532	6.76681	6.23919	7.60955	6.52326	7.39891	6.54061	6.36529	6.76251	6.72041	6.4633	6.31746	6.85921	6.77957	7.18927
ARHGEF11	8.0057	7.72354	7.28764	7.42611	8.21197	7.89928	8.06318	8.13726	6.52593	7.40174	7.34596	6.09753	8.42007	7.73961	8.15244	7.97391	6.57399	8.06333	7.80214	7.50152	7.57481	6.20856	6.63248	7.61167	7.06889	7.75351	6.24698	7.4239	7.77277	7.65041	6.62887	6.41669	7.43323	7.04681	6.50439	7.77053	7.572	6.85831	7.1246	7.48652	7.53816	7.48156	8.27263	6.37596	7.43799	6.36711	7.02816	8.44467	6.76068
CGN	7.13104	7.39632	6.91311	7.04567	9.00992	8.92155	8.85227	8.84507	7.3832	7.83262	7.39676	6.94899	8.47577	8.81871	8.56189	8.57429	6.4303	6.99213	7.69401	6.67137	7.21447	7.04743	6.75046	7.48711	6.59396	6.8469	6.65813	7.62754	6.73343	6.4721	7.36506	7.13351	6.54345	7.80918	7.61268	7.61106	7.12441	6.2265	8.52974	6.92634	7.03862	6.44736	7.16749	7.4902	7.13745	6.73658	6.6461	6.46422	7.09781
SLC38A2	7.47328	7.36715	7.13644	6.45826	7.6019	7.70244	7.7166	6.98439	6.48319	6.29304	6.27181	6.80945	7.49357	7.95804	7.57274	7.69599	7.04068	7.25421	7.84974	6.67713	7.40372	7.43106	7.87559	7.33718	6.44307	7.52691	6.56412	7.6135	6.41104	6.75236	6.43118	6.80101	7.81429	7.48603	6.71668	6.68826	6.32419	7.55454	7.40815	6.39885	6.50464	7.78576	6.51117	6.56816	6.94574	6.06341	6.85498	6.00653	6.27415
SLC31A1	6.71946	6.38947	6.63831	7.38084	6.58822	6.53579	6.507	6.94645	6.49292	6.36143	6.713	6.49443	7.8774	7.65941	7.62711	7.74639	6.65981	6.50214	6.10054	6.72083	6.80124	6.29541	6.83061	6.53099	7.44472	6.20448	6.51094	6.46178	6.67118	6.41862	6.61529	6.42428	6.56289	7.32008	6.33779	6.63519	6.81724	8.0197	6.92381	7.32422	6.55211	6.30109	6.63123	6.89976	6.28514	6.74179	7.57177	6.36127	6.60685
GNB4	6.21659	6.216	6.41949	6.61305	6.36462	6.18751	6.53004	6.55244	6.48533	6.0063	6.84111	6.23053	7.86561	7.30681	7.60396	7.60118	6.87538	6.4996	6.14239	6.74703	5.88591	6.38453	6.87178	6.19898	7.13229	6.4316	6.41175	6.42297	6.60816	6.13974	6.4149	6.12905	6.71493	5.96069	6.84381	6.82101	6.43661	6.40918	6.21794	6.68728	6.41432	7.07773	6.06951	6.29369	6.3959	7.03274	6.72868	6.92687	6.96763
ACAA1	8.50374	8.00561	7.60924	7.90945	8.10151	7.56549	7.93526	7.95137	7.69743	7.0477	7.49651	6.4323	8.66141	8.03719	8.34478	8.42789	7.158	7.71	8.07504	7.55543	7.88672	7.68402	6.9156	6.16911	7.95674	7.46418	6.96095	6.79996	7.44759	7.54213	7.10748	6.38973	7.00268	7.77558	7.49428	7.04387	7.25125	8.25869	7.1452	7.64481	7.5788	7.6012	7.25904	6.39172	7.5598	7.30406	6.15473	6.80098	6.84968
VAPB	6.49725	6.59539	6.9164	6.49789	8.13609	7.03165	7.52235	7.68907	6.2679	6.6952	6.40193	6.2952	7.91625	7.04895	7.66556	7.8235	7.03254	6.85901	6.93817	6.80876	6.47883	7.13245	6.48636	6.47169	5.9415	6.96683	6.79899	6.41034	6.603	6.4463	6.42385	6.42341	6.58657	6.90974	6.62734	6.48025	6.36782	7.18546	6.53749	6.45449	6.88309	6.92968	6.42684	6.94041	5.97362	6.30796	6.76305	6.07102	6.59528
VDAC3	7.55461	7.70175	7.43835	6.26938	8.07972	7.01657	7.88448	7.94481	6.6112	5.93486	6.63628	6.61142	8.25986	6.67896	7.74511	7.90269	6.51494	7.1719	7.56062	6.96979	7.16289	7.49427	6.37245	6.33347	6.57809	5.96835	6.90186	6.76826	5.951	6.59562	6.62651	6.73565	7.43252	5.8146	6.39236	6.17931	6.50893	6.82144	6.4864	6.36368	6.65054	6.9066	6.25327	6.62423	6.12494	6.69979	6.83847	6.59056	6.44109
CALD1	7.28219	6.44762	6.64098	6.20924	7.63803	7.95045	7.71499	7.42114	6.01832	6.14584	6.68557	6.39197	7.35576	7.40199	7.45614	7.81056	6.83762	6.08957	6.8558	7.0859	7.212	7.11317	6.43791	6.44801	6.17081	6.57492	7.20311	6.91379	6.4882	6.58363	6.81152	7.06524	6.66876	6.55324	7.09033	6.63936	6.71567	6.40846	7.8605	7.18333	7.0445	6.69639	7.27919	6.83201	6.00368	6.6447	6.74468	6.43739	6.39709
NOMO1;NOMO2;NOMO3	8.31629	7.76362	7.27038	7.02069	7.87455	7.08171	7.89057	7.68063	5.86305	6.70099	7.01833	6.53484	8.25556	7.30066	7.63813	7.65962	7.13558	7.39454	7.88865	7.09336	7.71429	7.46448	6.69369	6.96196	6.75335	7.15266	5.98518	7.57876	6.40792	6.6053	7.30737	5.95136	6.33047	7.52669	7.44963	7.64082	6.54089	6.79051	7.20758	7.05557	6.74714	6.40561	6.31687	6.68037	6.57837	6.43396	6.76282	7.59643	6.22278
PCMT1	7.78811	7.45059	7.60806	6.95345	8.47092	7.81548	8.15375	8.12924	7.50436	7.08543	7.78186	5.98415	8.59231	7.8037	8.37891	8.3161	7.03467	6.89998	7.74255	7.43334	7.86185	7.7919	6.99719	7.04489	7.74974	7.4187	6.73648	6.80491	7.81547	7.41746	7.7343	6.36896	7.57607	7.86942	7.64158	7.4883	7.66934	7.35847	7.50065	8.19435	7.52109	7.96057	7.19326	6.50465	7.09618	7.12159	6.4241	7.63448	6.82249
GOT2	6.68635	7.64158	6.90874	6.28552	7.81115	6.64216	7.46898	7.56052	7.05633	7.06755	6.96219	6.89239	8.65475	7.85765	8.11035	8.0803	6.67497	6.58447	6.78929	6.86048	6.20025	7.58621	6.61726	6.6767	7.02296	6.5488	7.12574	6.36543	6.87419	7.05496	7.51984	6.20423	6.21611	6.14672	7.21893	7.66964	6.21379	6.72939	6.71429	7.33185	6.80936	6.86455	6.77253	6.19128	6.79536	7.31672	6.3308	7.3979	6.32519
EPB41L2	7.77685	7.27681	7.29918	7.47331	8.5282	8.40605	8.54403	8.40995	7.79184	7.37109	7.73869	7.15272	8.75765	8.68476	8.6538	8.64433	7.08675	7.32008	8.03922	8.19772	7.19198	7.44135	6.09082	6.83051	8.34394	7.32437	7.81088	7.39705	7.71584	7.32697	7.1733	7.4203	6.56994	7.9603	8.26475	8.26349	7.52541	8.79486	8.17426	9.01208	7.23764	6.27161	7.92698	8.04587	7.58951	8.05034	8.13178	7.55501	7.90813
PTTG1IP	6.50079	6.51846	6.50394	6.03342	5.29104	6.36622	6.36332	6.4426	5.71661	6.32879	5.66373	6.80058	7.64847	7.05335	7.25852	7.21951	6.75595	6.53473	6.71788	6.62538	6.70455	6.20617	6.79055	6.34233	6.67337	6.30396	6.47422	6.31943	6.57323	6.36781	6.69223	6.66278	6.7091	6.2245	6.52399	6.38428	6.56236	6.17077	5.8579	8.06789	6.59865	6.6654	6.34463	6.64275	6.5538	6.6817	7.12486	6.69721	6.55376
SQSTM1	8.09223	8.25047	7.90784	6.80339	9.20265	8.50535	8.69217	8.76465	7.40238	7.35568	7.41494	7.30268	8.63389	8.41145	8.51128	8.58423	6.67661	6.94511	7.93315	7.16143	7.68022	7.71058	6.42808	7.65199	7.74463	6.10857	7.11458	7.47529	7.87571	7.57024	7.3452	7.76524	7.55142	7.51639	7.7815	7.94502	6.99332	7.64633	8.17906	7.79627	6.96747	7.73419	7.60825	6.86035	6.9268	6.53592	6.60092	6.50347	6.43735
MYLK	7.55916	7.31718	7.25923	7.35788	9.12633	9.06009	8.91427	8.84634	7.51962	7.55336	7.5168	7.23132	8.5232	8.78599	8.64495	8.52153	7.21551	7.3451	7.48937	7.00587	7.48609	7.56546	7.13024	7.64064	7.54316	7.83817	8.15439	7.45823	7.07719	6.61693	7.10092	7.51296	6.94409	7.20704	7.75749	7.21656	6.55776	6.95569	9.09226	7.39763	6.71667	6.99482	7.19332	6.15213	6.97185	7.24197	6.92058	6.71304	6.95258
PTMA	6.37734	7.24311	7.55072	6.2125	6.37565	6.74901	6.32075	6.26321	6.54589	6.94629	6.6128	7.22662	7.84817	7.91993	8.24492	7.97306	6.45552	8.63254	7.95364	8.72515	6.5499	7.83142	6.91343	6.73023	6.38954	7.54769	7.16136	5.74316	6.23233	7.21561	7.17047	6.47816	6.74674	7.46015	6.39691	6.54304	6.62406	5.8434	6.54024	7.04348	6.38785	7.46672	7.29555	6.35572	6.77619	6.48835	6.56066	7.05421	6.81965
PSMB5	7.07485	7.61223	7.42351	6.41338	7.76055	6.71067	7.39789	7.73972	7.06714	7.04728	7.1232	6.60352	8.43444	7.74728	8.29616	8.01288	6.41739	6.78076	7.07295	7.1383	6.53143	7.33193	6.74137	6.82788	6.26791	7.00074	7.05568	6.54956	7.08725	6.61583	7.22311	6.98229	6.90842	7.49149	7.10612	6.86393	6.78858	7.07849	7.12684	7.07631	6.3965	6.56954	6.5469	6.81948	6.19343	6.64949	6.51374	6.65206	6.0081
RP2	6.494	6.61316	6.68659	6.38767	7.15503	6.61073	6.85236	6.91631	6.22378	6.09125	6.43158	6.48633	7.5084	7.35344	7.51447	7.50247	6.55705	6.46131	6.57952	7.24602	6.6772	6.54639	6.84878	6.52915	6.95148	6.71504	6.68927	6.32888	6.44366	6.43166	6.6063	6.44234	6.39263	6.15079	6.46544	6.29491	6.46483	7.74745	6.19848	6.02521	6.88506	6.73435	6.35598	6.60332	6.91587	6.56532	6.94142	6.20764	6.4853
MDH1	7.74107	7.81795	7.30125	7.8673	7.51693	6.26013	7.43543	6.82251	6.8719	6.78326	6.85423	6.4218	8.20483	7.42477	8.01127	7.89765	6.75046	7.43851	7.66687	6.59099	6.05822	8.01716	6.55165	6.3466	6.76824	6.76029	6.64613	6.79388	6.93784	6.60453	6.94752	6.67295	6.51939	8.09489	7.32315	7.27005	6.16785	7.38471	6.84585	7.31694	6.63432	7.66228	6.93976	6.92097	6.19819	7.42862	6.88268	6.68222	6.11162
ECHDC3	7.42336	6.06826	6.7662	6.42687	6.09255	6.42075	6.47625	6.63706	6.56969	6.83035	7.03297	6.48861	7.99432	7.55853	8.06974	7.89543	6.51578	6.35542	6.89782	6.71061	5.99968	6.34847	6.46029	6.50101	6.40814	6.06523	6.34585	7.15814	6.38436	6.31611	6.48857	6.2551	6.20137	6.8173	5.93499	6.35797	6.95536	7.93955	7.61774	8.95224	9.16056	9.0916	6.56415	8.80636	9.1172	6.68172	8.75127	8.4112	8.95164
ERP29	7.6409	8.02177	7.85868	6.22915	8.32513	7.60614	7.8561	7.79191	7.67763	7.12762	7.69169	6.71698	8.61642	8.19962	8.42975	8.5498	6.36639	8.01523	8.36511	8.09913	7.39837	8.19148	6.92122	7.08113	7.4334	6.62696	7.55921	6.25544	7.95429	7.55133	8.0385	6.72864	6.44861	8.28715	8.02354	8.01574	7.55322	7.81821	7.39998	7.86109	7.49609	7.76616	7.69967	6.92885	7.56361	6.7276	6.26359	8.0302	7.38659
RPN2	8.37055	8.57552	8.33562	7.54841	8.44221	8.20753	8.22253	8.26986	7.54837	6.88678	7.63791	6.6335	8.84702	7.85735	8.26465	8.30942	6.63474	7.35545	7.68613	6.62118	7.85103	8.29296	7.0167	7.78635	6.88643	6.52383	6.56033	7.61546	7.66941	6.67918	7.53899	7.28818	7.5725	7.50541	7.4838	7.40598	6.90597	7.65809	7.7275	7.45594	8.06666	6.442	6.34217	6.76579	7.27632	6.82976	6.55342	7.70229	6.45571
PLIN3	6.72779	6.92099	6.6377	6.44462	7.06206	6.28692	6.69909	6.83895	7.38998	5.98736	6.85415	6.9112	7.95227	7.99027	7.75595	8.01452	7.09729	6.39825	6.72156	6.68548	6.51227	6.6967	6.71785	6.53031	7.50504	5.66161	7.46479	6.74138	6.845	6.49775	6.71722	6.63712	7.30649	7.38037	7.46353	7.61388	7.26033	8.19321	7.29035	7.84276	6.2382	6.561	6.37341	6.41758	6.46273	6.41197	6.49643	6.78984	6.32107
VSNL1	6.91535	7.0811	6.3319	6.25098	7.35288	5.90958	7.51403	7.47104	6.18906	7.33201	6.18964	6.58205	7.91837	7.56776	7.6247	7.71673	6.51022	7.40226	6.71677	6.88016	6.92987	7.48214	6.95947	6.47826	7.30799	6.96085	6.28833	6.55514	6.42066	6.77877	6.61432	6.13898	6.46363	7.55397	7.22029	6.56921	6.87113	7.27082	7.02498	5.89053	6.28522	6.57113	6.2459	6.73945	6.66714	6.71056	6.81668	6.60088	6.27137
PSMD1	8.50938	7.83173	7.34502	7.01208	8.30688	7.08987	7.72324	7.57075	7.37464	6.76812	7.33365	6.60732	8.40973	8.40668	7.89299	7.90155	7.93651	7.91611	7.58247	7.76826	8.1088	8.02768	6.79643	7.51819	7.47503	7.64247	7.64511	8.01982	7.16215	6.94588	7.4449	7.69655	7.08884	7.25854	6.71664	7.59031	7.40727	7.54087	7.23533	7.41823	7.26677	7.43371	7.7949	6.72861	7.12642	7.88556	6.70365	6.36253	6.64223
GNAS	6.90629	6.39098	6.83021	6.34644	6.41848	6.51251	6.38565	5.99429	6.2523	6.47325	6.17137	6.59947	7.47714	7.44959	7.45049	7.63305	6.19735	5.92986	6.36453	6.85815	6.23137	6.38431	6.31299	6.2203	6.61277	6.61358	6.52915	6.43845	6.53523	5.92434	5.97754	6.7129	6.37471	6.17603	6.44824	7.1951	6.06337	7.40302	6.34993	7.47475	5.94517	6.74496	6.34019	6.76466	6.4177	6.26442	6.85478	6.5761	5.90789
MYO6	8.86352	9.00372	8.58194	7.62259	9.90151	9.69865	9.78788	9.83644	8.58874	8.23231	8.55096	7.55189	9.49593	9.32517	9.29148	9.3161	8.00156	7.63262	8.17889	8.12212	7.98271	9.03322	7.95406	8.86749	7.74012	9.05599	9.05281	8.86217	7.87164	7.38755	7.658	7.82708	8.29279	7.89271	8.59579	8.03129	6.76436	8.49643	9.25532	7.88193	7.13612	7.06183	7.52195	6.84921	7.17394	6.72927	6.54567	6.45756	6.53565
ANXA3	6.4286	6.38004	7.045	6.59678	6.95822	6.358	6.50891	6.71935	6.29108	7.38496	6.45361	6.36047	7.33029	8.25761	7.67881	7.72227	6.64959	6.50641	6.27842	6.23219	6.52834	6.36021	6.5568	6.5799	7.47325	6.4515	6.94076	6.13494	7.37752	6.58264	6.25514	6.35236	5.89946	7.53186	6.53776	6.91494	6.85107	7.52501	7.50416	7.26818	6.61279	6.85369	6.35484	6.61034	6.32668	6.7954	6.6759	6.80978	6.46653
LRCH3	7.29296	6.90213	6.65584	7.12707	9.13213	8.69136	8.69326	8.80225	7.30531	7.13596	7.2211	6.78671	8.48576	8.15168	8.23213	8.06513	6.64194	7.09611	6.82727	6.7084	6.72808	6.23366	6.65517	6.44309	6.97903	6.14527	6.64968	6.81877	6.77631	7.36299	7.08593	6.50102	6.52426	6.94505	7.2588	7.02222	6.73111	6.74291	6.9214	6.9037	6.74216	6.21895	6.63378	6.41837	6.48498	6.61173	6.65098	6.52755	6.8288
SLCO1B3	6.02682	6.36142	6.69215	6.23987	6.26591	6.46972	5.85206	6.21897	7.09632	6.54377	7.1209	6.22633	7.96892	7.95289	7.83124	7.69974	6.58458	6.62161	6.95912	6.86049	6.15162	6.14205	6.56385	6.92492	6.65972	6.04642	6.87297	6.40593	6.83493	6.52832	6.4834	6.19045	6.69159	6.66511	6.89674	6.38091	6.62385	7.14173	6.97374	7.49665	6.44893	6.48232	6.3996	6.67923	6.6191	6.65529	6.59483	6.54466	6.33731
SEC24C	7.08415	7.52753	6.12964	6.30369	8.1427	7.60364	7.6076	7.59323	7.20504	6.32843	7.13332	6.40198	8.24647	7.60667	7.88194	7.78484	6.62149	6.71391	6.83494	6.18284	6.95741	7.48436	6.30324	6.5718	7.22365	6.2248	6.60359	6.33751	7.23155	7.08792	7.12169	6.42912	7.07591	6.85575	7.30406	6.64639	7.37339	7.08771	6.5187	6.90335	6.66481	7.16755	7.12146	6.73494	6.86619	6.56065	6.2851	6.18243	6.93498
GANAB	7.9305	9.04583	8.27848	7.44151	8.8871	7.97466	8.37317	8.38374	7.88959	7.74009	7.82116	7.45501	9.13931	8.51709	8.87592	8.81983	6.51156	7.67115	8.66674	8.14154	7.49399	8.49938	6.91664	7.47903	6.73512	7.39108	7.09121	7.45965	7.68252	8.22681	8.0032	7.41246	6.58541	8.76095	7.95028	8.56999	7.23611	7.7054	6.7634	7.79569	6.89488	7.67279	7.88793	7.95108	6.37956	8.35797	7.68666	9.0146	7.13666
CXADR	6.17041	6.15467	6.35759	6.51796	6.43889	6.15029	6.61046	6.94284	7.55505	6.89534	6.50337	6.54159	7.71286	8.19351	7.90523	8.12821	6.74898	6.3226	6.17272	7.02724	6.03795	6.6125	6.56321	6.40666	7.57749	6.41956	7.98975	6.47106	6.67781	6.47355	5.95487	5.94401	6.64575	7.44865	7.53033	7.52726	6.54683	7.51549	7.09982	7.95946	6.77212	6.80071	6.35609	6.84564	6.75004	6.35583	6.3131	6.26406	6.61439
DMD	7.50942	7.69998	6.52626	7.4823	7.9212	7.41697	7.64613	7.4686	6.42169	7.16655	6.40144	6.51869	7.49121	7.65126	7.89087	7.91746	6.82813	7.47198	7.34535	8.02543	7.09527	6.62229	7.51832	7.62318	7.73255	7.3452	7.52021	7.2748	7.30397	6.70097	7.53376	7.10178	7.42474	6.21877	7.48289	7.83621	7.78591	7.3157	7.31721	7.67215	6.52501	6.59745	6.48442	7.87459	7.60093	6.61153	7.31269	6.60901	6.47257
PA2G4	8.08718	8.00638	7.9051	6.5298	8.80424	8.2502	8.71114	8.73439	7.41576	7.13615	7.28547	7.28928	8.69712	8.18061	8.44937	8.22984	7.45139	8.36324	8.23366	8.24598	7.71647	8.26583	7.70184	6.84839	7.23661	7.9988	8.27623	6.97142	7.4514	7.75923	6.08264	6.78412	7.49011	8.35841	7.66973	7.4414	7.59726	7.12707	7.54996	7.71199	7.26293	7.80837	8.14286	6.73688	7.50427	7.36977	7.30636	7.84032	7.51155
ETFA	8.18179	7.9352	7.46195	6.95209	7.94906	7.27175	7.34976	7.28142	6.9032	6.73635	7.07254	6.62324	8.35476	7.54096	7.94344	7.91229	7.59184	7.74284	8.00864	7.66599	7.96874	7.59045	6.48304	6.9698	6.75348	7.09304	6.77701	6.79555	7.23376	6.65675	7.03874	6.8037	7.19676	7.43086	7.19684	6.3706	6.09649	6.87913	6.82076	7.20534	6.70289	6.84714	7.16684	6.61878	6.83997	6.44723	6.09226	7.03064	6.81937
NRP1	6.60712	6.64217	6.42531	6.59424	6.60908	6.72356	6.27313	6.43973	6.502	6.48017	6.32319	6.13034	7.61242	7.85583	7.31973	7.05839	6.82371	6.44137	6.29868	6.90275	6.35011	6.63148	6.1711	6.24585	6.91708	6.2874	6.61335	6.1273	6.63694	6.73277	6.39212	6.59623	6.69656	6.52507	6.90861	6.20574	7.22253	7.56851	6.48331	8.12503	6.57	6.63896	6.81118	6.86083	6.48977	7.06622	6.84358	6.39963	6.74952
ACO2	6.98618	7.61758	6.98015	6.70891	7.21505	6.85468	6.4314	6.38447	6.49886	6.4717	7.30769	6.78732	8.25775	7.56992	7.85055	7.76193	6.84857	6.89812	7.10741	6.48497	6.51518	7.52399	6.35603	6.28014	6.3484	6.64698	6.47614	6.07298	6.29698	7.24291	7.47806	6.6872	6.81288	7.81952	7.22691	7.29835	7.12717	6.86129	6.36653	6.8212	6.8755	6.62941	6.59915	6.71603	6.24522	7.28466	6.38199	7.9748	6.23256
AMIGO2	6.28455	6.38354	6.75162	6.50882	6.33731	6.31324	6.43672	6.50303	6.45031	6.13239	5.98123	6.49728	7.20164	7.4849	7.1778	7.53906	6.52804	6.64848	5.83748	6.60806	6.44698	6.55854	6.58437	6.00313	7.15063	6.32611	7.06959	6.68306	6.25062	6.37176	6.61132	6.24413	6.57783	6.75897	6.53099	6.99497	6.6633	7.52631	6.49957	7.60642	6.67249	6.99675	6.30304	6.34928	6.27625	6.85013	6.80482	6.57689	6.51843
NSF	7.15174	7.56348	6.32748	6.39157	7.09552	6.79573	7.66758	7.5672	6.82065	6.45153	6.73033	6.12241	7.64619	7.433	7.81316	7.50482	6.76083	6.17103	6.76397	6.6576	6.83688	7.2467	6.24549	6.23516	7.07882	7.27298	6.66256	6.73957	6.44108	6.59414	6.48395	6.68766	7.21389	6.33197	6.20499	6.29389	6.53832	7.25568	8.18304	7.62989	6.57925	6.81936	6.67523	6.04327	5.77972	6.65301	6.4689	7.42221	6.29899
CD46	6.69519	6.68391	7.17412	6.11866	6.42382	6.84438	6.3719	6.29349	6.70269	6.36398	6.38994	6.49588	7.7258	7.70694	7.48986	7.28939	6.50243	6.27894	5.92435	7.15675	6.45543	6.38454	6.18241	5.88199	5.88353	6.10726	6.71208	6.62	7.0714	6.10876	6.10667	6.4469	6.39547	7.39452	6.947	6.54851	7.04607	7.97826	7.19117	8.06081	6.40066	6.34427	6.65604	6.45489	6.7307	5.97555	6.52759	6.78213	6.01385
REEP5	6.22918	7.24922	6.71997	6.19176	6.3365	6.56892	6.78242	6.20387	6.34836	6.59211	6.197	6.65332	7.51687	7.32709	7.60536	7.59404	6.83039	6.66493	6.90412	6.96449	6.29106	7.37319	6.4684	7.40577	7.25445	6.49061	6.61188	6.44997	6.63322	6.00204	6.51968	6.1469	8.48443	6.68859	6.55669	6.57832	6.10369	6.55247	6.25863	5.96081	6.38273	6.41707	6.92057	6.46354	6.38942	6.72424	7.18718	6.42766	7.08027
RAB35	6.35507	6.78278	6.65173	6.12123	6.44502	6.70887	6.51697	6.49062	6.14789	6.30474	6.44595	6.73055	7.35568	7.44807	7.44627	7.62506	6.84198	6.61828	6.86145	6.67438	6.63088	6.95302	6.36329	6.89725	6.64712	6.2928	6.59058	6.143	6.38154	6.20871	6.56687	6.77074	6.47569	6.36502	6.63379	6.34402	6.79523	6.63429	6.55538	6.40136	6.80136	6.85561	6.15019	6.52542	6.1786	6.6297	6.7929	6.87428	6.63568
PDHB	7.96212	7.8477	7.51853	7.2398	7.98913	7.2078	7.70591	7.53523	6.39625	6.18998	6.62587	6.48466	7.60996	7.40802	7.32459	7.59279	6.92984	7.50122	7.39187	7.25655	7.36896	7.53261	6.84524	7.45977	6.50296	7.11717	6.43703	6.24994	7.32954	6.25771	7.18701	6.49693	7.54596	7.40346	6.94607	7.17368	6.3235	6.61874	7.29966	6.76851	6.69989	6.26535	7.07704	6.36657	6.44949	6.4051	6.8217	6.31112	6.53963
MMAB	7.17102	7.14538	6.69885	6.56036	6.39436	6.23753	7.24043	6.84582	6.52229	5.94648	6.28145	5.96616	7.69809	6.90868	7.25691	7.085	6.53657	6.62401	7.20922	6.51417	6.68072	6.98158	6.8987	6.45997	6.90239	6.22198	6.73347	6.34858	6.99621	7.14727	6.7272	6.61609	5.8621	7.10278	6.75579	6.66147	6.89992	7.18884	6.32265	6.93823	6.76736	6.71586	6.22437	6.53151	6.43013	6.74892	7.15444	6.63969	6.36193
NAA50	6.47585	5.86208	6.42947	6.31701	6.70404	6.55752	6.22292	6.31206	6.51926	6.3286	6.38535	6.10636	7.08895	7.7892	7.31798	7.34893	6.9663	7.33337	6.71598	7.31437	6.30719	6.46771	6.43176	6.23881	6.95441	8.17301	6.47151	7.51793	6.46197	6.54581	6.55739	6.54427	6.24211	6.57128	6.83482	5.89087	6.4615	6.57084	6.28086	6.82292	5.90832	6.31988	6.55448	6.36723	6.34664	6.65097	6.54408	6.76731	6.60028
PSMB3	6.94861	6.58689	6.80954	6.86112	6.98392	6.34577	6.96228	7.08304	6.77195	6.56289	6.79992	6.27281	8.02588	7.50189	7.5148	7.5543	6.74958	6.76375	6.82372	6.62375	6.29713	7.19642	6.55834	6.84093	6.50407	6.9325	6.72742	6.25492	6.49535	6.34138	6.34903	6.56193	6.52011	6.73157	7.05019	6.3517	6.29158	6.71071	6.16276	6.22254	6.54389	6.51124	6.67102	6.77186	6.73574	6.58492	6.80834	6.42093	6.56591
MYH10	9.79376	9.52453	9.47731	9.61775	10.3079	10.487	10.3129	10.2476	9.48273	9.32987	9.44086	9.02914	10.4325	10.3061	10.3547	10.3494	9.5152	9.34027	9.44719	9.6185	9.52724	9.75202	9.70233	10.1733	9.39785	10.326	10.131	10.0962	9.40247	9.03953	9.24438	9.61694	9.43484	9.31376	9.75797	9.80381	9.01682	9.39111	10.2801	9.82427	8.02621	8.29579	9.27807	7.41367	8.35313	6.96902	8.75001	8.01895	6.93219
SPTBN1	7.80694	8.27282	7.59819	8.21827	9.12512	9.2814	9.0825	9.08365	8.14051	7.87115	7.96192	8.29946	9.05212	9.18432	9.14051	9.02036	7.36244	7.39035	8.54919	8.5017	7.87266	7.86567	7.61169	7.77827	7.42975	6.22015	8.19145	7.5916	7.28062	6.94571	8.10714	8.19153	7.72657	6.4628	8.57108	8.20607	7.8017	5.93954	8.81623	7.78277	7.74233	7.26858	8.28294	6.97075	7.481	6.47217	7.7225	7.17586	6.30057
SPTAN1	6.28142	7.06956	6.33536	7.07675	7.35106	7.31448	7.54114	7.4823	6.41047	6.50651	6.38128	6.53421	7.53681	7.61202	7.26776	7.46157	6.35199	6.11548	6.43731	6.6772	6.23425	6.48996	6.9317	6.3402	6.36049	6.72271	6.63634	6.55264	6.7813	6.38608	6.18308	6.44461	6.30675	6.67559	6.61162	6.0846	6.46604	6.24022	7.272	6.5651	6.74453	6.59282	6.66286	6.99279	6.39663	6.71208	6.84365	6.30631	6.70325
CASP14	7.56011	7.28217	6.39007	6.68995	6.3063	6.34516	6.44693	6.43756	7.335	7.65168	7.38104	7.36022	6.35036	6.45323	6.31295	6.485	6.63742	6.97116	6.78379	7.00252	6.44557	6.44627	6.51097	6.25746	6.27397	6.67525	6.47954	6.49025	5.98877	6.68918	6.69282	6.94306	5.98966	7.29815	7.18683	7.50131	6.60476	6.12572	7.25583	6.48719	6.63764	5.94724	6.31816	6.97562	6.53789	6.56524	6.97456	6.51496	5.73664
C19orf53	6.53089	6.01376	6.60896	7.31031	6.6218	6.66065	7.11846	7.47245	8.21043	8.32164	8.28652	8.5324	7.74677	7.24194	6.83589	6.95011	7.28878	7.59759	8.51757	8.60632	7.99677	7.16071	9.03169	7.14675	7.399	6.94602	8.49168	7.75818	7.53578	7.67649	8.0966	7.23073	7.87647	8.08913	8.70058	7.70072	7.39698	7.00822	8.10452	7.62863	7.45941	7.23987	8.15119	6.64115	7.83984	7.53747	8.21627	7.77609	7.94761
SP8;SP9	8.43038	6.54251	7.55398	6.33608	6.80327	5.88036	6.82456	6.53991	7.90501	7.2536	7.94149	6.85738	6.39789	6.34	6.38639	6.24679	7.87538	6.89848	6.09656	6.40907	7.64196	6.4542	6.96671	7.55037	8.75663	6.87564	7.87499	6.05851	6.03627	7.68411	6.54107	6.92159	6.11941	7.49708	5.98267	6.30613	7.78783	6.69503	6.12205	6.92094	6.48266	6.6649	6.47954	6.82834	7.79821	6.63989	7.21585	6.66629	7.83698
LYZ	7.02547	6.48287	6.93314	7.38798	7.92431	6.41258	7.6508	7.60619	8.00316	8.43596	7.68857	9.22074	7.70844	6.53331	7.42254	6.99509	6.73264	6.65598	7.0683	6.56264	7.52512	7.87369	8.51894	7.18563	7.99968	6.28379	8.24482	8.68607	7.81964	7.35608	8.14669	7.03639	6.88059	7.31544	7.97007	6.37051	7.263	6.33656	7.22531	7.48065	8.07719	8.33037	6.281	6.72437	7.29684	7.54652	7.51303	7.68476	8.33157
VIM	7.31714	7.97209	7.20965	8.22505	5.87964	5.30425	6.20555	6.50903	6.73313	7.13903	6.57031	7.22451	5.44764	6.409	5.3749	5.57027	6.88307	6.21932	7.74821	7.64433	5.64169	7.42403	6.87882	7.01924	6.73505	5.58256	6.79879	4.94891	6.86292	6.79806	6.88264	7.94091	6.0834	5.7869	6.42072	5.92911	5.57016	5.62675	6.5334	6.39119	8.08835	6.24433	6.08203	8.49904	7.09072	5.94747	6.85655	6.10911	6.63766
SNRPC	6.93932	6.91193	6.48998	5.99819	6.84538	5.88387	7.11591	6.59025	7.55627	7.84118	7.54573	7.94561	6.40742	6.29567	6.43823	6.80402	7.14361	6.96157	7.18506	7.86661	7.38207	6.76221	8.43819	6.62134	6.64529	6.4076	7.24015	6.60932	6.55964	6.48909	6.09908	7.28103	6.12647	7.03483	8.126	7.80062	6.55559	7.10147	7.29239	7.13704	6.01905	7.51772	7.97427	6.73136	7.31256	7.17143	7.83047	7.66122	7.28598
TGFBI	9.06326	7.96885	8.23078	6.49194	7.65824	7.56827	7.68727	7.42321	8.20596	7.44058	8.05007	7.21875	6.24588	6.34099	6.29696	7.0834	7.11903	6.47165	6.41083	6.53895	7.89928	7.08461	7.53196	8.27444	7.95626	6.48332	7.71144	6.32856	7.70195	7.66427	6.49657	7.42019	6.33867	7.46784	6.10844	6.60389	7.71181	7.4564	6.31006	7.31429	7.70249	6.75543	7.51463	7.5859	7.96731	6.9812	6.78899	6.62045	7.44397
TLE1	8.40278	7.39131	7.91256	6.72602	6.92532	7.21693	7.36195	6.14351	8.17499	7.59963	8.20812	6.66163	6.41994	6.08433	6.18538	6.91756	7.80432	7.09892	7.23393	6.24375	7.72648	6.29753	6.34464	6.28296	8.09916	6.91692	7.28461	6.59764	7.27135	7.49621	7.32541	7.27231	6.16583	7.08156	6.06464	6.41742	8.23366	7.2467	6.73898	7.15534	6.53178	6.53421	7.02263	6.99278	6.25656	6.80011	6.64201	6.3995	7.63752
S100A9	7.85844	7.72024	7.68261	7.46467	6.72929	7.01013	6.49662	6.40556	8.14016	7.97065	7.80597	8.22321	6.61155	7.23267	6.71018	6.40693	6.95178	7.9362	7.16191	8.59472	6.94223	7.24883	7.78613	6.90697	7.35415	6.82865	7.85768	6.78133	6.13174	7.78167	7.25909	6.89726	7.59564	7.53545	6.449	6.38325	6.65752	6.05542	6.36255	6.29933	8.57655	7.65943	7.40066	6.85961	7.42721	8.36316	7.13354	7.2089	7.15909
IGLV1-51	6.76992	8.70262	7.90077	8.30837	7.83573	7.52457	8.11123	7.71295	8.05396	8.95905	7.92926	8.31666	7.502	6.93553	6.70329	6.92646	6.37022	6.52481	6.41865	6.75373	6.49784	6.5927	8.33226	6.50545	6.20059	6.44934	8.19365	8.42936	6.25611	6.52134	6.24562	6.4758	6.54034	6.31442	6.17108	6.68043	6.35557	7.83894	8.60859	7.69278	6.59288	7.71932	6.55209	7.86482	6.65705	8.90345	6.41962	6.57626	5.999
GATA4	9.23165	7.94034	8.10988	7.31315	6.55328	6.166	6.3703	6.13558	8.13491	7.87564	8.15186	6.69582	6.40297	6.93057	6.45695	5.85469	8.28472	7.09496	7.68846	7.36765	8.5597	6.16044	6.56539	7.27926	8.90536	6.63169	8.25753	6.4467	7.7228	7.96062	7.54405	7.70877	7.23312	7.28874	7.51778	7.49325	8.44276	7.87249	7.17508	7.31016	7.57971	7.31376	7.35668	6.48809	7.90516	6.5559	7.32432	7.49163	7.73073
IGHV3OR16-10	6.48551	8.45465	8.03651	8.32183	8.66328	7.68562	8.66143	8.44047	8.84952	9.1815	8.8426	9.52334	6.94199	8.16587	8.01862	7.93633	6.08532	7.42202	6.42146	7.87971	5.92594	6.04715	6.46427	6.58555	6.50506	8.15909	8.83408	9.0569	6.59836	6.55692	6.58166	6.632	5.88713	6.53984	6.63592	6.62102	6.33523	7.80599	6.70952	6.622	6.53709	6.72257	7.22513	7.01408	6.4549	9.03125	6.67742	6.73752	6.09114
PPP1R8	8.72165	7.41516	7.59089	7.06551	6.39713	6.16593	6.6609	6.28501	8.22368	8.18355	8.26827	6.59832	6.0531	6.77164	6.38947	6.72008	8.07817	7.29752	7.34547	7.56184	8.135	6.77048	6.64569	6.6078	8.10123	5.82988	7.74269	6.47727	6.403	7.38537	6.34642	7.14761	6.82191	7.23393	6.90015	6.60482	7.7082	6.41287	6.46036	6.095	7.29316	7.3248	6.25574	6.165	6.23549	6.3787	6.51081	6.78198	7.74861
DSG1	8.61933	8.22871	8.03687	7.49566	6.27142	6.67926	6.25842	6.05637	8.26086	8.90336	8.1377	8.39152	6.77855	7.66142	6.77899	6.94029	6.60366	6.28598	7.9086	7.25856	7.48249	7.56404	7.84879	7.27582	7.14647	7.20085	6.69818	7.05998	7.0835	8.06047	8.40926	8.29447	7.26304	7.72434	8.08746	7.91594	6.73079	7.24199	7.0503	7.5703	7.27492	7.52905	7.69648	7.95829	7.61423	7.76612	6.44562	7.5859	6.2608
CDKN2AIPNL	8.79591	8.49406	8.40164	7.25023	6.48825	7.03072	6.87558	6.86685	8.77635	7.31477	8.78673	6.67098	6.96131	6.4097	6.41034	6.21101	8.29955	6.4103	7.89037	7.13682	8.90833	7.25686	6.4659	6.32454	9.22922	6.08742	8.63668	6.7344	7.66611	8.45579	7.16385	7.84245	6.81654	7.97617	7.9745	6.91992	8.60364	8.15694	7.31626	7.2528	7.71523	7.42783	7.35259	6.7678	8.42131	6.90536	7.56955	7.76073	8.50286
LARP4B	8.42766	7.04478	7.30244	6.66407	6.29308	7.83011	6.12499	6.2017	8.45929	6.69845	8.5	6.25163	6.16053	5.82829	5.82643	6.46628	7.94487	6.52229	6.81479	6.8205	7.47282	6.39877	6.46717	7.20039	8.71487	6.45201	7.23676	6.4216	6.66796	7.2082	5.9449	6.60656	6.54387	6.47692	6.53706	6.16779	8.58008	6.90979	6.30182	6.41909	7.13383	6.73566	6.60972	7.41586	8.44585	6.39099	6.45576	7.29591	8.2897
CDKN2AIP	9.10524	7.40662	8.46919	7.11133	6.36344	6.31544	6.52858	6.75479	8.76929	6.99339	8.60614	6.94063	5.78757	6.20909	6.84813	6.39284	7.2058	7.29186	7.42005	8.03121	7.7707	6.10401	6.77305	7.11408	9.13033	7.30311	8.82454	7.17722	7.22861	7.71838	6.87132	7.1285	6.4715	7.40434	7.48876	6.51938	9.00134	8.48794	6.84896	6.71451	6.93761	7.22809	7.4411	7.14392	8.41327	7.32982	6.63472	6.87191	8.88549
	6.01886	8.23671	7.84396	8.29449	7.8507	6.51924	7.69498	7.8712	7.94392	8.36393	7.77991	8.28769	6.56289	6.39808	6.52061	6.54645	6.35184	6.34196	6.40871	6.50607	7.2865	7.42948	7.18156	7.28165	7.82941	6.14991	7.99602	8.80528	7.77532	7.82313	7.78145	7.62231	6.58366	6.78932	7.28416	6.60436	7.60468	7.10667	7.70689	7.39571	6.91829	6.82525	7.4015	6.87851	6.49245	9.11909	6.55125	7.83997	7.70748
DSP	9.3759	8.55528	8.77486	8.07452	7.1229	7.73813	7.06677	7.13818	9.14226	9.65384	9.01292	8.73625	7.42341	7.68378	7.69654	7.27214	6.78449	7.90744	8.21725	7.80583	7.6991	7.94326	7.90339	7.96867	7.35224	7.13596	7.44155	6.41066	7.42779	8.12303	9.07236	8.63778	7.18392	8.72475	8.39287	7.89552	7.47303	7.24097	7.32286	7.7921	7.20935	8.03153	8.7791	7.30064	7.8168	8.65741	6.77433	7.88036	7.30425
KPRP	8.55699	7.2199	7.50383	7.31243	6.51014	6.47986	7.14351	6.73059	8.04544	8.85511	7.94262	8.3978	6.2096	6.58945	6.78157	6.56714	6.94863	6.73353	8.20162	7.50125	6.96242	7.32673	6.9475	6.25859	6.32944	6.44348	7.02706	6.52941	6.99534	7.72873	7.61585	6.77243	6.33773	7.10432	7.59362	7.24866	6.06626	7.01874	6.72793	7.37477	6.40122	7.54038	7.76703	6.65215	7.02865	7.45216	6.93715	6.86513	7.17693
XP32	7.30324	7.35822	6.59401	7.52436	6.50361	6.34829	6.3777	6.48487	8.13171	8.3963	8.10401	8.14616	6.78757	6.31536	6.24675	6.20636	6.54833	6.53872	7.29427	6.5834	6.7918	7.29966	7.20642	6.65135	6.48833	6.35343	6.51655	6.42516	7.20938	7.04387	7.15881	7.29043	6.58276	6.11508	7.24167	6.75397	6.4828	7.20745	6.43293	6.54884	6.26923	7.25467	7.30582	6.90404	6.49521	6.996	7.03003	6.47962	7.26112
IGLV2-11	5.98247	8.1014	8.78146	10.1157	7.18167	7.70745	7.96336	7.7233	8.72894	9.31693	8.74522	8.92824	6.40268	7.70331	6.42179	6.95311	6.72352	6.55012	6.15664	6.89202	7.57009	6.6624	6.78589	7.45238	6.67482	6.58374	7.76501	9.25003	6.79407	6.72806	6.68169	6.63923	6.06867	6.37665	6.42533	6.44168	7.00385	7.36435	7.46045	8.58487	8.24864	8.85141	6.56273	6.64466	6.92055	8.79613	6.65782	6.68486	6.82964
HINT2	8.0944	8.60113	8.42635	9.53701	6.32054	6.20949	6.59286	6.30559	8.25669	8.97639	8.45071	9.38757	6.30451	7.16926	6.28758	6.68295	7.69441	6.80553	8.39907	7.92835	7.7311	6.45393	6.32497	7.41108	7.73177	5.99012	7.52951	8.18327	7.62774	7.47547	9.40637	8.71939	7.27536	8.39099	6.99451	8.55484	8.25276	6.91783	6.52241	7.14426	9.06472	7.30499	8.10954	6.82558	6.77801	6.57956	9.457	9.59911	8.46498
KRT6B	9.66925	8.75067	9.29099	8.40919	7.61335	7.79951	7.77057	7.80752	9.9348	10.5248	9.91238	8.73306	7.1069	7.98799	7.31448	7.22722	7.27275	8.16194	9.26496	8.88831	8.12655	8.70372	9.18452	8.38959	6.39445	6.65063	6.858	7.29254	7.95035	9.00711	9.62465	8.3903	7.02263	9.09875	8.92213	8.9809	8.03455	7.47793	7.91296	8.19992	8.42783	8.59148	8.9092	8.09093	9.00903	8.67647	7.86547	8.42727	7.68606
[truncated: 49 more columns]

## Sheet: brij, welch FDR0,004 s02
Gene names	=-LOG(P-value)	Difference	Protein IDs	Majority protein IDs	Protein names		Score	Intensity	MS/MS Count	Peptides	Razor + unique peptides	Unique peptides	1_LunetN3_CD81_NP40_A	2_LunetN3_CD81_NP40_B	3_LunetN3_CD81_NP40_C	4_LunetN3_CD81_NP40_D	5_LunetN3hCD81_CD81_NP40_A	6_LunetN3hCD81_CD81_NP40_B	7_LunetN3hCD81_CD81_NP40_C	8_LunetN3hCD81_CD81_NP40_D	9_LunetN3_CD81_brij58_A	10_LunetN3_CD81_brij58_B	11_LunetN3_CD81_brij58_C	12_LunetN3_CD81_brij58_D	13_LunetN3hCD81_CD81_brij58_A	14_LunetN3hCD81_CD81_brij58_B	15_LunetN3hCD81_CD81_brij58_C	16_LunetN3hCD81_CD81_brij58_D	17_LunetN3_HA_NP40_A	18_LunetN3_HA_NP40_B	19_LunetN3_HA_NP40_C	20_LunetN3_HA_NP40_D	21_LunetN3CD81HA_HA_NP40_A	22_LunetN3CD81HA_HA_NP40_B	23_LunetN3CD81HA_HA_NP40_C	24_LunetN3CD81HA_HA_NP40_D	25_LunetN3CD81HA_CD81_NP40_A	26_LunetN3CD81HA_CD81_NP40_B	27_LunetN3CD81HA_CD81_NP40_C	28_LunetN3CD81HA_CD81_NP40_D	29_LunetN3_HA_brij58_A	30_LunetN3_HA_brij58_B	31_LunetN3_HA_brij58_C	32_LunetN3_HA_brij58_D	33_LunetN3CD81HA_HA_brij58_A	34_LunetN3CD81HA_HA_brij58_B	35_LunetN3CD81HA_HA_brij58_C	36_LunetN3CD81HA_HA_brij58_D	37_LunetN3CD81HA_CD81_brij58_A
TMEM2	8.47025	3.07914	Q9UHN6;Q9UHN6-2;F5H6B2;B4E1B9;H3BLX9;H3BLY0;Q86WI1	Q9UHN6;Q9UHN6-2	Transmembrane protein 2		323.31	17169000000	445	64	64	64	7.60801	7.54875	6.65874	6.84221	7.41531	6.73402	6.79889	6.69322	6.53049	6.32529	6.35562	6.52042	9.5145	9.56634	9.5209	9.44666	6.58887	6.07394	6.3025	7.60064	6.77818	6.63651	6.32675	6.3206	9.43136	6.14909	8.9236	6.43328	6.53889	6.49432	6.45858	6.35629	6.49871	8.45624	8.79886	8.28803	8.53896
ITGA6	6.55544	3.06546	P23229;P23229-3;P23229-5;P23229-2;P23229-9;P23229-6;P23229-4;P23229-7;H7BZ97;C9JXX7	P23229;P23229-3;P23229-5;P23229-2;P23229-9;P23229-6;P23229-4;P23229-7	Integrin alpha-6;Integrin alpha-6 heavy chain;Integrin alpha-6 light chain;Processed integrin alpha-6		323.31	8639000000	259	47	47	47	6.22981	6.66064	6.85693	7.27575	6.20755	6.27198	6.36579	6.19811	6.34372	6.1013	6.38732	6.63376	9.39962	9.58277	9.43933	9.30623	6.32696	6.44243	5.67927	6.76163	5.90614	6.53053	7.03591	6.46769	8.51875	6.28942	7.61243	6.07496	6.66638	6.09885	6.30679	6.21344	6.73337	6.99151	7.03318	7.75249	7.00467
CPD	6.06036	2.75787	O75976;O75976-2;J3QQJ4;J3QRJ9	O75976;O75976-2	Carboxypeptidase D		264.34	5319400000	179	43	43	43	5.99599	6.58188	6.66273	6.27607	6.31664	6.23842	6.91695	5.88349	6.54231	6.42949	6.16817	6.60262	9.45002	9.02333	9.21101	9.08969	6.45235	6.38793	6.37116	6.74129	5.79496	7.01473	8.05392	6.53612	7.92154	6.80545	6.94825	6.22593	6.20224	6.20679	6.99061	6.4659	6.69489	7.34618	6.90923	7.55799	7.15839
PTGFRN	5.66666	2.64651	Q9P2B2	Q9P2B2	Prostaglandin F2 receptor negative regulator		132.99	5673700000	160	33	33	33	6.50709	6.191	6.60316	6.23513	7.41022	6.44072	6.46803	7.16791	6.03006	6.44899	6.04285	6.5256	8.69405	9.02206	8.98019	8.93726	6.47148	6.14173	6.31078	6.01336	6.56714	6.56731	6.73932	7.48578	7.11331	6.09839	6.77505	6.77239	6.89888	6.86836	6.81339	7.05319	6.57975	6.20582	6.16587	7.09089	7.21301
TFRC	6.76547	2.61793	P02786;G3V0E5;H7C3V5;F8WBE5;Q9UP52;Q9UP52-2;Q9UP52-3	P02786;G3V0E5	Transferrin receptor protein 1;Transferrin receptor protein 1, serum form		323.31	28235000000	511	46	46	46	7.00303	8.42702	7.53901	6.79485	8.24408	7.49058	8.04669	7.92209	7.3095	7.38646	7.20758	6.98056	9.85969	9.94288	9.7973	9.75596	7.03551	7.32089	7.97696	6.09198	6.78559	7.9424	6.79061	6.92965	9.15996	6.77371	8.53287	7.18566	7.76526	7.32638	7.3376	7.60169	6.80842	8.95456	8.90905	9.24482	8.41464
ALCAM	5.53461	2.59974	Q13740;Q13740-2;F5GXJ9;H7C543;Q13740-4;Q13740-3	Q13740;Q13740-2;F5GXJ9	CD166 antigen		89.382	2742400000	103	21	21	21	6.39484	7.39794	6.59407	6.81949	6.62557	5.92661	6.70446	6.27588	6.51018	6.1248	5.85886	6.15782	8.75436	8.9861	8.68968	8.62048	6.70597	6.37491	6.36562	6.27261	6.67676	6.33125	6.93795	6.48303	8.21141	6.30728	7.60623	6.24295	5.40286	6.332	6.5912	6.42392	6.5513	7.21735	7.25734	7.3009	6.53767
ITGB1	3.58333	2.58305	P05556;P05556-2;P05556-5;P05556-4;P05556-3;C9JPK5;Q5T3E6;E9PLR6;E7EUI6;E7EQW5;E7ERX5;C9JJP8;Q5T3E5;E9PQJ2;H7C4N8;C9JNE0	P05556;P05556-2;P05556-5;P05556-4;P05556-3	Integrin beta-1		209.47	14701000000	315	26	26	26	7.07258	7.91648	7.74957	6.29627	7.9539	7.1412	7.76199	7.81928	6.25472	7.20132	6.06748	7.42063	9.34238	9.36088	9.26684	9.30625	6.37355	7.71765	7.87982	7.34639	6.61592	7.84429	6.29492	7.09209	8.94417	7.00638	8.60253	7.34934	7.86509	7.42903	7.40707	7.29566	7.04967	8.54832	8.39307	8.78621	8.15008
ANXA11	5.72087	2.48182	P50995;P50995-2;H0Y6E1	P50995;P50995-2	Annexin A11		179.85	7378200000	148	23	23	22	6.84803	7.76762	6.31412	6.81057	8.94184	6.69242	8.51355	8.5496	6.51244	6.85001	6.38528	6.46153	9.04261	9.27096	9.00082	8.82216	6.40666	6.46599	6.00406	7.13402	6.57663	7.323	6.55744	6.37976	8.33389	6.92457	7.41454	7.04556	6.71943	6.91537	6.46957	6.81619	6.17685	7.51974	7.61851	7.20828	6.72987
SCARB1	7.70916	2.42441	Q8WTV0-2;B7ZKQ9;Q8WTV0-4;Q8WTV0-5;Q8WTV0;F5H4X0;Q8WTV0-3;F5H5E8	Q8WTV0-2;B7ZKQ9;Q8WTV0-4;Q8WTV0-5;Q8WTV0;F5H4X0;Q8WTV0-3	Scavenger receptor class B member 1		48.838	3829400000	80	11	11	11	6.70918	7.32249	6.89214	7.91241	7.19783	6.33239	6.19721	6.62839	6.24087	6.33626	6.36355	6.49158	8.73182	8.78847	8.87947	8.73013	6.96225	6.51163	6.44503	6.73359	6.32314	6.18374	7.47904	6.82362	8.27658	6.4859	7.37898	6.82223	7.00835	6.00795	6.19911	6.30712	6.77567	7.55006	7.81506	8.146	7.13997
ECE1	5.58423	2.41324	P42892;P42892-3;B4DKB2;P42892-4;P42892-2;E9PN99;E9PHZ1	P42892;P42892-3;B4DKB2;P42892-4;P42892-2	Endothelin-converting enzyme 1		95.084	1031000000	38	13	13	13	6.18265	6.35866	6.09319	6.74606	6.00647	5.60293	6.91381	6.43134	6.14382	5.87812	6.23428	6.34106	8.81835	8.32834	8.51757	8.58598	7.13334	6.2522	6.67593	6.6613	6.1495	6.62687	6.78065	6.39705	7.29675	6.68451	6.37042	6.42873	6.7465	6.66437	6.19666	6.42291	7.21037	6.77806	6.32497	6.74263	6.38194
GNA13	5.13235	2.40382	Q14344;Q14344-2	Q14344;Q14344-2	Guanine nucleotide-binding protein subunit alpha-13		108.18	3717000000	121	19	17	17	6.3247	6.92037	6.31367	6.69542	6.48911	7.00988	6.37482	6.17605	6.51674	5.91525	6.68249	6.26642	8.68893	8.79349	8.7594	8.75436	6.81027	6.62418	6.6423	6.92184	6.37729	6.42818	6.21035	6.56838	8.2331	6.59377	7.15869	6.54648	7.06848	6.45312	5.91144	7.19789	6.3236	7.81715	7.29793	7.66729	7.25983
ITGA1	5.34647	2.33421	P56199	P56199	Integrin alpha-1		213.62	5138800000	155	32	32	32	6.73128	6.50717	7.08425	6.88725	5.81249	6.34414	6.24943	6.4016	6.89902	6.63954	6.58789	6.2462	8.97124	9.06811	8.92469	8.74546	6.72852	6.6558	6.4464	6.15473	6.63123	6.53743	8.02424	6.39999	7.92506	6.78567	6.52074	6.42987	6.23406	7.36126	6.5473	6.13637	6.65374	6.19501	6.54755	7.21445	6.6098
ADAM10	6.9483	2.32453	O14672;O14672-2;H0YNC5	O14672;O14672-2	Disintegrin and metalloproteinase domain-containing protein 10		96.056	2430300000	91	14	14	14	6.7343	7.06982	6.44098	6.36857	6.68303	6.77428	6.45697	6.439	6.39319	6.65005	6.37668	6.35944	8.80006	8.65537	8.77062	8.85143	6.59947	6.2978	6.65371	6.86672	6.63912	6.25176	5.85783	6.3634	7.74507	5.794	7.05454	6.59946	6.29517	6.21412	6.37248	6.53846	6.87866	7.15966	7.07229	7.6776	6.60873
NT5E	4.95734	2.30305	P21589;P21589-2;H0Y7R7;Q96B60;H0Y3X5	P21589;P21589-2	5-nucleotidase		74.837	2544800000	66	12	12	12	6.33814	6.58043	6.97048	6.38164	8.54639	6.56112	7.98788	7.92077	6.65892	5.89334	6.39033	6.35171	8.8197	8.54197	8.52175	8.62307	6.92367	6.48249	6.1689	6.9487	6.93714	6.71545	7.22691	5.94418	7.68905	6.46077	6.94228	6.93706	6.23793	6.04105	6.61634	6.53812	6.16666	7.52813	7.51734	7.25268	6.98878
GNAS	3.82986	2.28574	P63092;Q5JWF2;P63092-4;S4R3E3;Q5JWE9;Q5JWD1;H0Y7E8;S4R3V9	P63092;Q5JWF2;P63092-4	Guanine nucleotide-binding protein G(s) subunit alpha isoforms short;Guanine nucleotide-binding protein G(s) subunit alpha isoforms XLas		106.4	3275200000	91	14	13	1	7.74965	7.41566	7.27579	7.07394	7.47173	7.50848	7.18015	7.01595	7.27964	6.05606	6.57514	6.41485	8.97043	8.61949	8.94323	8.93551	6.29754	6.34738	7.2072	6.51876	7.46365	6.2569	6.70377	6.47894	8.19921	6.06338	7.23302	6.35735	6.81488	6.31589	6.68938	6.65918	7.15597	7.70944	7.6159	7.81149	7.50648
CD81	2.29505	2.28475	P60033;E9PJK1;E9PRJ8;H0YDL9;H0YDJ9;E9PIF1;A6NMH8;E9PM31;H0YEE2	P60033;E9PJK1;E9PRJ8;H0YDL9;H0YDJ9;E9PIF1;A6NMH8	CD81 antigen		323.31	44708000000	388	6	6	6	6.67557	6.18343	6.57954	6.33572	8.72296	9.14922	9.08976	9.04277	8.19571	6.25743	8.17237	6.44536	9.56016	9.60032	9.54458	9.50482	6.43736	6.32276	6.50661	6.87378	10.0808	9.04044	9.01267	9.75715	9.46564	10.0825	9.86314	10.0315	7.04143	6.15331	7.14944	6.15806	10.2783	9.01115	9.34836	9.40725	8.78825
TF	3.15825	2.28057	P02787;H7C5E8;F8WEK9;F8WCI6;C9JB55;F8WC57;C9JVG0	P02787	Serotransferrin		296.54	10042000000	265	35	34	34	6.93593	6.8747	7.18848	6.5059	7.17418	6.44996	7.41295	7.61289	6.48097	8.0387	6.66169	7.02853	9.53518	9.28398	9.36523	9.14777	6.60748	7.33047	8.25261	6.71911	6.95961	7.48862	7.61134	6.69365	8.58122	6.14768	7.59233	6.68558	6.53569	6.34813	6.38199	7.0404	7.56055	7.59258	8.13392	7.91729	6.8293
GNAI3	5.00953	2.25832	P08754	P08754	Guanine nucleotide-binding protein G(k) subunit alpha		58.684	2431100000	63	14	9	8	6.43958	6.52902	6.73386	6.32733	7.09163	6.8384	6.9323	6.42157	6.00369	6.79454	6.25237	6.31818	8.5894	8.58151	8.58564	8.64549	6.70836	6.5327	6.41426	6.33953	6.55059	6.59688	6.34915	6.92713	8.04108	6.18487	7.36972	6.52369	6.10686	7.24274	6.27079	7.37552	7.93481	6.873	7.86783	7.91599	6.64356
BCAM	4.32663	2.23719	P50895;K7ENU8;K7ERB7	P50895;K7ENU8	Basal cell adhesion molecule		176.37	4537100000	152	22	22	22	6.7207	7.27332	7.23855	6.3154	7.49245	6.99566	7.66192	7.53756	7.03957	6.08826	6.58482	6.90983	8.98126	8.80382	8.93846	8.8477	6.38242	6.62264	7.35139	6.74599	6.20027	7.39148	7.02338	6.45684	8.15091	6.25572	7.65145	6.22965	7.41486	6.80193	6.48052	6.45434	7.23777	7.73635	7.58841	8.30425	7.37725
MACF1	4.64663	2.23177	H3BPE1;H3BQK9;E9PNZ4;E9PLY0;H0YD69;H0Y314;H0Y4F5;H0Y6T5;Q03001;Q03001-8;H0Y7I1;E7ERU0;F8W9J4;E9PEB9;E9PHM6;O15169;E9PS75;REV__O43149-2;REV__I3L141;E7ETB9;REV__O43149;F6QMI7;O15169-2;Q03001-9	H3BPE1;H3BQK9			323.31	19480000000	559	154	153	0	6.41636	6.47303	6.36365	6.60588	9.37943	8.9798	9.08088	9.12254	6.72971	6.68373	7.41152	6.74136	9.23621	9.188	9.16779	8.90142	8.25503	6.96162	7.53223	8.28425	6.30133	6.55191	6.73996	6.55053	6.87737	6.01144	6.39964	6.74561	6.18679	6.17958	6.54866	6.47296	6.31226	6.49367	6.84075	6.64009	6.3845
SLC3A2	4.54045	2.22318	P08195;P08195-3;F5GZS6;J3KPF3;P08195-2;P08195-4;F5GZI0;F5H0E2;H0YFS2;H0YFX4;F5H867	P08195;P08195-3;F5GZS6;J3KPF3;P08195-2;P08195-4	4F2 cell-surface antigen heavy chain		223.74	3653800000	135	17	17	17	7.55772	7.80206	7.08497	6.4244	8.01982	7.20115	7.44212	7.75119	6.76629	6.24848	6.22882	6.9745	8.95129	8.70351	8.68711	8.76887	6.73819	6.5085	7.2811	7.74775	7.2903	7.37533	6.77786	6.70835	8.1396	6.12186	7.93751	6.89941	7.01853	7.12123	6.37559	6.83884	6.47095	7.86978	7.56272	7.84721	7.29554
IL1RAP	7.57731	2.22095	Q9NPH3;Q9NPH3-5;Q9NPH3-2;Q9NPH3-3;C9J1D9;C9J9W1;C9JT28;H7C3W4	Q9NPH3;Q9NPH3-5;Q9NPH3-2	Interleukin-1 receptor accessory protein		33.089	1695100000	51	11	11	11	7.69069	7.28346	6.62154	6.47073	7.63736	6.77775	6.89791	6.95467	6.52608	6.31269	6.29583	6.48857	8.64418	8.59737	8.62353	8.64191	6.67103	6.17848	6.96053	6.37993	7.68329	5.89824	6.45995	6.69333	8.32699	7.07507	7.62328	6.60378	6.45542	6.50073	6.50241	6.17129	6.05316	7.60185	7.82576	7.43727	7.35927
PLIN2	6.18672	2.19589	Q99541;Q5SYF5;Q5SYF3;Q5SYF4	Q99541	Perilipin-2		252.57	10024000000	188	23	23	23	7.18187	7.67755	7.38446	7.56519	7.76653	8.7452	7.78304	7.49794	7.01254	7.04206	6.74736	6.95179	9.0477	9.26482	8.96055	9.26425	6.97243	7.85474	7.78426	7.20417	6.57989	7.53743	6.48407	7.55502	9.18636	7.36397	8.41552	6.22894	6.96018	7.58589	7.66099	7.46364	9.14597	8.56107	8.70833	8.86593	8.63888
DNM2	4.16627	2.17867	P50570-3;P50570-2;P50570;P50570-5;P50570-4;Q05193;Q05193-5;Q05193-3;Q05193-4;Q05193-2;Q9UQ16;Q9UQ16-3;Q9UQ16-4;K7EMQ3;E5RHK8;Q9UQ16-5;Q9UQ16-2;E5RIK2;K7EPK9	P50570-3;P50570-2;P50570;P50570-5;P50570-4	Dynamin-2		34.344	3724200000	23	15	15	15	8.43359	8.25756	6.06844	6.20327	8.74298	8.06134	8.25964	8.49128	6.38576	5.95119	6.04695	6.36602	8.8733	8.04005	8.08005	8.4712	6.22983	6.74478	8.0642	6.62247	8.34317	8.43864	6.40181	5.9939	8.25127	6.29668	6.64822	8.42606	6.73122	6.48251	7.99846	6.56331	6.71274	8.44048	8.38021	6.72337	6.74078
GNAQ	6.4255	2.16689	P50148;B1AM21	P50148;B1AM21	Guanine nucleotide-binding protein G(q) subunit alpha		48.371	2024300000	78	19	12	12	6.68673	6.40044	6.83345	6.13838	6.52667	6.90297	6.47677	6.38073	6.46769	6.75158	6.3547	6.39207	8.63169	8.71138	8.65201	8.63852	6.84999	6.38696	6.9559	7.26028	5.60814	6.2948	6.73461	6.81583	8.12447	6.28207	7.65047	6.25747	6.47924	6.62501	6.08676	5.94979	7.34234	7.62151	7.33131	7.68598	6.66852
ITGA5	4.27096	2.15046	P08648;H0YIV7	P08648	Integrin alpha-5;Integrin alpha-5 heavy chain;Integrin alpha-5 light chain		102.31	1107500000	36	14	14	14	6.41263	6.9476	7.53579	6.46892	6.88412	6.30178	6.28324	6.55041	6.60521	6.41312	5.96122	6.01415	8.71393	8.3538	8.49894	8.02886	6.49649	6.30654	6.05443	6.84806	6.57992	6.54074	6.59283	6.62674	7.57791	6.00402	6.99246	6.52588	6.28174	6.55346	5.99573	6.3559	6.37056	7.40812	7.08938	7.05023	7.13207
FAM151A	6.11492	2.12692	Q8WW52;Q8WW52-2;B1AQ20	Q8WW52;Q8WW52-2	Protein FAM151A		62.63	2587500000	78	12	12	12	6.81883	6.55326	6.73588	5.95259	6.81697	6.84014	6.68773	6.8195	6.48504	6.41939	6.57533	6.87408	8.68906	8.71519	8.75555	8.70171	6.58351	6.32295	6.89978	6.8135	7.35572	7.04206	6.34446	6.50104	8.21972	6.50134	7.6716	6.61561	6.92124	6.44301	6.49326	6.45062	6.32637	7.39653	6.63488	8.1507	6.78839
DOCK7	3.52285	2.09311	Q96N67;Q96N67-3;Q96N67-2;Q96N67-4;Q96N67-5;Q96N67-6;H0Y7L2;Q96N67-7;K7EP51	Q96N67;Q96N67-3;Q96N67-2;Q96N67-4;Q96N67-5;Q96N67-6;H0Y7L2	Dedicator of cytokinesis protein 7		323.31	21901000000	417	70	70	64	7.16146	6.60757	6.66515	6.72865	9.37425	9.02445	9.07004	9.07515	7.14656	6.59913	7.21646	6.0798	9.1231	8.7245	8.79078	8.776	5.87033	6.28744	6.2819	6.45427	6.41429	6.63374	6.95048	6.51143	7.60189	6.70159	6.35154	6.29631	6.67788	6.61462	6.77975	6.94513	6.32533	7.07951	7.38602	7.16289	7.06808
SNAP23	5.91166	2.08479	O00161;O00161-2;H3BM38;H3BNE1;H3BR18;H3BPJ0;H3BV99;H3BP15;H3BQY9;H3BR99;H3BNG6;H3BU94	O00161;O00161-2;H3BM38;H3BNE1;H3BR18;H3BPJ0	Synaptosomal-associated protein 23;Synaptosomal-associated protein		57.091	1641800000	37	11	11	11	6.46598	7.01999	7.50184	6.40525	7.08945	6.37689	6.64017	6.75635	6.43737	6.67105	6.15941	6.50018	8.54452	8.49297	8.50577	8.56391	6.4437	7.26278	6.24165	6.52117	6.64674	6.1543	5.94108	6.52787	7.56834	7.04206	7.43861	6.69404	6.19016	6.51305	6.60613	6.3118	7.17316	7.56123	7.42356	7.9194	7.3323
GNA11	5.67932	2.06641	P29992;K7EL62;O95837	P29992;K7EL62	Guanine nucleotide-binding protein subunit alpha-11		211.47	8824300000	225	21	21	14	6.09902	6.79125	6.76536	6.53013	7.07489	6.00523	6.55485	6.61229	7.40339	6.92303	7.17621	6.94305	9.23837	9.21155	9.1069	9.15448	6.89584	6.34387	6.72188	7.08966	6.35696	6.40796	6.70231	8.17499	8.77048	6.0472	8.08493	6.82355	6.5351	7.81702	6.8993	8.4317	8.11284	8.38491	8.28697	8.653	8.38344
C2orf72	6.40065	2.06079	A6NCS6	A6NCS6	Uncharacterized protein C2orf72		153.38	2916600000	117	15	15	15	7.47487	7.43845	7.19623	6.50172	7.20279	6.74863	7.22305	6.68163	6.25633	6.13468	6.38743	6.49356	8.30698	8.48924	8.32982	8.38909	6.28461	6.76279	6.72337	6.65928	7.16738	6.60793	6.79467	6.78558	8.55751	5.97268	8.028	6.48801	6.79575	5.9525	5.94536	6.39794	6.33763	7.46518	7.45573	7.63244	8.01106
ANPEP	4.28399	1.98624	P15144;H0YLZ8;H0YKT6;H0YMC1	P15144	Aminopeptidase N		104.66	3371000000	81	24	24	24	6.50622	6.58187	7.12937	6.04469	8.60774	6.80593	8.43411	8.47241	6.03159	6.34985	6.52711	6.53747	8.77462	8.03165	8.28172	8.303	6.10033	7.02723	7.05135	7.16708	6.45544	6.90169	6.53231	6.2734	6.91775	6.3362	7.06524	6.38061	6.41316	7.81275	7.44711	6.96337	6.02079	6.94435	6.843	6.91381	6.84474
EGFR	5.78976	1.94424	P00533;E9PFD7;Q504U8;P00533-4;P00533-3;P00533-2;C9JYS6;P04626;Q15303;J3KTI5;B4DTR1;J3QLU9;P04626-3;P04626-2;P04626-5;P04626-4;Q15303-4;Q15303-3;Q15303-2;P07949;P42679;P42679-2;P07949-2;K7EQY5;H3BLT0;P42679-3;P04626-6	P00533;E9PFD7;Q504U8;P00533-4;P00533-3	Epidermal growth factor receptor		186.87	5665500000	213	30	30	30	7.75622	7.99247	7.34854	7.28809	7.64706	6.75716	6.99181	6.9336	7.14771	6.97204	6.94764	6.68925	8.88924	8.99741	8.87644	8.77049	6.69868	6.23895	6.1986	6.79083	6.60572	6.75342	6.9701	6.40964	8.93858	6.61366	8.3052	6.78843	6.71439	7.07365	6.26488	6.4284	6.51775	8.30895	7.78636	8.32377	7.94479
ATP2B1	2.30253	1.93784	P20020;P20020-6;P20020-3;P20020-4;P20020-5;P20020-2;E7ERY9;P23634;P23634-2;P23634-6;P23634-5;P23634-4;P23634-3;P23634-7;P23634-8;H0YHH6;F8W1V5;H0YDG5;H7BZS8;H7BY13	P20020;P20020-6;P20020-3;P20020-4;P20020-5;P20020-2;E7ERY9	Plasma membrane calcium-transporting ATPase 1;Calcium-transporting ATPase		211.94	4281900000	134	33	33	22	6.92185	6.89351	6.58566	7.03193	7.43379	6.58863	6.79242	6.54448	6.40677	7.10374	6.71983	8.43181	9.04269	9.21256	9.16909	8.98916	6.92773	6.28528	7.54068	6.32216	6.55009	7.344	6.63347	7.23775	8.49681	6.78772	7.45343	6.53905	7.09639	7.22008	6.94518	6.44984	6.88301	7.85066	7.65411	7.84692	6.96297
RHOB	4.73135	1.92287	P62745	P62745	Rho-related GTP-binding protein RhoB		50.425	2536000000	69	11	11	10	7.42553	7.18656	6.09961	7.63322	6.77341	6.58306	6.57449	6.48625	6.3402	6.90905	6.5747	6.41819	8.65641	8.63836	8.3353	8.30352	7.04195	6.44394	7.32787	7.17123	7.43702	7.27082	6.62299	6.63496	7.66275	5.81112	7.18327	6.63268	6.82582	6.19598	6.22398	6.92681	6.42544	6.30012	7.48344	7.49678	6.50998
CD151	6.61095	1.92082	P48509;E9PMR4;E9PRJ3	P48509;E9PMR4;E9PRJ3	CD151 antigen		19.044	4852000000	39	5	5	5	6.03848	6.44863	6.31455	6.82699	6.20254	6.3089	6.39006	6.55281	6.71214	6.49094	6.64094	6.61044	8.71049	8.50881	8.45186	8.46657	6.66787	6.15938	6.17982	6.57463	6.87548	6.15294	6.55605	6.33073	8.09086	6.63476	7.86142	6.89696	6.762	6.7091	6.19742	6.55901	6.82227	6.54661	7.94502	6.52041	6.97719
ITPR2	3.12779	1.90622	Q14571;Q14571-2;H7C2X9	Q14571	Inositol 1,4,5-trisphosphate receptor type 2		207.06	4114500000	99	40	40	33	7.00527	6.86529	6.71386	7.0943	8.75449	8.03778	8.55375	8.27501	6.54188	6.54162	6.25232	6.37322	9.12349	7.83157	8.43546	7.94338	6.85643	6.37097	6.5478	7.36245	7.29283	6.97342	6.65677	6.01578	6.48981	6.53933	6.93347	6.354	6.64711	6.48544	6.40305	6.42395	6.21292	6.18418	6.52559	7.32031	6.5998
CLINT1	3.28495	1.9027	Q14677-3;Q14677-2;Q14677;H0YD52	Q14677-3;Q14677-2;Q14677	Clathrin interactor 1		227.75	14136000000	236	22	22	22	7.76579	7.51774	6.69985	6.77391	9.20879	8.79817	8.92785	8.89941	6.90536	6.40166	6.41943	6.2032	8.79566	7.69249	8.54033	8.51196	6.56723	6.99023	6.76085	6.7276	6.72597	7.1964	6.74668	7.05952	7.01102	7.99558	7.75681	6.16322	6.91414	7.21482	6.36365	6.75847	6.94156	7.83813	7.62725	6.25809	6.30265
CAPN5;ASB2	4.23319	1.84506	O15484;E7EV01	O15484;E7EV01	Calpain-5		66.324	1115100000	46	15	15	15	6.97619	7.01051	6.28049	6.56059	7.34272	6.82708	6.58805	6.43835	6.32175	6.29576	6.27367	6.37184	8.37007	8.5226	8.05797	7.69261	6.53089	6.71664	6.59668	6.59112	6.62633	6.4249	6.54626	6.8766	7.0419	6.70721	6.56153	6.74749	6.09968	6.59178	6.10928	6.92592	6.37735	6.41599	6.60727	6.58254	5.83338
GNB2	2.83218	1.84258	P62879;E7EP32;C9JXA5;C9JIS1;P62879-2;C9JZN1;C9JD14;P16520;F5H8J8;F5H100;F5H0S8;E9PCP0;P16520-2	P62879;E7EP32;C9JXA5;C9JIS1;P62879-2;C9JZN1	Guanine nucleotide-binding protein G(I)/G(S)/G(T) subunit beta-2		323.31	29506000000	377	22	22	9	8.40541	8.10425	8.09552	8.00204	8.28425	7.50649	8.07533	8.07004	8.10054	7.91821	8.12267	6.74187	9.70987	9.52076	9.51784	9.50515	6.43727	7.2852	7.95691	7.53343	7.99147	7.68949	6.84903	7.76851	8.99608	6.71242	8.34475	7.93631	7.78303	7.85836	7.67777	7.82083	6.38049	9.04867	9.11879	9.36584	8.92676
CD46	4.67884	1.83589	P15529;P15529-15;P15529-12;P15529-14;P15529-11;P15529-13;P15529-10;P15529-9;P15529-8	P15529;P15529-15;P15529-12;P15529-14;P15529-11;P15529-13;P15529-10;P15529-9;P15529-8	Membrane cofactor protein		27.822	1566100000	46	10	10	3	6.72214	6.69096	6.76692	6.71358	6.28506	6.10633	6.38305	6.5811	6.67588	6.20826	6.11406	6.66446	8.36552	8.23001	8.24135	8.16932	6.47126	6.7224	6.30325	6.8965	6.45697	6.80269	6.07374	6.80367	7.84027	6.37049	6.46546	6.43867	6.0071	6.41452	6.68503	6.34114	6.14916	7.38689	7.52325	7.54104	6.68894
GNB1	5.04164	1.81955	P62873;P62873-2;F6UT28;F6X3N5;B1AKQ8	P62873;P62873-2;F6UT28	Guanine nucleotide-binding protein G(I)/G(S)/G(T) subunit beta-1		323.31	12749000000	181	20	12	11	7.87692	7.61612	7.56496	6.22293	7.98811	7.28726	7.82648	7.79233	7.58923	7.10116	7.6845	7.38621	9.34173	9.22884	9.2184	9.25032	7.59872	6.1871	7.62463	7.41557	7.63492	7.57921	7.08838	7.21184	8.72702	6.54819	8.26694	7.54276	6.34238	6.6573	7.07339	6.31709	6.53556	7.82336	8.46126	8.9822	8.25602
SCAMP3	6.51452	1.81262	O14828;O14828-2	O14828;O14828-2	Secretory carrier-associated membrane protein 3		89.822	1148400000	55	7	7	7	7.60634	7.19165	6.43196	6.73615	7.30289	6.44742	7.53503	7.64111	6.37038	6.34627	6.37086	6.53855	8.39017	8.14968	8.20664	8.13004	6.33769	6.19481	6.97738	6.63252	6.64444	7.34191	6.50877	6.62412	5.95898	7.4866	6.50248	6.5572	6.66166	5.99822	6.63785	6.8794	7.19518	6.84483	6.88455	7.39524	6.92682
SLC1A5	3.82142	1.80723	Q15758;M0QXM4;Q15758-3;Q15758-2;M0QX44	Q15758;M0QXM4;Q15758-3;Q15758-2	Neutral amino acid transporter B(0)		85.643	1351900000	51	7	7	7	7.2966	7.29387	7.12956	6.38953	7.96384	7.05231	6.98759	7.13021	6.61983	5.93811	6.74983	6.51123	8.57634	8.2589	8.01064	8.20205	6.97724	7.14541	6.72422	6.48769	7.24633	6.79712	6.31594	6.22069	7.39877	6.37312	7.63707	6.23859	6.49161	6.71282	6.59439	6.86843	6.72934	7.43154	6.95283	7.82112	6.22752
PRKCA	3.7107	1.78374	P17252;J3KRN5;P05771;P05771-2;J3KN97;P05129;M0R0I9;P05129-2	P17252;J3KRN5	Protein kinase C alpha type		194.11	962000000	28	16	16	16	6.21614	6.84587	6.24082	6.57714	7.59857	6.42693	6.73873	6.76441	6.26677	6.34075	6.68795	6.60935	8.70641	8.1898	8.37782	7.76575	6.61203	6.32656	6.43278	6.83263	6.22121	6.15643	6.9278	5.86195	6.45	6.09936	7.07051	6.82015	6.71695	6.57053	6.55094	6.64378	6.21392	6.77403	6.24435	6.81846	6.71256
VAPA	3.53093	1.77073	Q9P0L0;Q9P0L0-2;J3QKM9	Q9P0L0;Q9P0L0-2	Vesicle-associated membrane protein-associated protein A		136.89	7507100000	177	16	16	15	7.65608	7.59547	7.69653	7.51168	8.75551	8.26757	8.64097	8.65944	7.20003	6.46744	7.13178	6.69286	8.95251	8.2029	8.74804	8.67158	7.04116	7.30792	7.62873	7.34339	7.10775	7.90588	6.62566	7.38326	6.71352	7.85404	6.76834	7.25147	6.40145	6.60234	6.71674	7.47644	7.0423	7.37714	7.49644	7.75164	7.2793
VDAC1	2.11052	1.77069	P21796;C9JI87	P21796;C9JI87	Voltage-dependent anion-selective channel protein 1		97.041	4638700000	94	14	14	14	7.08486	7.9205	7.07533	6.02116	8.45419	7.27898	7.77799	8.41422	6.27691	6.27648	6.47489	6.65669	8.93391	6.91123	8.40771	8.51488	6.68556	7.33943	7.3027	7.0032	7.40914	7.14662	6.36294	6.86296	6.55548	7.06524	6.79978	5.89899	6.39509	6.70437	6.74371	6.27404	7.1406	6.93962	7.00122	6.46345	6.37084
GNAI2	4.98356	1.72418	P04899;P04899-4;P04899-6;P04899-3;P04899-5;P04899-2;P09471-2;P09471;P19087;A8MTJ3;P11488;H3BTM2	P04899;P04899-4;P04899-6;P04899-3;P04899-5;P04899-2	Guanine nucleotide-binding protein G(i) subunit alpha-2		259.16	11180000000	235	19	19	13	7.74013	7.81937	7.75007	7.33207	8.04968	7.55754	7.84697	7.84524	7.64966	7.19204	7.613	7.19446	9.15146	9.11414	9.09923	9.18101	6.89558	7.14092	7.58937	7.27256	7.54158	7.65214	6.52524	7.41769	8.83742	7.19234	8.28954	7.3427	7.48948	7.29201	7.34382	7.52085	7.41137	8.54706	8.49531	8.72348	8.16206
GPC3	2.97089	1.72372	P51654;P51654-3;P51654-2;H0Y3U6;REV__Q96HE7	P51654;P51654-3;P51654-2;H0Y3U6	Glypican-3;Secreted glypican-3		96.969	12092000000	115	12	12	12	7.75018	7.42187	6.81489	6.95242	9.44199	8.79841	9.02391	8.95677	7.46858	6.69761	6.60423	6.55497	8.85017	8.01995	8.87007	8.48008	6.89738	6.87618	7.15106	6.94419	7.36382	7.36027	6.79029	7.235	6.64899	7.24569	7.41569	7.08372	6.78935	6.79901	6.62463	7.30602	6.56426	6.89016	6.75086	7.77738	6.67249
CD276	3.90106	1.71653	Q5ZPR3;Q5ZPR3-4;Q5ZPR3-3;H0YL10;Q5ZPR3-2;H0YN29;H0YK40;H0YK59	Q5ZPR3;Q5ZPR3-4;Q5ZPR3-3;H0YL10;Q5ZPR3-2	CD276 antigen		19.417	752830000	22	5	5	5	6.3278	6.32793	6.30869	6.25699	7.05131	6.61553	6.15561	6.381	6.66187	6.40262	6.06636	6.56249	8.49167	7.77011	8.14937	8.14832	6.74618	5.77167	6.36891	6.62705	6.51579	5.95044	7.16613	6.15685	7.45989	6.20013	6.82462	6.16617	6.10316	6.23957	6.29424	6.38098	6.19672	6.91546	7.36855	7.47506	6.64162
STXBP3	3.54467	1.70958	O00186	O00186	Syntaxin-binding protein 3		53.477	1032900000	46	14	14	14	6.78099	6.50154	6.9155	7.02759	7.01233	5.98661	6.47451	6.52171	7.01645	6.47111	6.20312	6.21637	8.50842	8.24726	8.04281	7.94685	6.44283	6.2631	6.34968	6.57152	6.17694	6.84665	7.05446	6.1082	6.99172	6.2458	6.76826	6.18877	6.86606	7.13758	7.01937	7.04528	6.33369	6.77861	6.98619	6.53701	6.51562
MICAL3	3.44045	1.70251	Q7RTP6;Q7RTP6-2;Q7RTP6-4;Q7RTP6-3;Q7RTP6-5;J3KSK6;E9PP85;O94851;J3KRP8;J3QQT0;O94851-5;O94851-6;O94851-4;O94851-3;C9J922;J3QLA3;J3QR21;O94851-2;J3KTB6	Q7RTP6;Q7RTP6-2;Q7RTP6-4;Q7RTP6-3;Q7RTP6-5	Protein-methionine sulfoxide oxidase MICAL3		287.14	6419900000	139	45	45	45	6.98583	7.09663	7.16271	6.86984	8.95533	8.6344	8.69424	8.74359	6.48741	7.21399	6.58891	6.52764	8.86903	8.35486	8.29953	8.10459	6.65971	6.89112	6.18284	6.39215	6.93595	6.59578	6.18846	7.77549	6.86241	6.90383	6.23035	6.50829	6.82169	6.28807	6.84318	6.77403	8.26877	6.81731	7.44803	6.86598	6.65483
PCYT1A;PCYT1B	4.85377	1.70058	P49585;C9JEJ2;C9J050;Q9Y5K3;Q9Y5K3-3;Q9Y5K3-2;Q9Y5K3-4;C9JVS0;C9JPY0;F8WAZ5;H7C1T3;C9J2E1;H7BZN1;F8WBU2;F2Z2B1	P49585;C9JEJ2;C9J050;Q9Y5K3;Q9Y5K3-3;Q9Y5K3-2;Q9Y5K3-4	Choline-phosphate cytidylyltransferase A;Choline-phosphate cytidylyltransferase B		35.127	391110000	16	8	8	8	6.41255	6.02187	6.56567	6.3972	6.45109	6.82469	6.36517	6.27238	6.20147	6.08048	6.35821	6.42338	8.02971	8.23586	7.86444	7.73585	6.33758	6.40651	6.54579	6.52039	6.69352	6.96097	6.36617	6.94255	7.14965	6.93542	6.49144	6.91326	6.59854	6.55173	6.81464	6.26142	6.1602	6.8278	6.4158	6.7034	6.87465
HSD17B12	3.17986	1.69175	Q53GQ0;E9PI21;Q53GQ0-2	Q53GQ0	Estradiol 17-beta-dehydrogenase 12		98.966	2227300000	64	15	15	15	8.70619	8.56867	8.02251	6.32309	7.91898	7.6968	7.5384	7.65724	7.01678	6.24775	6.20262	6.62162	8.47537	7.68397	8.41812	8.27832	8.26371	7.3986	7.19321	8.04747	8.04458	8.11089	7.0714	7.23867	7.39421	7.73573	7.72254	7.54188	7.2913	6.87152	6.38422	7.37005	7.42266	7.96838	7.5385	7.22505	7.24291
ATP2B2	5.51	1.68049	Q01814;Q01814-6;Q01814-8;Q01814-5;H0Y7S3;Q01814-2;Q01814-4;Q01814-7;Q01814-3	Q01814;Q01814-6;Q01814-8;Q01814-5;H0Y7S3;Q01814-2;Q01814-4;Q01814-7;Q01814-3	Plasma membrane calcium-transporting ATPase 2		38.82	524860000	15	16	6	6	6.99649	6.31012	6.80277	6.76541	6.30553	6.14795	7.59104	7.37656	6.30157	6.14391	6.53689	6.33329	7.87776	8.07137	8.14842	7.94007	6.48742	6.64191	6.03569	6.36235	6.49811	6.46485	7.24819	6.41804	7.41003	6.63977	6.40088	6.63616	6.55271	6.43446	5.95583	6.64402	6.35991	7.25895	7.61326	7.58556	7.15667
CKAP4	2.44528	1.66078	Q07065;Q96K21;Q96K21-3;H3BUW6;H3BN64;H3BRM1;H3BRF9;Q96K21-4;Q96K21-2	Q07065	Cytoskeleton-associated protein 4		323.31	29263000000	391	41	41	41	7.33684	9.68949	9.14348	7.72472	9.67433	9.45685	9.4133	9.42005	7.33993	6.17458	7.17958	6.65904	9.03503	7.85875	8.58409	8.51837	6.92951	7.98869	8.10479	7.4971	6.33999	9.22822	6.39345	6.6949	7.16735	7.25348	6.75651	7.17748	7.19008	6.05158	7.31256	7.51387	6.35036	7.59503	6.90797	6.63098	5.97329
ATP1A1	6.88345	1.65272	P05023;P05023-4;P05023-3;P05023-2;P13637;M0R116;P13637-2;P13637-3;Q5TC01;Q5TC02	P05023;P05023-4;P05023-3;P05023-2	Sodium/potassium-transporting ATPase subunit alpha-1		305.06	17847000000	541	35	35	24	8.49254	8.51083	8.27752	7.26607	8.79415	8.09715	8.17924	8.39538	7.41709	7.54609	7.39129	7.34994	9.18899	9.02853	9.00898	9.08877	6.62135	7.98632	8.15737	7.73309	8.38892	8.38503	7.05242	7.86992	8.79887	6.92877	8.15527	7.73104	7.75871	7.37025	7.59667	7.92431	7.09075	8.2	8.38927	8.61069	7.96499
F11R	3.99628	1.64763	Q9Y624;Q9Y624-2	Q9Y624;Q9Y624-2	Junctional adhesion molecule A		51.075	1401600000	60	11	11	11	6.76796	7.06603	6.50377	6.39622	6.07096	6.76148	6.41946	6.64625	6.54352	6.18926	6.39324	6.9391	8.22029	8.10343	7.9566	8.37533	6.67593	6.05414	6.86992	6.41479	6.14743	6.46185	6.72028	6.48365	7.59458	6.57586	7.09482	7.48845	6.77581	6.21485	6.20208	6.33474	6.48036	7.35463	7.34764	7.49028	6.79304
IGSF1	3.67229	1.63898	Q8N6C5;Q8N6C5-2;Q8N6C5-4	Q8N6C5;Q8N6C5-2;Q8N6C5-4	Immunoglobulin superfamily member 1		58.913	583250000	22	10	10	10	6.9222	7.18199	6.42553	6.45024	7.22832	7.12672	6.42881	6.70106	6.28815	6.18747	6.28186	6.76736	8.44389	7.66863	7.96307	8.00518	6.50935	6.39726	6.89892	6.34194	6.72601	6.56266	6.08995	6.54589	7.26677	6.16435	6.50652	6.14893	6.54725	6.65467	6.33944	6.77961	7.57572	7.30384	6.75681	7.09871	6.30525
PVR	4.08015	1.63781	P15151;P15151-3;P15151-2;P15151-4	P15151;P15151-3;P15151-2;P15151-4	Poliovirus receptor		14.907	729410000	18	5	5	5	6.94871	7.17843	6.29909	6.29096	7.08849	6.38822	6.2024	6.47584	6.50393	5.99077	6.18798	5.95021	7.44286	7.98337	7.89064	7.86727	6.51518	6.24952	6.47857	6.68149	6.48963	7.04618	6.90257	6.22357	7.39063	6.3727	6.43442	6.56529	6.51932	6.28329	7.37105	6.63052	6.50649	6.24541	6.29827	5.92704	7.39478
APOE	4.5166	1.62308	P02649;H0Y7L5;E9PEV4;E7ERP7;CON__Q03247	P02649	Apolipoprotein E		34.909	1557700000	51	11	11	11	6.06524	7.50029	7.20758	6.69905	7.578	7.21267	7.35505	7.34797	6.1249	6.32686	6.34159	6.80494	8.07328	8.02768	7.99644	7.9932	6.54379	6.26999	7.35174	6.67208	6.68126	6.91638	6.98997	6.65563	7.6622	6.06926	6.68351	6.50197	6.38521	6.2862	6.56657	6.29317	6.28523	7.68344	8.22227	8.19454	7.59218
STX4	2.36031	1.61302	Q12846;Q12846-2;C9JFM5;H3BMK2	Q12846;Q12846-2;C9JFM5	Syntaxin-4		81.658	1976100000	48	9	9	9	6.5434	6.35706	7.92236	6.45184	6.27003	5.95187	5.64238	6.79813	6.16656	6.67844	7.78962	6.51579	8.13376	8.57589	8.45043	8.44242	8.09823	7.94226	6.17883	7.71295	6.58591	6.46101	7.38975	7.47131	7.03655	6.35851	7.48734	6.32676	6.70866	6.90911	6.511	6.66291	6.36362	7.65578	7.24517	7.52786	6.88408
GPI	2.88005	1.60868	P06744;P06744-2;K7EQ48;K7EPY4;K7EP41;K7ELR7;K7ENA0;K7ERC6;K7ERK8;CON__Q3ZBD7;K7EIL4;Q8N196	P06744;P06744-2;K7EQ48;K7EPY4;K7EP41	Glucose-6-phosphate isomerase		193.28	7593100000	163	20	20	20	7.67434	7.97795	7.28966	8.69097	8.60048	8.51648	8.04387	8.055	6.90902	7.55628	7.05534	6.43111	8.9878	8.17981	8.58088	8.63796	7.07317	6.72372	7.83047	7.69936	7.04552	8.09205	6.52317	6.0953	6.53817	6.56367	7.10123	6.418	6.41038	6.64748	6.39709	6.06078	6.96343	8.06696	7.50244	7.57616	6.50711
MYO1D	2.40122	1.59622	O94832;K7EIG7;J3QRN6;J3KRL0;B0I1T2;J3QRR2;F8WEW9;B0I1T2-2;B0I1T2-3;B0I1T2-4	O94832;K7EIG7;J3QRN6	Unconventional myosin-Id		323.31	57152000000	1022	85	84	84	7.95841	8.31399	7.50971	6.85628	9.78176	9.31448	9.52173	9.54726	7.97265	7.77142	7.97494	6.57812	9.49122	9.03141	9.0807	9.07867	6.8439	6.04716	7.26157	6.89126	7.35336	7.72442	6.31865	7.77148	7.20938	7.36624	7.73637	7.75242	7.49535	5.62547	7.41541	8.06859	7.09142	7.6037	8.39707	8.26696	7.02906
SLC39A14	3.40852	1.59282	Q15043;Q15043-2;Q15043-3;E5RIP4;E5RFZ8;E5RGA7;E5RJ40;E5RJG5;E5RFT1	Q15043;Q15043-2;Q15043-3;E5RIP4;E5RFZ8;E5RGA7;E5RJ40;E5RJG5	Zinc transporter ZIP14		90.608	1457300000	38	4	4	4	7.22896	7.21614	6.61909	6.66385	7.32625	6.96173	6.14069	7.38991	6.68236	6.41494	6.19144	6.35993	8.40178	8.16468	7.99205	7.46147	7.06091	6.11449	7.31479	6.70058	6.63647	7.4309	6.46086	5.99763	8.0445	6.29655	6.54261	6.43923	7.10408	6.52747	6.25296	6.51258	6.61703	6.45002	6.46677	7.67746	6.86592
APOA1	4.27048	1.56804	P02647;F8W696	P02647;F8W696	Apolipoprotein A-I;Proapolipoprotein A-I;Truncated apolipoprotein A-I		49.552	814260000	36	14	14	14	6.51377	7.22365	6.6236	6.61362	6.1848	6.27542	6.14381	6.242	6.35831	6.41239	6.23476	6.47067	8.2529	7.98796	7.96262	7.5448	6.24804	6.60921	6.07894	6.62192	7.06677	6.17803	7.35492	6.23764	7.6021	6.2281	6.73024	6.21208	6.64663	6.62266	7.28472	7.4218	6.9725	7.12195	7.44372	8.2987	6.97267
JAG1	2.88435	1.56504	P78504;P78504-2	P78504;P78504-2	Protein jagged-1		42.545	621980000	20	9	9	9	6.01699	6.41672	6.50964	6.41872	6.22456	6.14529	6.36425	6.15517	6.33111	6.45579	6.19389	6.27971	7.84971	8.45535	8.05549	7.16011	6.59944	6.18452	6.03209	7.1336	6.34912	6.62627	6.39982	6.43889	7.36962	6.31591	7.21331	6.31511	7.66007	6.55885	7.48213	6.96107	7.7	6.98618	7.07682	7.23264	7.95675
RPN1	2.80134	1.5615	P04843;B7Z4L4;F8WF32	P04843;B7Z4L4	Dolichyl-diphosphooligosaccharide--protein glycosyltransferase subunit 1		323.31	15876000000	419	43	43	43	8.62154	9.03981	8.70601	7.8346	8.73145	8.52371	8.70663	8.67015	7.87062	7.29444	7.64072	6.67125	9.20809	8.6342	8.95397	8.92675	7.61913	8.37598	8.58456	8.18828	7.91104	8.55639	6.79439	7.16926	7.56716	7.53203	8.19689	7.69821	6.83615	7.01187	7.25629	7.66548	8.19329	7.73006	7.8585	7.64882	6.76881
TIMM44	3.67997	1.55543	O43615;M0QXU7;M0R301;M0R124;M0QXM9	O43615;M0QXU7	Mitochondrial import inner membrane translocase subunit TIM44		75.304	5649800000	176	20	20	20	7.63519	7.12762	6.74468	7.34197	7.68291	6.96664	7.26442	7.40226	7.76265	7.14848	7.81498	7.0944	9.03989	9.04906	8.92597	9.02731	6.84684	7.34096	6.41556	7.151	7.08799	7.4323	6.9279	6.4137	8.58017	6.2764	8.24571	6.69101	7.36706	7.27416	7.22619	7.16566	6.80763	7.95071	7.73992	7.38387	7.33025
ITGAV	2.78351	1.54684	P06756;P06756-3;P06756-2;H7BZG1	P06756;P06756-3;P06756-2	Integrin alpha-V;Integrin alpha-V heavy chain;Integrin alpha-V light chain		104.92	1239500000	47	23	23	23	6.3132	6.68534	6.781	6.57961	6.5639	6.29279	7.29316	6.40728	6.22682	7.09454	6.51991	7.38655	8.41546	8.60396	8.31612	8.07965	6.52793	6.98304	6.07841	6.98145	6.12048	6.41115	6.26831	6.39787	7.35241	6.21175	7.0976	7.20153	6.54833	6.38657	6.53254	6.33837	6.92503	7.04493	6.98681	6.91978	6.48318
ENPP1	3.40394	1.54572	P22413;E9PE72	P22413	Ectonucleotide pyrophosphatase/phosphodiesterase family member 1;Alkaline phosphodiesterase I;Nucleotide pyrophosphatase		78.128	1922500000	71	18	18	18	6.7065	6.94334	6.71213	6.53828	6.8713	7.03723	6.7024	6.32897	6.48864	7.12837	6.64393	6.66892	8.62923	7.95017	8.50215	8.03121	6.55953	6.30163	6.03338	6.61999	6.30373	6.68919	6.62951	6.37575	7.67019	6.28522	6.98046	6.81219	6.48318	6.68707	6.22778	6.83332	6.63425	6.81095	7.14054	7.40304	6.29826
SLC6A11	4.27714	1.54476	P48066;P48066-2	P48066;P48066-2	Sodium- and chloride-dependent GABA transporter 3		17.623	415150000	18	6	6	6	6.80049	6.87206	6.4786	6.62533	7.1303	5.85719	6.13603	6.47747	6.46048	6.48916	6.23464	5.96847	7.9613	7.71605	8.01683	7.63761	6.3245	6.55502	6.71482	6.67935	7.40343	7.04949	5.96153	6.52157	7.56173	6.34912	6.75478	6.56277	6.79668	6.49215	6.24398	6.40698	6.62969	6.51725	6.59591	7.30274	7.66464
ITGA2	2.83125	1.53099	P17301;E7ESP4;E7EMF1;E9PB77;D6RG08	P17301;E7ESP4;E7EMF1;E9PB77	Integrin alpha-2		33.836	604250000	23	12	12	12	6.64192	5.97659	6.14825	6.81335	6.71119	6.49063	6.76114	6.39418	6.47929	6.94404	6.29493	6.65021	8.48246	8.55105	7.91616	7.54276	6.35249	6.54553	6.55633	6.82012	6.9144	6.40094	6.60295	6.32406	6.77032	6.0297	6.18116	6.39463	6.98253	7.21005	6.50311	6.90837	5.98977	6.87822	6.7864	6.89156	6.44672
TSPAN14	4.08349	1.5289	Q8NG11;H7BXY6;Q8NG11-2;A6NEP9;Q8NG11-3	Q8NG11;H7BXY6;Q8NG11-2;A6NEP9;Q8NG11-3	Tetraspanin-14		30.134	570120000	18	6	6	6	6.54638	7.23363	6.72029	6.34284	6.46128	5.84793	6.25448	6.21105	6.48478	6.42435	6.92563	6.38486	8.17176	8.12843	8.25295	7.78207	6.74248	6.34813	6.16958	6.71753	6.72282	6.10592	5.93185	6.03398	7.36388	6.36901	7.2748	6.53666	6.31583	6.73468	6.30308	6.18945	6.76628	6.24751	7.25142	6.96933	6.41303
MPRIP	3.95274	1.52827	Q6WCQ1;Q6WCQ1-2;Q6WCQ1-3;J3KSW8;H0Y2S9;H0Y7E2;H7C3G6;J3QRL2;J3KSK7;K7EL39;K7EJ14;J3QL44;A8MZF8	Q6WCQ1;Q6WCQ1-2;Q6WCQ1-3;J3KSW8;H0Y2S9	Myosin phosphatase Rho-interacting protein		323.31	12550000000	264	53	53	52	7.06258	6.60539	6.33967	6.5917	9.17612	8.58231	8.87807	8.80391	6.93165	6.53584	7.19954	6.80876	8.64391	8.47826	8.27919	8.18749	6.56969	6.95502	6.23042	6.62685	6.67896	6.81465	6.78732	7.33163	6.39271	6.72927	6.99344	7.54916	6.62857	6.28822	7.1801	6.96289	6.22369	6.43268	7.08969	6.78607	6.94538
ACLY	3.17832	1.52041	P53396;P53396-2;B4E3P0;K7ESG8;K7EIE7	P53396;P53396-2;B4E3P0	ATP-citrate synthase		197.44	6935800000	208	37	37	37	7.34056	7.66796	6.31086	6.41088	8.68634	7.62608	8.25159	8.15924	7.41701	6.77965	7.24876	6.4801	8.79232	8.43032	8.42467	8.35985	6.44153	6.87814	7.60428	6.93713	6.77242	7.49228	6.41618	6.58859	7.32358	7.27903	6.93171	6.85859	6.89232	7.17875	7.17082	5.91268	6.62323	8.00672	7.58101	7.0993	7.1025
ADAM9	5.17492	1.51978	Q13443;F8WC54;A0AVL1;Q13443-2	Q13443	Disintegrin and metalloproteinase domain-containing protein 9		18.595	471360000	20	7	7	7	6.68004	6.94774	6.54586	6.01527	6.23708	6.42768	5.98811	6.29719	6.39776	6.48593	6.42513	6.50722	8.26081	7.96337	7.79788	7.87309	6.61063	6.45895	6.36835	6.82807	6.46513	6.67721	6.1406	6.30772	7.40742	5.95018	7.70853	6.49152	6.41525	6.6786	6.59593	6.65855	6.56405	6.9883	7.15954	7.49121	6.38693
ATP2B3	2.66162	1.51838	Q16720;Q16720-2;Q16720-8;Q16720-7;Q16720-6;Q16720-3;Q16720-5;Q16720-4	Q16720;Q16720-2;Q16720-8;Q16720-7;Q16720-6;Q16720-3;Q16720-5;Q16720-4	Plasma membrane calcium-transporting ATPase 3		7.7366	929050000	19	13	3	3	7.05119	6.62439	6.961	6.51877	6.75727	5.99183	6.47481	6.51009	7.16578	6.04339	7.06134	6.54797	7.85093	8.56142	8.25423	8.22539	6.80264	6.64555	6.65099	6.75974	6.23859	6.81564	6.58226	6.77742	8.00173	6.79319	7.6319	6.73222	6.28668	6.24042	6.45183	6.7781	6.39275	6.5106	6.88316	6.38866	7.02098
BANF1	3.98447	1.48905	O75531;E9PJJ8	O75531	Barrier-to-autointegration factor;Barrier-to-autointegration factor, N-terminally processed		152.64	3364400000	64	8	8	8	6.94194	6.56005	6.63108	6.78589	8.67242	7.52555	8.34244	8.37451	6.33222	6.33312	6.41322	6.42409	8.32327	7.55167	7.80524	7.77866	7.3746	6.61857	6.70739	7.15579	6.97376	6.50652	6.63188	6.48663	7.11024	6.94681	7.49719	6.8691	6.27245	6.40785	6.41637	6.32047	6.64665	6.29678	6.55212	6.69869	6.54084
DNAJC5	4.45595	1.472	Q9H3Z4;Q9H3Z4-2	Q9H3Z4;Q9H3Z4-2	DnaJ homolog subfamily C member 5		35.105	344650000	17	3	3	3	6.27563	6.32174	6.62237	6.17802	6.64654	5.86216	6.18565	6.34002	6.31945	6.26511	6.75084	6.37909	7.99451	8.02522	7.90301	7.67975	6.55127	6.67876	6.28013	6.87121	6.39889	6.42125	6.46464	6.54451	6.42271	6.38073	6.31304	6.4193	6.42931	6.38497	6.59877	6.54098	6.47065	7.17987	7.28623	7.3078	6.85889
GNAI1	4.07448	1.46991	P63096;P63096-2;C9JPP4;C9JL77	P63096;P63096-2	Guanine nucleotide-binding protein G(i) subunit alpha-1		12.773	509800000	18	11	4	4	6.44871	6.22728	6.33014	6.30635	6.25035	5.54913	6.27915	6.31109	6.53977	6.70909	6.23498	6.61826	8.27203	7.71012	8.07379	7.92581	6.61096	6.83014	6.61304	6.66955	6.54492	6.24404	6.77567	6.42862	7.50344	6.24684	6.92663	6.48386	7.24546	6.15617	6.84	6.41199	6.41039	6.45062	7.35959	7.16029	6.57998
TMX1	4.43945	1.4647	Q9H3N1;G3V448	Q9H3N1	Thioredoxin-related transmembrane protein 1		17.681	603910000	24	5	5	5	6.53974	6.94911	7.29385	6.53578	7.51187	6.08106	7.49976	7.34996	6.13465	6.64266	6.36907	6.32144	8.07361	7.7368	7.69343	7.82278	6.85026	6.45268	6.92638	6.75117	7.18304	7.27444	6.57799	7.80498	6.37735	7.20994	6.77704	7.5115	6.23719	6.60231	6.5259	6.18522	7.92147	7.2348	6.69323	6.83481	6.15539
SLC7A5	5.33923	1.45613	Q01650	Q01650	Large neutral amino acids transporter small subunit 1		10.43	381080000	13	2	2	2	7.01858	6.35675	6.88929	6.55271	6.51024	6.78839	5.93339	6.71475	6.55249	6.15215	6.33158	6.18238	7.80498	7.70153	7.76112	7.77549	6.62702	6.28693	6.67783	6.43429	6.26178	6.69018	6.50586	6.38176	7.40562	5.90353	7.00479	6.3988	6.16406	6.33534	6.68173	6.12122	6.06937	7.37669	6.26007	6.2696	6.68097
ATP1B1	3.83611	1.43158	P05026;P05026-2;V9GYR2	P05026;P05026-2;V9GYR2	Sodium/potassium-transporting ATPase subunit beta-1		39.375	2140100000	57	7	7	7	7.61441	7.90703	7.69694	7.49328	7.6453	7.42357	7.68253	7.60208	6.45737	7.00017	6.44123	6.74002	8.19424	7.78837	8.12963	8.2529	6.38115	6.20038	6.02827	6.63364	7.55083	7.54396	6.24265	7.23444	7.79944	7.259	6.71502	7.38243	6.48793	6.55055	6.30919	7.51585	7.86221	7.67739	7.56011	7.93437	7.20314
ASGR1	5.33759	1.38717	P07306;P07306-2;K7EPS5;I3L2S9;J3QSZ2;I3L1F8;I3L129	P07306;P07306-2;K7EPS5;I3L2S9;J3QSZ2	Asialoglycoprotein receptor 1		19.502	1599600000	45	7	7	7	6.86436	7.1173	6.44593	6.41296	6.44301	6.73305	6.35711	6.35084	6.9138	6.64518	6.67594	6.79483	8.31061	8.18608	8.05626	8.02551	6.47707	6.59028	6.93442	6.61333	6.29438	6.05593	6.03855	6.90095	7.70276	6.29131	7.20925	6.67681	6.85807	6.93444	6.19343	7.06848	6.69689	6.58192	7.06017	6.31629	6.46334
	4.48153	-1.58686	P01623;P18135;P01620;P04206;P01622;P18136	P01623;P18135;P01620	Ig kappa chain V-III region WOL;Ig kappa chain V-III region HAH;Ig kappa chain V-III region SIE		31.685	2122700000	39	5	5	5	6.01886	8.23671	7.84396	8.29449	7.8507	6.51924	7.69498	7.8712	7.94392	8.36393	7.77991	8.28769	6.56289	6.39808	6.52061	6.54645	6.35184	6.34196	6.40871	6.50607	7.2865	7.42948	7.18156	7.28165	7.82941	6.14991	7.99602	8.80528	7.77532	7.82313	7.78145	7.62231	6.58366	6.78932	7.28416	6.60436	7.60468
DSP	3.50754	-1.61735	P15924;P15924-3;P15924-2	P15924;P15924-3;P15924-2	Desmoplakin		323.31	13746000000	437	96	96	96	9.3759	8.55528	8.77486	8.07452	7.1229	7.73813	7.06677	7.13818	9.14226	9.65384	9.01292	8.73625	7.42341	7.68379	7.69654	7.27214	6.78449	7.90744	8.21725	7.80583	7.6991	7.94326	7.90339	7.96866	7.35224	7.13596	7.44155	6.41066	7.42779	8.12303	9.07236	8.63778	7.18392	8.72475	8.39287	7.89552	7.47303
KPRP	3.51976	-1.7733	Q5T749	Q5T749	Keratinocyte proline-rich protein		44.446	2527200000	104	12	12	12	8.55699	7.2199	7.50383	7.31243	6.51014	6.47986	7.14351	6.73059	8.04544	8.85511	7.94262	8.3978	6.2096	6.58945	6.78157	6.56714	6.94863	6.73353	8.20162	7.50125	6.96242	7.32672	6.9475	6.25859	6.32944	6.44348	7.02706	6.52941	6.99534	7.72874	7.61585	6.77243	6.33773	7.10432	7.59362	7.24866	6.06626
XP32	4.68589	-1.80554	Q5T750	Q5T750	Skin-specific protein 32		4.2953	568500000	10	2	2	2	7.30324	7.35822	6.59401	7.52436	6.50361	6.34829	6.3777	6.48487	8.13171	8.3963	8.10401	8.14616	6.78757	6.31536	6.24674	6.20636	6.54833	6.53873	7.29427	6.5834	6.7918	7.29966	7.20642	6.65135	6.48833	6.35343	6.51655	6.42516	7.20938	7.04387	7.15881	7.29044	6.58276	6.11508	7.24167	6.75397	6.4828
IGLV2-11	3.07295	-2.05961	A0A075B6K3;P01712;P01709;P01700;P01707	A0A075B6K3;P01712;P01709;P01700;P01707	Ig lambda chain V-II region WIN;Ig lambda chain V-II region MGC;Ig lambda chain V-I region HA;Ig lambda chain V-II region TRO		9.2779	10911000000	50	4	2	2	5.98247	8.1014	8.78146	10.1157	7.18167	7.70745	7.96336	7.7233	8.72894	9.31694	8.74521	8.92824	6.40268	7.70331	6.42179	6.95311	6.72352	6.55012	6.15664	6.89203	7.57009	6.6624	6.78589	7.45238	6.67482	6.58374	7.76501	9.25003	6.79407	6.72806	6.68169	6.63923	6.06867	6.37665	6.42533	6.44168	7.00385
HINT2	3.21433	-2.15676	Q9BX68	Q9BX68	Histidine triad nucleotide-binding protein 2, mitochondrial		306.65	14195000000	213	9	9	9	8.0944	8.60113	8.42635	9.53701	6.32054	6.20949	6.59286	6.30559	8.25669	8.97639	8.45071	9.38757	6.30451	7.16926	6.28758	6.68295	7.69441	6.80553	8.39907	7.92835	7.7311	6.45393	6.32497	7.41108	7.73177	5.99012	7.52951	8.18327	7.62774	7.47547	9.40637	8.71939	7.27536	8.39099	6.99451	8.55484	8.25276
KRT6B	2.85121	-2.36711	P04259	P04259	Keratin, type II cytoskeletal 6B		323.31	49513000000	779	60	43	2	9.66925	8.75067	9.29099	8.40919	7.61334	7.79951	7.77057	7.80752	9.9348	10.5248	9.91238	8.73306	7.10691	7.98799	7.31448	7.22722	7.27275	8.16194	9.26496	8.88831	8.12655	8.70372	9.18452	8.38959	6.39445	6.65063	6.858	7.29254	7.95035	9.00711	9.62465	8.3903	7.02264	9.09875	8.92213	8.9809	8.03455
[truncated: 47 more columns]
